# Supplementary material for: Cargoes move from cis to trans-Golgi compartments and concentrate in the TGN before exiting
Source: EMBO Rep. 2025 Sep 3;26(19):4742–65. doi: 10.1038/s44319-025-00548-9 (PMC12508209; doi:10.1038/s44319-025-00548-9)
Supplement: Supplementary file 2 — Movie EV1 [file 44319_2025_548_MOESM2_ESM.zip]

Archive with 5 entries (4 files):
- movie EV1/
- movie EV1/MovieEV1.avi
- __MACOSX/movie EV1/._MovieEV1.avi
- movie EV1/readme.txt
- __MACOSX/movie EV1/._readme.txt
