# Supplementary material for: Cargoes move from cis to trans-Golgi compartments and concentrate in the TGN before exiting
Source: EMBO Rep. 2025 Sep 3;26(19):4742–65. doi: 10.1038/s44319-025-00548-9 (PMC12508209; doi:10.1038/s44319-025-00548-9)
Supplement: Supplementary file 2 — Movie EV1 [file 44319_2025_548_MOESM2_ESM.zip › movie EV1/readme.txt]

Movie EV1:
The movie corresponds to the image Fig 1E. The cell was subjected to the iFRAP protocol as described in Fig.1A and the fluorescence structures in the cells were followed by time-lapse imaging.}
