# Supplementary material for: Cargoes move from cis to trans-Golgi compartments and concentrate in the TGN before exiting
Source: EMBO Rep. 2025 Sep 3;26(19):4742–65. doi: 10.1038/s44319-025-00548-9 (PMC12508209; doi:10.1038/s44319-025-00548-9)
Supplement: Supplementary file 3 — Source data Fig. 1 [file 44319_2025_548_MOESM3_ESM.zip]

Archive with 18 entries (17 files):
- Fig1/
- __MACOSX/._Fig1
- Fig1/Fig1B_iFRAPt0.jpg
- __MACOSX/Fig1/._Fig1B_iFRAPt0.jpg
- Fig1/Fig1B_iFRAPt10.jpg
- __MACOSX/Fig1/._Fig1B_iFRAPt10.jpg
- Fig1/Fig1E.avi
- __MACOSX/Fig1/._Fig1E.avi
- Fig1/Fig1B_iFRAPt20.jpg
- __MACOSX/Fig1/._Fig1B_iFRAPt20.jpg
- Fig1/Fig1c-d iFRAP.xlsx
- __MACOSX/Fig1/._Fig1c-d iFRAP.xlsx
- Fig1/Fig1B_iFRAPt30.jpg
- __MACOSX/Fig1/._Fig1B_iFRAPt30.jpg
- Fig1/Fig1B_iFRAPt40.jpg
- __MACOSX/Fig1/._Fig1B_iFRAPt40.jpg
- Fig1/Fig1E.xlsx
- __MACOSX/Fig1/._Fig1E.xlsx
