# Supplementary material for: Cargoes move from cis to trans-Golgi compartments and concentrate in the TGN before exiting
Source: EMBO Rep. 2025 Sep 3;26(19):4742–65. doi: 10.1038/s44319-025-00548-9 (PMC12508209; doi:10.1038/s44319-025-00548-9)
Supplement: Supplementary file 3 — Source data Fig. 1 [file 44319_2025_548_MOESM3_ESM.zip › Fig1/Fig1c-d iFRAP.xlsx]

## Sheet: VSVG-GFP HeLa
Time	Mean of 3 indipendent experiments	SEM
0	1.0075	0.00490215
0.166667	1.01303	0.00305054
0.333333	1.01213	0.00415343
0.5	1.00669	0.00558135
0.666667	1.00611	0.00509644
0.833333	1.00239	0.0019223
1	0.997368	0.00529007
1.16667	0.990771	0.00554664
1.33333	0.984714	0.00714089
1.5	0.980744	0.00664097
1.66667	0.970743	0.0123814
1.83333	0.965495	0.0153419
2	0.964583	0.0164855
2.16667	0.960386	0.0158617
2.33333	0.960373	0.0164218
2.5	0.958803	0.0143883
2.66667	0.956498	0.0170479
2.83333	0.954143	0.0182605
3	0.94661	0.0199068
3.16667	0.941409	0.0231574
3.33333	0.937933	0.0255691
3.5	0.937163	0.0284863
3.66667	0.93292	0.0293955
3.83333	0.937697	0.0306306
4	0.934807	0.0283574
4.16667	0.937475	0.0267879
4.33333	0.937931	0.0280981
4.5	0.937367	0.026197
4.66667	0.946768	0.0287616
4.83333	0.950108	0.0213331
5	0.962079	0.0234668
5.16667	0.966334	0.0221797
5.33333	0.96367	0.0237048
5.5	0.965463	0.0226266
5.66667	0.959875	0.0213777
5.83333	0.957382	0.0234293
6	0.956455	0.0218524
6.16667	0.958859	0.022743
6.33333	0.958095	0.0189939
6.5	0.960885	0.0229471
6.66667	0.958584	0.0217394
6.83333	0.947577	0.0218724
7	0.945546	0.0227315
7.16667	0.939609	0.0234173
7.33333	0.937061	0.0258387
7.5	0.926137	0.0260447
7.66667	0.925919	0.0263381
7.83333	0.917975	0.0285809
8	0.921199	0.0283145
8.16667	0.914141	0.0308786
8.33333	0.917581	0.0292511
8.5	0.909601	0.0303316
8.66667	0.913135	0.0307657
8.83333	0.911384	0.0291531
9	0.913417	0.0316931
9.16667	0.918536	0.0268928
9.33333	0.919448	0.0248759
9.5	0.917576	0.0255785
9.66667	0.914143	0.023205
9.83333	0.912813	0.0233516
10	0.911148	0.025069
10.1667	0.908847	0.0237024
10.3333	0.901067	0.0250514
10.5	0.899121	0.0253653
10.6667	0.903066	0.0249357
10.8333	0.896362	0.0263697
11	0.89888	0.0243676
11.1667	0.895434	0.027891
11.3333	0.899382	0.0278321
11.5	0.896878	0.0238667
11.6667	0.897101	0.026318
11.8333	0.891433	0.0271345
12	0.890054	0.0262165
12.1667	0.887111	0.0288913
12.3333	0.876511	0.0299483
12.5	0.872722	0.0274904
12.6667	0.865426	0.0255638
12.8333	0.85611	0.027105
13	0.84585	0.0309208
13.1667	0.837802	0.0331334
13.3333	0.843264	0.0310775
13.5	0.826992	0.0308869
13.6667	0.825739	0.0365662
13.8333	0.814951	0.0361209
14	0.815312	0.0374011
14.1667	0.806992	0.0387916
14.3333	0.807399	0.0385035
14.5	0.803405	0.041361
14.6667	0.807723	0.0420955
14.8333	0.801095	0.0471534
15	0.796681	0.04464
15.1667	0.793581	0.0474856
15.3333	0.789095	0.0473452
15.5	0.78152	0.0485417
15.6667	0.77818	0.0508218
15.8333	0.774729	0.0508526
16	0.768623	0.0499459
16.1667	0.764874	0.0536074
16.3333	0.76394	0.0538373
16.5	0.754952	0.0585074
16.6667	0.751888	0.0600711
16.8333	0.751495	0.0605339
17	0.748385	0.0632831
17.1667	0.741215	0.0615227
17.3333	0.741498	0.0640612
17.5	0.732687	0.0658317
17.6667	0.73017	0.067677
17.8333	0.727708	0.065972
18	0.723112	0.066294
18.1667	0.710749	0.0652696
18.3333	0.712576	0.0671953
18.5	0.709219	0.0673788
18.6667	0.705298	0.0691003
18.8333	0.697322	0.0687956
19	0.692698	0.0686469
19.1667	0.678475	0.069498
19.3333	0.670513	0.0668624
19.5	0.671774	0.0666452
19.6667	0.668153	0.0656778
19.8333	0.654855	0.0636748
20	0.647442	0.0635297
20.1667	0.640403	0.0619101
20.3333	0.6353	0.060539
20.5	0.625625	0.0590225
20.6667	0.625348	0.0607372
20.8333	0.615687	0.0621439
21	0.611779	0.0604581
21.1667	0.607713	0.0609033
21.3333	0.598587	0.0604443
21.5	0.59278	0.0590849
21.6667	0.593004	0.0588842
21.8333	0.59194	0.0575076
22	0.585327	0.0560208
22.1667	0.580775	0.0540984
22.3333	0.571379	0.055171
22.5	0.568981	0.0547329
22.6667	0.56233	0.0570237
22.8333	0.562144	0.0544088
23	0.552117	0.0539492
23.1667	0.547751	0.0548132
23.3333	0.551226	0.0571748
23.5	0.542983	0.0559919
23.6667	0.540943	0.0537306
23.8333	0.534187	0.0529888
24	0.529667	0.0518188
24.1667	0.525111	0.0534598
24.3333	0.520048	0.0519977
24.5	0.512197	0.0528231
24.6667	0.511396	0.0548131
24.8333	0.504589	0.0549717
25	0.50089	0.0545887
25.1667	0.495853	0.0547824
25.3333	0.490713	0.0515147
25.5	0.490121	0.0511613
25.6667	0.479482	0.0487808
25.8333	0.476556	0.0461583
26	0.469763	0.0478208
26.1667	0.461423	0.0502044
26.3333	0.460971	0.0494894
26.5	0.461903	0.0486374
26.6667	0.459466	0.0488306
26.8333	0.458058	0.0520207
27	0.454195	0.0506784
27.1667	0.461266	0.0528409
27.3333	0.457851	0.0558622
27.5	0.453521	0.052461
27.6667	0.449082	0.0546606
27.8333	0.452898	0.0547071
28	0.450317	0.0536372
28.1667	0.449034	0.0548171
28.3333	0.447528	0.0542555
28.5	0.442362	0.0566887
28.6667	0.442054	0.0570282
28.8333	0.443469	0.0544872
29	0.440918	0.0561937
29.1667	0.43547	0.0582893
29.3333	0.433778	0.0563847
29.5	0.428078	0.0560332
29.6667	0.431871	0.055521
29.8333	0.429053	0.0568069
30	0.42627	0.0552989
30.1667	0.419627	0.0539387
30.3333	0.418455	0.0552244
30.5	0.415479	0.0546946
30.6667	0.412832	0.0546899
30.8333	0.415768	0.0545081
31	0.416619	0.0563235
31.1667	0.410442	0.0552655
31.3333	0.409441	0.0534391
31.5	0.403928	0.0531222
31.6667	0.399162	0.055037
31.8333	0.398907	0.0556284
32	0.3934	0.053023
32.1667	0.394319	0.0540512
32.3333	0.390009	0.0553128
32.5	0.38999	0.0544414
32.6667	0.39075	0.0533084
32.8333	0.387322	0.0550935
33	0.387231	0.0552252
33.1667	0.386073	0.0557549
33.3333	0.383481	0.0563329
33.5	0.380421	0.0565099
33.6667	0.380821	0.0560898
33.8333	0.376022	0.0581257
34	0.376278	0.0585618
34.1667	0.370856	0.056607
34.3333	0.371755	0.0545958
34.5	0.367848	0.0550516
34.6667	0.367764	0.0552498
34.8333	0.361701	0.0547198
35	0.36125	0.0544109
35.1667	0.356101	0.053109
35.3333	0.356522	0.0539881
35.5	0.359759	0.0534827
35.6667	0.35478	0.0544222
35.8333	0.35268	0.0520753
36	0.355515	0.052684
36.1667	0.351253	0.0543487
36.3333	0.34638	0.0538677
36.5	0.351016	0.0543197
36.6667	0.34793	0.0541638
36.8333	0.348131	0.0540836
37	0.34471	0.0540263
37.1667	0.342982	0.0556363
37.3333	0.346142	0.0562216
37.5	0.345652	0.056398
37.6667	0.343893	0.0542322
37.8333	0.341576	0.0550041
38	0.340196	0.0559668
38.1667	0.339275	0.0561311
38.3333	0.343087	0.0586704
38.5	0.341571	0.056853
38.6667	0.337079	0.0570172
38.8333	0.337149	0.0562206
39	0.335639	0.0562068
39.1667	0.331952	0.0566288
39.3333	0.33275	0.0562055
39.5	0.331419	0.0557814
39.6667	0.326037	0.0584222
39.8333	0.32487	0.0581253
40	0.321211	0.0573604
40.1667	0.323142	0.0580917
40.3333	0.319782	0.0570403
40.5	0.316869	0.0560174

## Sheet: VSVG-GFP COS7
Time	Mean of 3 indipendent experiments	SEM
0	1	0
0.166667	0.976462	0.00409234
0.333333	0.966788	0.00604238
0.5	0.955203	0.00639752
0.666667	0.9462	0.00781226
0.833333	0.934354	0.0104011
1	0.935065	0.0187241
1.16667	0.928087	0.0218998
1.33333	0.918949	0.0212732
1.5	0.917206	0.0169578
1.66667	0.90556	0.0217144
1.83333	0.899093	0.0198736
2	0.898144	0.0238829
2.16667	0.890037	0.0211591
2.33333	0.879946	0.0249319
2.5	0.885488	0.0262818
2.66667	0.885308	0.0218113
2.83333	0.879444	0.0255979
3	0.878365	0.0236408
3.16667	0.879681	0.021507
3.33333	0.878556	0.0232389
3.5	0.872302	0.0248158
3.66667	0.866685	0.0218483
3.83333	0.865541	0.0204905
4	0.858332	0.0252124
4.16667	0.861169	0.0220077
4.33333	0.85305	0.0229424
4.5	0.848408	0.0222871
4.66667	0.851447	0.0211949
4.83333	0.851031	0.0159136
5	0.843487	0.0221166
5.16667	0.843741	0.0219903
5.33333	0.839688	0.0250747
5.5	0.840716	0.0210023
5.66667	0.828683	0.0305952
5.83333	0.826688	0.0304313
6	0.83144	0.026693
6.16667	0.832495	0.0222409
6.33333	0.830177	0.0223047
6.5	0.829792	0.0249452
6.66667	0.829427	0.0195392
6.83333	0.820713	0.0238103
7	0.813793	0.0222132
7.16667	0.815877	0.0243345
7.33333	0.815811	0.0178031
7.5	0.811956	0.0225818
7.66667	0.806986	0.0242617
7.83333	0.804829	0.0198123
8	0.804833	0.0225797
8.16667	0.804147	0.0186837
8.33333	0.801008	0.0212558
8.5	0.790985	0.0222496
8.66667	0.790158	0.0309171
8.83333	0.786529	0.0258528
9	0.775467	0.031989
9.16667	0.780626	0.033748
9.33333	0.776465	0.0297697
9.5	0.777128	0.0327051
9.66667	0.770234	0.0360053
9.83333	0.77248	0.0409492
10	0.761151	0.0382397
10.1667	0.770511	0.0374341
10.3333	0.773753	0.0285771
10.5	0.77359	0.0313921
10.6667	0.76874	0.0296628
10.8333	0.761513	0.0381408
11	0.756245	0.0389277
11.1667	0.765585	0.0368532
11.3333	0.765609	0.0370082
11.5	0.755737	0.0423467
11.6667	0.755387	0.0391837
11.8333	0.747913	0.0406123
12	0.746244	0.0363002
12.1667	0.7479	0.0335481
12.3333	0.742377	0.0389869
12.5	0.736509	0.0403138
12.6667	0.735232	0.0361671
12.8333	0.726003	0.0488838
13	0.727174	0.0498262
13.1667	0.729853	0.0452634
13.3333	0.729877	0.0427771
13.5	0.717878	0.0629692
13.6667	0.711207	0.0605794
13.8333	0.708485	0.0665236
14	0.697689	0.069244
14.1667	0.692503	0.0706038
14.3333	0.690372	0.0741483
14.5	0.681772	0.0804828
14.6667	0.676297	0.082416
14.8333	0.673847	0.0842849
15	0.666425	0.0907125
15.1667	0.67009	0.0919114
15.3333	0.656062	0.0980884
15.5	0.656083	0.103207
15.6667	0.646529	0.102444
15.8333	0.65155	0.100753
16	0.642925	0.106663
16.1667	0.642988	0.105474
16.3333	0.6375	0.109002
16.5	0.636476	0.106582
16.6667	0.638908	0.104573
16.8333	0.637043	0.110194
17	0.629419	0.109962
17.1667	0.628372	0.107431
17.3333	0.626479	0.10495
17.5	0.629158	0.107598
17.6667	0.6293	0.10868
17.8333	0.625748	0.105862
18	0.624915	0.106381
18.1667	0.628712	0.106491
18.3333	0.624469	0.112483
18.5	0.62193	0.110701
18.6667	0.615956	0.110078
18.8333	0.611628	0.113198
19	0.615676	0.107012
19.1667	0.611113	0.110062
19.3333	0.610998	0.108653
19.5	0.612919	0.109749
19.6667	0.612792	0.113878
19.8333	0.610123	0.113487
20	0.612021	0.112976
20.1667	0.612221	0.116435
20.3333	0.605592	0.112862
20.5	0.617765	0.109387
20.6667	0.604485	0.111601
20.8333	0.607555	0.110222
21	0.602668	0.112262
21.1667	0.604045	0.11043
21.3333	0.598911	0.111529
21.5	0.595745	0.110765
21.6667	0.591391	0.107712
21.8333	0.594095	0.104772
22	0.590859	0.104415
22.1667	0.590926	0.108054
22.3333	0.59314	0.107216
22.5	0.593842	0.105721
22.6667	0.591537	0.104148
22.8333	0.590952	0.104674
23	0.589776	0.102818
23.1667	0.587403	0.110531
23.3333	0.581167	0.106965
23.5	0.584948	0.105285
23.6667	0.584917	0.101629
23.8333	0.587528	0.0973124
24	0.581105	0.106245
24.1667	0.580059	0.103403
24.3333	0.57575	0.0990797
24.5	0.57501	0.103934
24.6667	0.57562	0.106212
24.8333	0.571412	0.10208
25	0.567688	0.104394
25.1667	0.569054	0.105931
25.3333	0.570112	0.104347
25.5	0.56906	0.102556
25.6667	0.572203	0.103262
25.8333	0.561899	0.105987
26	0.560506	0.108286
26.1667	0.557685	0.107704
26.3333	0.553332	0.103581
26.5	0.557323	0.105674
26.6667	0.557184	0.104277
26.8333	0.550932	0.102959
27	0.552103	0.111332
27.1667	0.543412	0.10569
27.3333	0.546966	0.0999178
27.5	0.543923	0.104273
27.6667	0.539602	0.0979004
27.8333	0.536069	0.0998644
28	0.538968	0.0967014
28.1667	0.532995	0.0999397
28.3333	0.528024	0.0992632
28.5	0.524959	0.0955119
28.6667	0.523026	0.0980247
28.8333	0.524645	0.0915738
29	0.52154	0.0902045
29.1667	0.518284	0.0899783
29.3333	0.514634	0.0929141
29.5	0.51066	0.0905898
29.6667	0.515723	0.0911116
29.8333	0.515848	0.0945155
30	0.51244	0.0937744
30.1667	0.501135	0.0930793
30.3333	0.511498	0.0878319
30.5	0.509153	0.0845823
30.6667	0.508179	0.0832284
30.8333	0.498335	0.087102
31	0.493629	0.0913457
31.1667	0.496784	0.0904529
31.3333	0.48854	0.087811
31.5	0.482467	0.084064
31.6667	0.488789	0.0895655
31.8333	0.485632	0.0909466
32	0.485809	0.0839101
32.1667	0.485777	0.0886196
32.3333	0.484928	0.0881082
32.5	0.485458	0.0843004
32.6667	0.47927	0.0877025
32.8333	0.477859	0.0918496
33	0.48342	0.0850445
33.1667	0.478052	0.0866609
33.3333	0.482558	0.0881771
33.5	0.476624	0.08745
33.6667	0.478014	0.0893987
33.8333	0.474035	0.0871019
34	0.474977	0.0852461
34.1667	0.476019	0.0873104
34.3333	0.47853	0.0846448
34.5	0.472688	0.0860465
34.6667	0.474497	0.0834489
34.8333	0.470835	0.0842492
35	0.469009	0.0808449
35.1667	0.467086	0.0858116
35.3333	0.462479	0.0813286
35.5	0.453761	0.0773725
35.6667	0.460075	0.0767757
35.8333	0.463831	0.0753346
36	0.455514	0.0774715
36.1667	0.445253	0.0789245
36.3333	0.446746	0.0752768
36.5	0.445069	0.0749021
36.6667	0.440289	0.0783352
36.8333	0.437985	0.0814083
37	0.438382	0.0779581
37.1667	0.43447	0.0725335
37.3333	0.432687	0.0696586
37.5	0.432819	0.0703725
37.6667	0.43061	0.0714303
37.8333	0.43421	0.0795598
38	0.432793	0.0711552
38.1667	0.433404	0.0696952
38.3333	0.438165	0.0732144
38.5	0.431893	0.0717038
38.6667	0.429465	0.0729167
38.8333	0.424039	0.0738092
39	0.427377	0.0750223
39.1667	0.428236	0.0764819
39.3333	0.432848	0.0718498
39.5	0.430479	0.0702173
39.6667	0.426463	0.066478
39.8333	0.423999	0.072567
40	0.422195	0.0680124
40.1667	0.417312	0.0704234
40.3333	0.417038	0.0662446
40.5	0.410234	0.066029

## Sheet: VSVG-GFP RPE
Time	Mean of 3 indipendent experiments	SEM
0	1	0
0.166667	1.01166	0.00413243
0.333333	0.99042	0.00707675
0.5	0.989723	0.0129446
0.666667	0.981704	0.0152214
0.833333	1.00089	0.0145034
1	0.994754	0.0142041
1.16667	1.00045	0.0176994
1.33333	0.996773	0.0208476
1.5	0.997411	0.0196236
1.66667	0.997954	0.0209136
1.83333	1.0038	0.0254562
2	0.99828	0.0255352
2.16667	1.00139	0.0314411
2.33333	0.990925	0.0300174
2.5	0.999081	0.0309983
2.66667	0.99353	0.0314453
2.83333	1.00079	0.036917
3	1.00108	0.0384007
3.16667	1.00478	0.0408383
3.33333	1.00648	0.0410882
3.5	1.00202	0.0443665
3.66667	1.0079	0.0411017
3.83333	1.0125	0.0440513
4	1.00057	0.0396058
4.16667	0.997391	0.0431085
4.33333	0.996995	0.0392975
4.5	0.990166	0.0424737
4.66667	0.986322	0.0425522
4.83333	0.978527	0.0416637
5	0.975663	0.041531
5.16667	0.969169	0.0443957
5.33333	0.9669	0.0422715
5.5	0.966691	0.0457212
5.66667	0.958685	0.0452132
5.83333	0.958222	0.0461129
6	0.960605	0.0477435
6.16667	0.952052	0.047837
6.33333	0.947651	0.0461272
6.5	0.927218	0.0544234
6.66667	0.91778	0.0518097
6.83333	0.904543	0.0564508
7	0.898346	0.0581507
7.16667	0.883599	0.0598536
7.33333	0.877859	0.060035
7.5	0.875858	0.0620284
7.66667	0.869324	0.0656046
7.83333	0.858332	0.0699134
8	0.846617	0.0676837
8.16667	0.83638	0.070147
8.33333	0.825538	0.0762276
8.5	0.824256	0.0746387
8.66667	0.813717	0.0786042
8.83333	0.804563	0.0826269
9	0.793669	0.0846089
9.16667	0.781645	0.0841372
9.33333	0.772198	0.0819089
9.5	0.762534	0.088806
9.66667	0.76264	0.0878796
9.83333	0.764046	0.0891516
10	0.756828	0.0913228
10.1667	0.739841	0.089573
10.3333	0.734589	0.09381
10.5	0.712087	0.096245
10.6667	0.70622	0.0933267
10.8333	0.690936	0.0973805
11	0.688466	0.0988904
11.1667	0.680244	0.0989994
11.3333	0.65672	0.107661
11.5	0.659366	0.106399
11.6667	0.648626	0.104604
11.8333	0.641658	0.102096
12	0.634837	0.106684
12.1667	0.61953	0.106204
12.3333	0.611203	0.111139
12.5	0.599634	0.111663
12.6667	0.585709	0.11171
12.8333	0.57769	0.113785
13	0.572567	0.117247
13.1667	0.559561	0.115207
13.3333	0.553202	0.115121
13.5	0.547817	0.122972
13.6667	0.540311	0.127088
13.8333	0.51925	0.122438
14	0.512544	0.126859
14.1667	0.504452	0.128504
14.3333	0.496194	0.1321
14.5	0.490541	0.131398
14.6667	0.481461	0.132602
14.8333	0.479052	0.130795
15	0.473053	0.131445
15.1667	0.464522	0.135946
15.3333	0.460605	0.132415
15.5	0.458865	0.133377
15.6667	0.449757	0.135503
15.8333	0.445583	0.14421
16	0.441487	0.141427
16.1667	0.437693	0.139226
16.3333	0.431634	0.139072
16.5	0.432224	0.136989
16.6667	0.432147	0.140789
16.8333	0.423478	0.137745
17	0.423087	0.137297
17.1667	0.416673	0.136492
17.3333	0.408409	0.140517
17.5	0.406875	0.138757
17.6667	0.39946	0.140922
17.8333	0.40205	0.14081
18	0.401947	0.139263
18.1667	0.399389	0.13932
18.3333	0.398649	0.136578
18.5	0.393371	0.139634
18.6667	0.392854	0.141609
18.8333	0.386824	0.140819
19	0.383551	0.134261
19.1667	0.381662	0.140347
19.3333	0.374033	0.139726
19.5	0.376679	0.140752
19.6667	0.367961	0.13836
19.8333	0.364918	0.139379
20	0.367676	0.14432
20.1667	0.36959	0.142501
20.3333	0.359607	0.140904
20.5	0.357762	0.137227
20.6667	0.35635	0.135679
20.8333	0.351072	0.136042
21	0.355679	0.133152
21.1667	0.350062	0.136682
21.3333	0.348784	0.136316
21.5	0.346021	0.136897
21.6667	0.344555	0.135302
21.8333	0.33974	0.135305
22	0.336257	0.135063
22.1667	0.3299	0.132095
22.3333	0.329616	0.130066
22.5	0.327519	0.129349
22.6667	0.322281	0.125924
22.8333	0.318243	0.127684
23	0.314978	0.125785
23.1667	0.315062	0.127429
23.3333	0.311012	0.12515
23.5	0.310961	0.120866
23.6667	0.30984	0.125963
23.8333	0.304919	0.118992
24	0.303549	0.117562
24.1667	0.304315	0.122093
24.3333	0.300537	0.121557
24.5	0.298723	0.119103
24.6667	0.297117	0.12085
24.8333	0.295344	0.118549
25	0.290489	0.116461
25.1667	0.293017	0.114284
25.3333	0.28936	0.113647
25.5	0.285622	0.11077
25.6667	0.28829	0.11417
25.8333	0.286558	0.110172
26	0.281973	0.108918
26.1667	0.27851	0.107602
26.3333	0.280856	0.110903
26.5	0.2749	0.104703
26.6667	0.276676	0.10241
26.8333	0.272446	0.102146
27	0.270815	0.101585
27.1667	0.269338	0.101179
27.3333	0.268803	0.101023
27.5	0.267993	0.0987936
27.6667	0.265374	0.0975695
27.8333	0.267995	0.100375
28	0.264803	0.0988036
28.1667	0.261644	0.0952972
28.3333	0.266002	0.0965379
28.5	0.263001	0.0948279
28.6667	0.257607	0.093176
28.8333	0.26142	0.0911812
29	0.254872	0.0893906
29.1667	0.250595	0.0874312
29.3333	0.248943	0.0869929
29.5	0.252984	0.0887513
29.6667	0.253507	0.0892655
29.8333	0.249467	0.0868471
30	0.250244	0.0843315
30.1667	0.251284	0.0869502
30.3333	0.250397	0.0884635
30.5	0.250565	0.0901452
30.6667	0.248537	0.0898653
30.8333	0.247453	0.0905412
31	0.242322	0.089508
31.1667	0.240667	0.0884065
31.3333	0.242074	0.0884019
31.5	0.240141	0.088107
31.6667	0.240993	0.0880332
31.8333	0.243376	0.0895493
32	0.235856	0.0873999
32.1667	0.237254	0.0858785
32.3333	0.240031	0.0880975
32.5	0.239021	0.0878774
32.6667	0.236241	0.0873757
32.8333	0.235341	0.0864836
33	0.235746	0.0876246
33.1667	0.23834	0.0880082
33.3333	0.23736	0.0867774
33.5	0.235738	0.089783
33.6667	0.237876	0.0880722
33.8333	0.232318	0.0891913
34	0.232436	0.0872242
34.1667	0.232402	0.0859728
34.3333	0.236014	0.0870716
34.5	0.234528	0.0868947
34.6667	0.231129	0.0872993
34.8333	0.230237	0.08928
35	0.229769	0.0893518
35.1667	0.235876	0.0879572
35.3333	0.235363	0.0834356
35.5	0.230719	0.0828097
35.6667	0.230001	0.0823484
35.8333	0.226722	0.0791503
36	0.23154	0.0811427
36.1667	0.223456	0.0797582
36.3333	0.229982	0.0804042
36.5	0.222386	0.0810639
36.6667	0.224845	0.0827666
36.8333	0.224949	0.082877
37	0.22649	0.084078
37.1667	0.230582	0.0836236
37.3333	0.227071	0.0838627
37.5	0.226373	0.0840576
37.6667	0.223356	0.083453
37.8333	0.220242	0.0844408
38	0.223287	0.0843677
38.1667	0.22522	0.0850291
38.3333	0.22488	0.0840568
38.5	0.218981	0.082726
38.6667	0.21891	0.0846611
38.8333	0.22288	0.0853567
39	0.221151	0.0854803

## Sheet: VSVG-GFP A375
Time	Mean of 3 indipendent experiments	SEM
0	1	0
0.166667	0.992116	0.00853619
0.333333	0.98682	0.00930275
0.5	0.988907	0.016132
0.666667	0.981933	0.0147579
0.833333	0.98172	0.0204162
1	0.9819	0.0230125
1.16667	0.980466	0.020792
1.33333	0.980416	0.0239974
1.5	0.97346	0.0312894
1.66667	0.977413	0.028834
1.83333	0.96368	0.0242706
2	0.963114	0.0247722
2.16667	0.968008	0.0295234
2.33333	0.967564	0.0308659
2.5	0.956195	0.0307956
2.66667	0.953847	0.0300739
2.83333	0.943626	0.0246293
3	0.936383	0.0255905
3.16667	0.944655	0.0313566
3.33333	0.936631	0.0291928
3.5	0.937737	0.0228781
3.66667	0.935839	0.0196885
3.83333	0.937316	0.018278
4	0.936426	0.0218468
4.16667	0.941152	0.0249514
4.33333	0.940466	0.0282407
4.5	0.94023	0.0337085
4.66667	0.939355	0.0366694
4.83333	0.937743	0.0356883
5	0.940785	0.0372087
5.16667	0.937601	0.0312601
5.33333	0.933798	0.0306883
5.5	0.933287	0.033114
5.66667	0.933993	0.0327891
5.83333	0.932045	0.0325747
6	0.9311	0.029079
6.16667	0.933838	0.0321069
6.33333	0.931381	0.0335667
6.5	0.922407	0.0263516
6.66667	0.914196	0.0250976
6.83333	0.905317	0.0252229
7	0.902881	0.0229974
7.16667	0.903081	0.0206587
7.33333	0.91014	0.0222544
7.5	0.918972	0.0229886
7.66667	0.916558	0.0248201
7.83333	0.912384	0.0210952
8	0.904676	0.0219614
8.16667	0.905637	0.025537
8.33333	0.909579	0.0247075
8.5	0.903071	0.0273538
8.66667	0.896148	0.025925
8.83333	0.897714	0.0301888
9	0.893109	0.028877
9.16667	0.892571	0.0279749
9.33333	0.897757	0.0315111
9.5	0.903482	0.032634
9.66667	0.902646	0.0321703
9.83333	0.906862	0.0324678
10	0.898928	0.038579
10.1667	0.899145	0.0442076
10.3333	0.890503	0.0443274
10.5	0.883699	0.0456224
10.6667	0.873285	0.0396621
10.8333	0.862846	0.0386108
11	0.853325	0.0428775
11.1667	0.850465	0.0427599
11.3333	0.845978	0.0454502
11.5	0.845616	0.0501483
11.6667	0.843735	0.0506985
11.8333	0.835997	0.0528988
12	0.829243	0.0556
12.1667	0.820182	0.0577341
12.3333	0.815728	0.0624681
12.5	0.811228	0.0639205
12.6667	0.803488	0.0660007
12.8333	0.792163	0.0694798
13	0.785996	0.0675179
13.1667	0.771126	0.0754281
13.3333	0.765372	0.0829804
13.5	0.758729	0.0839847
13.6667	0.751854	0.0870352
13.8333	0.743073	0.087921
14	0.728576	0.0867269
14.1667	0.730829	0.0900765
14.3333	0.724058	0.0922628
14.5	0.711837	0.0987649
14.6667	0.706336	0.0928819
14.8333	0.695871	0.0926859
15	0.680251	0.0995949
15.1667	0.666659	0.102338
15.3333	0.654456	0.10285
15.5	0.65187	0.101622
15.6667	0.646721	0.102347
15.8333	0.633295	0.10589
16	0.626024	0.103084
16.1667	0.615869	0.105729
16.3333	0.602247	0.10732
16.5	0.582604	0.104885
16.6667	0.572588	0.110967
16.8333	0.565804	0.111029
17	0.55591	0.108073
17.1667	0.54889	0.109382
17.3333	0.545041	0.111512
17.5	0.542779	0.109741
17.6667	0.53129	0.111613
17.8333	0.528495	0.116063
18	0.516611	0.11558
18.1667	0.51135	0.119215
18.3333	0.505295	0.11693
18.5	0.492514	0.116161
18.6667	0.485283	0.11325
18.8333	0.473347	0.107863
19	0.464333	0.108319
19.1667	0.454296	0.10375
19.3333	0.454397	0.10801
19.5	0.444899	0.109773
19.6667	0.437936	0.111077
19.8333	0.424141	0.109573
20	0.424497	0.108831
20.1667	0.42101	0.108261
20.3333	0.418281	0.106124
20.5	0.410686	0.105227
20.6667	0.402607	0.106904
20.8333	0.392108	0.106214
21	0.387049	0.107342
21.1667	0.380103	0.107813
21.3333	0.377405	0.107866
21.5	0.376568	0.1093
21.6667	0.373548	0.11109
21.8333	0.362716	0.107784
22	0.34655	0.1099
22.1667	0.338797	0.108598
22.3333	0.33297	0.107657
22.5	0.327545	0.105604
22.6667	0.322594	0.107585
22.8333	0.317762	0.105493
23	0.312798	0.105465
23.1667	0.31008	0.104307
23.3333	0.307325	0.103515
23.5	0.302704	0.102136
23.6667	0.29326	0.0989124
23.8333	0.290225	0.0956773
24	0.289536	0.0968176
24.1667	0.283524	0.0949613
24.3333	0.285696	0.0940898
24.5	0.285723	0.0961668
24.6667	0.27943	0.0938041
24.8333	0.275614	0.0933234
25	0.275326	0.0936699
25.1667	0.271467	0.0924355
25.3333	0.268305	0.0910641
25.5	0.265867	0.0910959
25.6667	0.262294	0.090135
25.8333	0.257029	0.0879647
26	0.257356	0.088195
26.1667	0.256439	0.0887552
26.3333	0.255985	0.0913657
26.5	0.251078	0.0889503
26.6667	0.253684	0.0903286
26.8333	0.252341	0.0908627
27	0.248267	0.089168
27.1667	0.248588	0.0901749
27.3333	0.25178	0.0924834
27.5	0.25032	0.0923323
27.6667	0.251313	0.0946345
27.8333	0.248686	0.0929458
28	0.245151	0.0914877
28.1667	0.245329	0.0912828
28.3333	0.240843	0.08946
28.5	0.219862	0.109904
28.6667	0.238511	0.0876767
28.8333	0.217053	0.108499
29	0.217729	0.108835
29.1667	0.212381	0.106193
29.3333	0.213007	0.10648
29.5	0.210914	0.105535
29.6667	0.210659	0.105504
29.8333	0.208001	0.104249
30	0.208829	0.104663
30.1667	0.207119	0.103758
30.3333	0.203625	0.102205
30.5	0.20265	0.101921
30.6667	0.199882	0.100716
30.8333	0.199567	0.100478
31	0.196687	0.0989584
31.1667	0.197579	0.0996223
31.3333	0.196306	0.0989994
31.5	0.19653	0.0990602
31.6667	0.196653	0.0990663
31.8333	0.195446	0.0984208
32	0.196914	0.0990711
32.1667	0.195849	0.0983641
32.3333	0.194438	0.0975757
32.5	0.197035	0.0990361
32.6667	0.1947	0.0980301
32.8333	0.192853	0.0970903
33	0.193822	0.097815
33.1667	0.197041	0.099119
33.3333	0.194274	0.0977211
33.5	0.196361	0.0991759
33.6667	0.191942	0.0969981
33.8333	0.193205	0.0975304
34	0.191829	0.0968601
34.1667	0.19155	0.0969993
34.3333	0.191091	0.0966425
34.5	0.187165	0.0950238
34.6667	0.185766	0.0948512
34.8333	0.18567	0.0945397
35	0.185906	0.0948768
35.1667	0.184637	0.0949153
35.3333	0.182752	0.0945092
35.5	0.180225	0.0937881
35.6667	0.176733	0.0920189
35.8333	0.173665	0.091183
36	0.173391	0.0907575
36.1667	0.171442	0.0905819
36.3333	0.170373	0.09063
36.5	0.168323	0.089754
36.6667	0.166525	0.089162
36.8333	0.165373	0.088505
37	0.164856	0.0887572
37.1667	0.163364	0.0885489
37.3333	0.160072	0.0880799
37.5	0.159211	0.0876293
37.6667	0.156805	0.0871781
37.8333	0.156432	0.0865228
38	0.154564	0.0860145
38.1667	0.155853	0.0867223
38.3333	0.156946	0.0871627
38.5	0.159069	0.0888122
38.6667	0.156788	0.0868172
38.8333	0.159356	0.0883994
39	0.156481	0.0864619

## Sheet: E-CADHERIN GFP RUSH HeLa
Time	Mean of 3 indipendent experiments	SEM
0	1	0
0.166667	0.999271	0.0121828
0.333333	1.00853	0.00527429
0.5	1.00525	0.00942133
0.666667	1.00796	0.0069419
0.833333	1.01011	0.0117689
1	1.00501	0.0185057
1.16667	1.00292	0.00891018
1.33333	1.0109	0.0107644
1.5	1.00993	0.0138031
1.66667	1.00854	0.0212758
1.83333	1.01017	0.00700294
2	1.00496	0.00634791
2.16667	0.991733	0.0207196
2.33333	1.00364	0.00506822
2.5	1.00566	0.0181202
2.66667	0.997636	0.00615815
2.83333	1.01109	0.0134306
3	1.01889	0.016096
3.16667	1.01728	0.00849735
3.33333	0.995585	0.0017417
3.5	1.00871	0.00816307
3.66667	1.01377	0.0121134
3.83333	1.00302	0.00643688
4	1.01124	0.0100338
4.16667	1.00022	0.000982738
4.33333	1.00365	0.00448803
4.5	1.01189	0.011678
4.66667	1.00037	0.00726054
4.83333	0.992764	0.00224838
5	0.997733	0.0113521
5.16667	1.00877	0.0098508
5.33333	1.00093	0.00553913
5.5	1.00806	0.00438516
5.66667	1.00856	0.00393875
5.83333	1.01524	0.0105294
6	1.00952	0.00720999
6.16667	0.999642	0.00650136
6.33333	1.00247	0.00989706
6.5	1.01344	0.00663849
6.66667	0.991873	0.0125335
6.83333	1.00001	0.00384633
7	1.00758	0.0112031
7.16667	1.01219	0.0134879
7.33333	0.994628	0.0108008
7.5	0.999819	0.0208974
7.66667	0.98336	0.00934062
7.83333	1.00285	0.00815944
8	0.991895	0.0206776
8.16667	0.992123	0.0112903
8.33333	0.989247	0.0111262
8.5	1.00582	0.0126077
8.66667	1.00545	0.00979604
8.83333	0.996313	0.0167724
9	0.987636	0.00867818
9.16667	1.00254	0.0163014
9.33333	0.997211	0.0160781
9.5	0.99407	0.0167093
9.66667	0.989524	0.0112475
9.83333	0.99481	0.0164976
10	0.990486	0.0238012
10.1667	0.992341	0.0237197
10.3333	0.991037	0.0115349
10.5	0.982464	0.0222137
10.6667	0.986219	0.0171505
10.8333	0.987863	0.0163525
11	0.988264	0.0269317
11.1667	0.988777	0.0202069
11.3333	0.992857	0.0185751
11.5	0.988346	0.0321203
11.6667	0.993493	0.016563
11.8333	0.982004	0.0242777
12	0.985441	0.0354189
12.1667	0.970456	0.031988
12.3333	0.975861	0.0245557
12.5	0.964209	0.0257628
12.6667	0.97184	0.0332178
12.8333	0.975348	0.0322568
13	0.971103	0.0313963
13.1667	0.984603	0.0374737
13.3333	0.964733	0.0352769
13.5	0.967037	0.0330789
13.6667	0.966015	0.0347904
13.8333	0.96089	0.0455378
14	0.965308	0.0358024
14.1667	0.950613	0.0475167
14.3333	0.941956	0.0531152
14.5	0.95085	0.0365434
14.6667	0.962349	0.0410933
14.8333	0.96658	0.0338577
15	0.95526	0.0443965
15.1667	0.949724	0.0452135
15.3333	0.959923	0.044931
15.5	0.954715	0.0465602
15.6667	0.946265	0.0518601
15.8333	0.93711	0.0514534
16	0.950779	0.0494388
16.1667	0.939423	0.0605044
16.3333	0.937083	0.0605138
16.5	0.936774	0.0629283
16.6667	0.917688	0.0655447
16.8333	0.936981	0.0484505
17	0.940957	0.0646324
17.1667	0.91863	0.0725866
17.3333	0.936686	0.0648321
17.5	0.915752	0.0777791
17.6667	0.921226	0.0685684
17.8333	0.936947	0.0741266
18	0.932026	0.076996
18.1667	0.929286	0.0638542
18.3333	0.913037	0.0790399
18.5	0.922686	0.0789503
18.6667	0.912175	0.0627788
18.8333	0.906188	0.0755587
19	0.911572	0.0678593
19.1667	0.915026	0.0613263
19.3333	0.900447	0.0715376
19.5	0.904135	0.0755193
19.6667	0.902601	0.0818072
19.8333	0.898098	0.087296
20	0.901432	0.0880245
20.1667	0.89634	0.0796254
20.3333	0.895217	0.0774312
20.5	0.893209	0.0756704
20.6667	0.882606	0.0849245
20.8333	0.896524	0.0909773
21	0.892539	0.0907299
21.1667	0.877408	0.0818448
21.3333	0.899355	0.0837472
21.5	0.886368	0.0810186
21.6667	0.876556	0.0906935
21.8333	0.892309	0.0849324
22	0.882135	0.0863418
22.1667	0.880955	0.0911485
22.3333	0.884914	0.081565
22.5	0.873857	0.091833
22.6667	0.863972	0.0887532
22.8333	0.865353	0.0925057
23	0.855011	0.0914477
23.1667	0.862757	0.0788704
23.3333	0.859837	0.0921724
23.5	0.865727	0.0882235
23.6667	0.86125	0.0910071
23.8333	0.861455	0.089837
24	0.854922	0.101387
24.1667	0.85575	0.086683
24.3333	0.856659	0.088009
24.5	0.854977	0.0850208
24.6667	0.846932	0.0928088
24.8333	0.838908	0.0835976
25	0.850727	0.095293
25.1667	0.834622	0.0954981
25.3333	0.846021	0.0958382
25.5	0.8301	0.0955524
25.6667	0.827866	0.0919789
25.8333	0.83373	0.0932209
26	0.819008	0.102342
26.1667	0.834941	0.106002
26.3333	0.834731	0.100002
26.5	0.828341	0.0983838
26.6667	0.83368	0.0885045
26.8333	0.820476	0.0901633
27	0.824806	0.0897533
27.1667	0.823911	0.101146
27.3333	0.819001	0.0952673
27.5	0.81812	0.0847287
27.6667	0.80793	0.0991205
27.8333	0.822501	0.0916526
28	0.809319	0.100992
28.1667	0.805217	0.0956372
28.3333	0.81238	0.0945962
28.5	0.812436	0.0960058
28.6667	0.811367	0.0875101
28.8333	0.805054	0.097181
29	0.802825	0.0912857
29.1667	0.803197	0.0980661
29.3333	0.799451	0.0902888
29.5	0.807203	0.0886881
29.6667	0.793619	0.0914289
29.8333	0.798728	0.089405
30	0.796346	0.0929342
30.1667	0.791234	0.0965164
30.3333	0.788333	0.0981701
30.5	0.78122	0.0955327
30.6667	0.779886	0.106451
30.8333	0.768273	0.099635
31	0.765535	0.105434
31.1667	0.779797	0.107152
31.3333	0.773831	0.0975025
31.5	0.774155	0.103597
31.6667	0.773656	0.10651
31.8333	0.763538	0.101904
32	0.768309	0.106829
32.1667	0.75531	0.101753
32.3333	0.762374	0.0973689
32.5	0.765475	0.10074
32.6667	0.767141	0.107195
32.8333	0.747184	0.114551
33	0.768317	0.10541
33.1667	0.759112	0.105173
33.3333	0.761475	0.104781
33.5	0.752022	0.109587
33.6667	0.751829	0.107386
33.8333	0.762158	0.108239
34	0.740403	0.0988756
34.1667	0.746461	0.108212
34.3333	0.745368	0.112235
34.5	0.745088	0.106763
34.6667	0.744494	0.112066
34.8333	0.74172	0.109001
35	0.749021	0.108886
35.1667	0.743069	0.107145
35.3333	0.746917	0.111721
35.5	0.738533	0.101456
35.6667	0.729849	0.115233
35.8333	0.73848	0.117504
36	0.752614	0.111807
36.1667	0.728992	0.110977
36.3333	0.739839	0.108757
36.5	0.726311	0.118964
36.6667	0.731195	0.113733
36.8333	0.726824	0.115823
37	0.738632	0.108007
37.1667	0.719787	0.10836
37.3333	0.728316	0.11028
37.5	0.734268	0.124263
37.6667	0.736268	0.110547
37.8333	0.726454	0.109936
38	0.732311	0.122111
38.1667	0.714375	0.119879
38.3333	0.713011	0.116574
38.5	0.720694	0.11545
38.6667	0.720695	0.120062
38.8333	0.726029	0.118005
39	0.72543	0.120327
39.1667	0.726595	0.115758
39.3333	0.719214	0.118854
39.5	0.71265	0.120983
39.6667	0.710272	0.11651
39.8333	0.70819	0.123731
40	0.704315	0.115816
40.1667	0.696126	0.120137
40.3333	0.706991	0.125181
40.5	0.695664	0.126224
