# Supplementary material for: Cargoes move from cis to trans-Golgi compartments and concentrate in the TGN before exiting
Source: EMBO Rep. 2025 Sep 3;26(19):4742–65. doi: 10.1038/s44319-025-00548-9 (PMC12508209; doi:10.1038/s44319-025-00548-9)
Supplement: Supplementary file 3 — Source data Fig. 1 [file 44319_2025_548_MOESM3_ESM.zip › Fig1/Fig1E.xlsx]

## Sheet: Sheet1
Time (sec)	Fluorescence intensity at Golgi (normalized to max)	No. of carriers (normalized to max)
0	0.952351	0.133333
10	0.959291	0.133333
20	0.947553	0.2
150	0.952848	0.2
160	0.951653	0.2
170	0.950667	0.133333
180	0.967658	0.133333
190	0.981346	0.133333
200	0.961302	0.133333
210	0.959609	0.133333
220	0.954733	0.2
230	0.946235	0.2
240	0.971245	0.2
250	0.988385	0.133333
260	0.973378	0.133333
270	0.96888	0.133333
280	0.936406	0.133333
290	0.951305	0.133333
300	0.945147	0.2
310	0.950823	0.133333
320	0.941911	0.2
330	0.931677	0.0666667
340	0.945648	0.2
350	0.927899	0
360	0.939082	0
370	0.938174	0
380	0.936859	0
390	0.95642	0.133333
400	0.954014	0
410	0.952812	0
420	0.953628	0.0666667
430	0.939669	0.0666667
440	0.930218	0.0666667
450	0.940104	0.133333
460	0.933104	0
470	0.939948	0.0666667
480	0.951401	0.0666667
490	0.948854	0.0666667
500	0.970522	0.133333
510	0.9542	0.0666667
520	0.961658	0
530	0.97585	0
540	0.956256	0
550	0.950463	0
560	0.94809	0.0666667
570	0.948842	0.266667
580	0.96906	0.2
590	0.95239	0.133333
600	0.935225	0.266667
610	0.966603	0.2
620	0.979542	0
630	0.975149	0.133333
640	0.963423	0
650	0.956681	0.2
660	0.968224	0.133333
670	0.943571	0
680	0.985733	0
690	0.990453	0
700	0.985215	0.0666667
710	0.981727	0.0666667
720	0.971266	0.133333
730	0.971119	0.2
740	0.98784	0.133333
750	1	0.0666667
760	0.980852	0.0666667
770	0.981262	0.0666667
780	0.978574	0
790	0.985919	0
800	0.970022	0
810	0.963591	0.0666667
820	0.973989	0.133333
830	0.960652	0.0666667
840	0.965953	0.0666667
850	0.965644	0.133333
860	0.964415	0.0666667
870	0.988898	0.133333
880	0.966897	0.133333
890	0.979569	0.133333
900	0.96446	0
910	0.964176	0
920	0.965185	0
930	0.960735	0
940	0.973288	0
950	0.974385	0
960	0.970085	0
970	0.983839	0
980	0.952968	0
990	0.922334	0
1000	0.965386	0
1010	0.967939	0
1020	0.969369	0
1030	0.976794	0
1040	0.956699	0.0666667
1050	0.944737	0.0666667
1060	0.948303	0.0666667
1070	0.951866	0
1080	0.932271	0.0666667
1090	0.933784	0.0666667
1100	0.939316	0.0666667
1110	0.931686	0.0666667
1120	0.933059	0.133333
1130	0.930281	0
1140	0.923092	0
1150	0.919979	0.0666667
1160	0.92246	0
1170	0.914009	0
1180	0.912517	0
1190	0.921054	0
1200	0.924893	0.0666667
1210	0.914738	0.0666667
1220	0.918423	0.0666667
1230	0.917237	0.0666667
1240	0.921165	0.2
1250	0.928888	0.266667
1260	0.93827	0.333333
1270	0.907875	0.0666667
1280	0.919631	0.2
1290	0.920437	0.2
1300	0.915741	0.2
1310	0.920329	0.2
1320	0.947883	0.2
1330	0.955611	0.2
1340	0.958455	0.133333
1350	0.933577	0.133333
1360	0.943904	0.2
1370	0.928369	0.133333
1380	0.916781	0.266667
1390	0.912643	0.266667
1400	0.899413	0.2
1410	0.881949	0.133333
1420	0.882743	0.2
1430	0.858782	0.4
1440	0.865069	0.4
1450	0.855117	0.333333
1460	0.862336	0.333333
1470	0.836406	0.6
1480	0.84741	0.466667
1490	0.831765	0.733333
1500	0.822694	0.533333
1510	0.822847	0.333333
1520	0.83498	0.733333
1530	0.817579	0.666667
1540	0.811792	0.666667
1550	0.819889	0.6
1560	0.805637	0.866667
1570	0.802763	0.533333
1580	0.797867	0.8
1590	0.789339	0.466667
1600	0.793057	0.466667
1610	0.781488	0.4
1620	0.777023	0.6
1630	0.779069	0.666667
1640	0.787963	0.666667
1650	0.802299	0.4
1660	0.798038	0.6
1670	0.783456	0.666667
1680	0.778009	0.8
1690	0.769621	0.733333
1700	0.77343	0.666667
1710	0.764901	0.533333
1720	0.761305	0.866667
1730	0.761842	0.866667
1740	0.753676	0.866667
1750	0.751504	1
1760	0.756211	0.733333
1770	0.74703	0.8
1780	0.736032	0.8
1790	0.729308	0.866667
1800	0.735103	0.933333
1810	0.712245	0.866667
1820	0.716491	0.733333
1830	0.694259	0.733333
1840	0.686906	0.933333
1850	0.66652	0.8
1860	0.676591	0.533333
1870	0.647788	0.933333
1880	0.631975	0.733333
1890	0.625191	0.666667
1900	0.631478	0.6
1910	0.641477	0.733333
1920	0.61992	0.6
1930	0.62712	0.666667
1940	0.618745	0.866667
1950	0.620402	0.6
1960	0.60152	0.4
1970	0.59856	0.6
1980	0.604295	0.6
1990	0.611092	0.8
2000	0.610031	0.666667
2010	0.617813	0.666667
2020	0.616207	0.666667
2030	0.622802	0.666667
2040	0.61339	0.6
2050	0.611268	0.6
2060	0.617816	0.8
2070	0.606021	1
2080	0.601799	1
2090	0.60731	0.733333
2100	0.599788	0.8
2110	0.591889	0.733333
2120	0.606932	0.733333
2130	0.606606	0.533333
2140	0.592576	0.866667
2150	0.576382	0.733333
2160	0.564279	0.6
2170	0.556371	0.666667
2180	0.5505	0.6
2190	0.538181	0.6
2200	0.533498	0.666667
2210	0.541504	0.333333
2220	0.53285	0.466667
2230	0.528448	0.6
2240	0.537249	0.466667
2250	0.537735	0.666667
2260	0.537486	0.6
2270	0.525365	0.8
2280	0.525622	0.666667
2290	0.518943	0.8
2300	0.507059	0.533333
2310	0.521544	0.6
2320	0.514343	0.533333
2330	0.520115	0.6
2340	0.508701	0.6
2350	0.51413	0.666667
2360	0.511464	0.466667
2370	0.509588	0.4
2380	0.494686	0.6
2390	0.486505	0.8
2400	0.472825	0.533333
2410	0.468834	0.466667
2420	0.475372	0.6
2430	0.462079	0.6
2440	0.459874	0.533333
2450	0.458223	0.266667
2460	0.461046	0.333333
2470	0.462175	0.333333
2480	0.453659	0.6
2490	0.448787	0.6
2500	0.437286	0.266667
2510	0.450656	0.6
2520	0.442038	0.533333
2530	0.443632	0.466667
2540	0.433789	0.466667
2550	0.435868	0.533333
2560	0.43327	0.4
2570	0.432734	0.466667
2580	0.438868	0.533333
2590	0.428988	0.4
2600	0.444289	0.333333
2610	0.440834	0.333333
2620	0.446003	0.4
2630	0.435949	0.533333
2640	0.43431	0.4
2650	0.432101	0.266667
2660	0.428877	0.2
2670	0.420699	0.266667
2680	0.420301	0.4
2690	0.421526	0.466667
2700	0.41868	0.4
2710	0.419042	0.466667
2720	0.399088	0.4
2730	0.393778	0.266667
2740	0.397718	0.266667
2750	0.399807	0.4
2760	0.414197	0.466667
2770	0.422192	0.6
2780	0.412381	0.6
2790	0.404727	0.333333
2800	0.397976	0.533333
2810	0.404107	0.8
2820	0.40773	0.6
2830	0.402204	0.333333
2840	0.396679	0.333333
2850	0.382043	0.533333
2860	0.378091	0.4
2870	0.377653	0.4
2880	0.36837	0.6
2890	0.361759	0.466667
