# Supplementary material for: Cargoes move from cis to trans-Golgi compartments and concentrate in the TGN before exiting
Source: EMBO Rep. 2025 Sep 3;26(19):4742–65. doi: 10.1038/s44319-025-00548-9 (PMC12508209; doi:10.1038/s44319-025-00548-9)
Supplement: Supplementary file 4 — Source data Fig. 2 [file 44319_2025_548_MOESM4_ESM.zip]

Archive with 24 entries (23 files):
- Fig2/
- __MACOSX/._Fig2
- Fig2/Fig2A_VSVG Rush 25min.jpg
- __MACOSX/Fig2/._Fig2A_VSVG Rush 25min.jpg
- Fig2/Fig2A_VSVG Rush 5 min.xlsx
- __MACOSX/Fig2/._Fig2A_VSVG Rush 5 min.xlsx
- Fig2/Fig2A_VSVG Rush 25 min.xlsx
- __MACOSX/Fig2/._Fig2A_VSVG Rush 25 min.xlsx
- Fig2/Fig2A_VSVG rush 15min.jpg
- __MACOSX/Fig2/._Fig2A_VSVG rush 15min.jpg
- Fig2/Fig2A_VSVG Rush 40min.jpg
- __MACOSX/Fig2/._Fig2A_VSVG Rush 40min.jpg
- Fig2/Fig2A_VSVG Rush 40 min.xlsx
- __MACOSX/Fig2/._Fig2A_VSVG Rush 40 min.xlsx
- Fig2/Fig2d.xlsx
- __MACOSX/Fig2/._Fig2d.xlsx
- Fig2/Fig2A_VSVG Rush 15 min.xlsx
- __MACOSX/Fig2/._Fig2A_VSVG Rush 15 min.xlsx
- Fig2/Fig2c.xlsx
- __MACOSX/Fig2/._Fig2c.xlsx
- Fig2/Fig2A_VSVG rush 5min.jpg
- __MACOSX/Fig2/._Fig2A_VSVG rush 5min.jpg
- Fig2/Fig2b.xlsx
- __MACOSX/Fig2/._Fig2b.xlsx
