# Supplementary material for: Cargoes move from cis to trans-Golgi compartments and concentrate in the TGN before exiting
Source: EMBO Rep. 2025 Sep 3;26(19):4742–65. doi: 10.1038/s44319-025-00548-9 (PMC12508209; doi:10.1038/s44319-025-00548-9)
Supplement: Supplementary file 4 — Source data Fig. 2 [file 44319_2025_548_MOESM4_ESM.zip › Fig2/Fig2A_VSVG Rush 5 min.xlsx]

## Sheet: Foglio2
Normalized values
Red	Green	Blue
0	0	0
0	0	0
0	0	0
0	0	0
0	0	0
0	0	0
0	0	0
0	0	0
0	0	0
0	0	0
0	0	0
0	0	0
0	0	0
0	0	0
0	0	0
0	0	0
0	0	0
0	0	0
0	0	0
0	0	0
0	0	0
0	0	0
0	0	0
0	0	0
0	0	0
0	0	0
0	0	0
0	0	0
0	0	0
0	0	0
0	0	0
0	0	0
0	0	0
0	0	0
0	0	0
0	0	0
0	0	0
0	0	0
0	0	0
0	0	0
0	0	0
0	0	0
0	0	0
0	0	0
0	0	0
0	0	0
0	0	0
0	0	0
0	0	0
0	0	0
0	0	0
0	0	0
0	0	0
0	0	0
0	0	0
0	0	0
0	0	0
0	0	0
0	0	0
0	0	0
0	0	0
0	0	0
0	0	0
0	0	0
0	0	0
0	0	0
0	0	0
0	0	0
0	0	0
0	0	0
0	0	0
0	0	0
0	0	0
0	0	0
0	0	0
0	0	0
0	0	0
0	0	0
0	0	0
0	0	0
0	0	0
0	0	0
0	0	0
0	0	0
0	0	0
0	0	0
0	0	0
0	0	0
0	0	0
0	0	0
0	0	0
0	0	0
0	0	0
0	0	0
0	0	0
0	0	0
0	0	0
0	0	0
0	0	0
0	0	0
0	0	0
0	0	0
0	0	0
0	0	0
0	0	0
0	0	0
0	0	0
0	0	0
0	0	0
0	0	0
0	0	0
0	0	0
0	0	0
0	0	0
0	0	0
0	0	0
0	0	0
0	0	0
0	0	0
0	0	0
0	0	0
0	0	0
0	0	0
0	0	0
0	0	0
0	0	0
0	0	0
0	0	0
0	0	0
0	0	0
0	0	0
0	0	0
0	0	0
0	0	0
0	0	0
0	0	0
0	0	0
0	0	0
0	0	0
0	0	0
0	0	0
0	0	0
0	0	0
0	0	0
0	0	0
0	0	0
0	0	0
0	0	0
0	0	0
0	0	0
0	0	0
0	0	0
0	0	0
0	0	0
0	0	0
0	0	0
0	0	0
0	0	0
0	0	0
0	0	0
0	0	0
0	0	0
0	0	0
0	0	0
0	0	0
0	0	0
0	0	0
0	0	0
0	0	0
0	0	0
0	0	0
0	0	0
0	0	0
0	0	0
0	0	0
0	0	0
0	0	0
0	0	0
0	0	0
0	0	0
0	0	0
0	0	0
0	0	0
0	0	0
0	0	0
0	0	0
0	0	0
0	0	0
0	0	0
0	0	0
0	0	0
0.00395257	0	0
0.00395257	0	0
0.00395257	0	0
0.00395257	0	0
0.00395257	0	0
0.00395257	0	0
0.00395257	0	0
0.00395257	0	0
0.00395257	0	0
0.00395257	0	0
0.00395257	0	0
0.00395257	0	0
0.00395257	0	0
0.00395257	0	0
0.00395257	0	0
0.00395257	0	0
0.00395257	0	0
0.00395257	0	0
0.00395257	0	0
0.00395257	0	0
0.00395257	0	0
0.00395257	0	0
0.00395257	0	0
0.00395257	0	0
0.00395257	0	0
0.00395257	0	0
0.00395257	0	0
0.00395257	0	0
0.00395257	0	0
0.00395257	0	0
0.00395257	0	0
0.00395257	0	0
0.00395257	0	0
0.00395257	0	0
0.00395257	0	0
0.00395257	0	0
0.00395257	0	0
0.00395257	0	0
0.00395257	0	0
0.00395257	0	0
0.00395257	0	0
0.00395257	0	0
0.00395257	0	0
0.00395257	0	0
0.00395257	0	0
0.00395257	0	0
0.00395257	0	0
0.00395257	0	0
0.00395257	0	0
0.00395257	0	0
0.00395257	0	0
0.00395257	0	0
0.00395257	0	0
0.00395257	0	0
0.00395257	0	0
0.00395257	0	0
0.00395257	0	0
0.00395257	0	0
0.00395257	0	0
0.00395257	0	0
0.00395257	0	0
0.00395257	0	0
0.00395257	0	0
0.00395257	0	0
0.00395257	0	0
0.00395257	0	0
0.00395257	0	0
0.00395257	0	0
0.00395257	0	0
0.00395257	0	0
0.00395257	0	0
0.00395257	0	0
0.00395257	0	0
0.00395257	0	0
0.00395257	0	0
0.00395257	0	0
0.00395257	0	0
0.00395257	0	0
0.00395257	0	0
0.00395257	0	0
0.00395257	0	0
0.00395257	0	0
0.00395257	0	0
0.00395257	0	0
0.00395257	0	0
0.00395257	0	0
0.00395257	0	0
0.00395257	0	0
0.00395257	0	0
0.00395257	0	0
0.00395257	0	0
0.00395257	0	0
0.00395257	0	0
0.00395257	0	0
0.00395257	0	0
0.00395257	0	0
0.00395257	0	0
0.00395257	0	0
0.00395257	0	0
0.00395257	0	0
0.00395257	0	0
0.00395257	0	0
0.00395257	0	0
0.00395257	0	0
0.00395257	0	0
0.00395257	0	0
0.00395257	0	0
0.00395257	0	0
0.00395257	0	0
0.00395257	0	0
0.00395257	0	0
0.00395257	0	0
0.00395257	0	0
0.00395257	0	0
0.00395257	0	0
0.00395257	0	0
0.00395257	0	0
0.00395257	0	0
0.00395257	0	0
0.00395257	0	0
0.00395257	0	0
0.00395257	0	0
0.00395257	0	0
0.00395257	0	0
0.00395257	0	0
0.00395257	0	0
0.00395257	0	0
0.00395257	0	0
0.00395257	0	0
0.00395257	0	0
0	-0.00434783	-0.00704225
0	-0.00434783	-0.00704225
0	-0.00434783	-0.00704225
0	-0.00434783	-0.00704225
0.00395257	0	0
0.00395257	0	0
0.00395257	0	0
0.00395257	0	0
0.00395257	0	0
0.00395257	0	0
0.00395257	0	0
0.00395257	0	0
0.00395257	0	0
0.00395257	0	0
0.00395257	0	0
0.00395257	0	0
0.00395257	0	0
0.00395257	0	0
0.00395257	0	0
0.00395257	0	0
0.00395257	0	0
0.00395257	0	0
0.00395257	0	0
0.00395257	0	0
0.00395257	0	0
0.00395257	0	0
0.00395257	0	0
0.00395257	0	0
0.00395257	0	0
0.00395257	0	0
0.00395257	0	0
0.00395257	0	0
0.00395257	0	0
0.00395257	0	0
0.00395257	0	0
0.00395257	0	0
0.00395257	0	0
0.00395257	0	0
0.00395257	0	0
0.00395257	0	0
0.00395257	0	0
0.00395257	0	0
0.00395257	0	0
0.00395257	0	0
0.00395257	0	0
0.00395257	0	0
0.00395257	0	0
0.00395257	0	0
0.00395257	0	0
0.00395257	0	0
0.00395257	0	0
0.00395257	0	0
0.00395257	0	0
0.00395257	0	0
0.00395257	0	0
0.00395257	0	0
0.00395257	0	0
0.00395257	0	0
0.00395257	0	0
0.00395257	0	0
0.00395257	0	0
0.00395257	0	0
0.00395257	0	0
0.00395257	0	0
0.00395257	0	0
0.00395257	0	0
0.00395257	0	0
0.00395257	0	0
0.00395257	0	0
0.00790514	0.00434783	0.00704225
0.00790514	0.00434783	0.00704225
0.00790514	0.00434783	0.00704225
0.00790514	0.00434783	0.00704225
0.00790514	0.00434783	0.00704225
0.00790514	0.00434783	0.00704225
0.00790514	0.00434783	0.00704225
0.00790514	0.00434783	0.00704225
0.00790514	0.00434783	0.00704225
0.00790514	0.00434783	0.00704225
0.00790514	0.00434783	0.00704225
0.00790514	0.00434783	0.00704225
0.00790514	0.00434783	0.00704225
0.00790514	0.00434783	0.00704225
0.00790514	0.00434783	0.00704225
0.00790514	0.00434783	0.00704225
0.00790514	0.00434783	0.00704225
0.00790514	0.00434783	0.00704225
0.00790514	0.00434783	0.00704225
0.00790514	0.00434783	0.00704225
0.00790514	0.00434783	0.00704225
0.00790514	0.00434783	0.00704225
0.00790514	0.00434783	0.00704225
0.00790514	0.00434783	0.00704225
0.0118577	0.00869565	0.0140845
0.0118577	0.00869565	0.0140845
0.0118577	0.00869565	0.0140845
0.0118577	0.00869565	0.0140845
0.0118577	0.00869565	0.0140845
0.0118577	0.00869565	0.0140845
0.0118577	0.00869565	0.0140845
0.0118577	0.00869565	0.0140845
0.0118577	0.00869565	0.0140845
0.0118577	0.00869565	0.00704225
0.0118577	0.00869565	0.00704225
0.0118577	0.00869565	0.00704225
0.0118577	0.00869565	0.00704225
0.0118577	0.00869565	0.00704225
0.0118577	0.00869565	0.00704225
0.0118577	0.00869565	0.00704225
0.0118577	0.00869565	0.00704225
0.0118577	0.00869565	0.00704225
0.0158103	0.0130435	0.0140845
0.0158103	0.0130435	0.0140845
0.0158103	0.0130435	0.0140845
0.0158103	0.0130435	0.0140845
0.0158103	0.0130435	0.0140845
0.0158103	0.0130435	0.0140845
0.0158103	0.0130435	0.0140845
0.0158103	0.0130435	0.0140845
0.0158103	0.0130435	0.0140845
0.0158103	0.0130435	0.0140845
0.0158103	0.0130435	0.0140845
0.0158103	0.0130435	0.0140845
0.0158103	0.0130435	0.0140845
0.0158103	0.0130435	0.0140845
0.0158103	0.0130435	0.0140845
0.0158103	0.0130435	0.0140845
0.0158103	0.0130435	0.0140845
0.0158103	0.0130435	0.0140845
0.0158103	0.0130435	0.0140845
0.0197628	0.0130435	0.0140845
0.0197628	0.0130435	0.0140845
0.0197628	0.0130435	0.0140845
0.0197628	0.0130435	0.0140845
0.0197628	0.0130435	0.0140845
0.0237154	0.0130435	0.0140845
0.0237154	0.0130435	0.0140845
0.0237154	0.0130435	0.0140845
0.0237154	0.0130435	0.0140845
0.0237154	0.0130435	0.0140845
0.0237154	0.0130435	0.0140845
0.0237154	0.0130435	0.0140845
0.0237154	0.0130435	0.0140845
0.0237154	0.0130435	0.0140845
0.0237154	0.0130435	0.0140845
0.0237154	0.0130435	0.0140845
0.0237154	0.0130435	0.0140845
0.0237154	0.0130435	0.0140845
0.0237154	0.0130435	0.0140845
0.0237154	0.0130435	0.0140845
0.0237154	0.0130435	0.0140845
0.0237154	0.0130435	0.0140845
0.0237154	0.0130435	0.0140845
0.0237154	0.0130435	0.0140845
0.0237154	0.0173913	0.0140845
0.0237154	0.0173913	0.0140845
0.0237154	0.0173913	0.0140845
0.0237154	0.0173913	0.0211268
0.0237154	0.0173913	0.0211268
0.0237154	0.0173913	0.0211268
0.0237154	0.0217391	0.0211268
0.0237154	0.0217391	0.0211268
0.0237154	0.0217391	0.0211268
0.0237154	0.0217391	0.0211268
0.0237154	0.0217391	0.0211268
0.0237154	0.0217391	0.0211268
0.027668	0.0217391	0.0211268
0.027668	0.0217391	0.0211268
0.027668	0.0217391	0.0140845
0.027668	0.0217391	0.0140845
0.027668	0.0217391	0.0140845
0.027668	0.0217391	0.0140845
0.027668	0.0217391	0.0140845
0.027668	0.0217391	0.0140845
0.027668	0.0217391	0.0140845
0.027668	0.0217391	0.0140845
0.027668	0.0217391	0.0140845
0.027668	0.0217391	0.0140845
0.027668	0.0217391	0.0140845
0.027668	0.0217391	0.0140845
0.027668	0.0217391	0.0140845
0.027668	0.0217391	0.0140845
0.027668	0.0217391	0.0140845
0.027668	0.0217391	0.0140845
0.0316206	0.0217391	0.0140845
0.0355731	0.0173913	0.0140845
0.0355731	0.0173913	0.0140845
0.0355731	0.0173913	0.0140845
0.0355731	0.0173913	0.0140845
0.0355731	0.0173913	0.0140845
0.0355731	0.0173913	0.0140845
0.0355731	0.0173913	0.0140845
0.0355731	0.0173913	0.0140845
0.0355731	0.0173913	0.0140845
0.0355731	0.0173913	0.0140845
0.0355731	0.0173913	0.0140845
0.0355731	0.0173913	0.0140845
0.0355731	0.0173913	0.0140845
0.0355731	0.0173913	0.0140845
0.0355731	0.0173913	0.0140845
0.0355731	0.0173913	0.0140845
0.0395257	0.0173913	0.00704225
0.0395257	0.0173913	0.00704225
0.0434783	0.0173913	0
0.0434783	0.0173913	0
0.0434783	0.0173913	0
0.0434783	0.0173913	0
0.0434783	0.0173913	0
0.0434783	0.0173913	0
0.0434783	0.0173913	0
0.0434783	0.0173913	0
0.0434783	0.0173913	0
0.0474308	0.0173913	0
0.0474308	0.0173913	0
0.0474308	0.0173913	0
0.0474308	0.0173913	0
0.0474308	0.0173913	0
0.0474308	0.0173913	0
0.0513834	0.0173913	0
0.0513834	0.0173913	0
0.0513834	0.0173913	0
0.055336	0.0173913	0
0.055336	0.0173913	0
0.055336	0.0173913	0
0.055336	0.0173913	0
0.055336	0.0173913	0
0.055336	0.0173913	0
0.055336	0.0173913	0
0.055336	0.0173913	0
0.055336	0.0173913	0
0.0592885	0.0173913	0
0.0592885	0.0173913	0
0.0592885	0.0173913	0
0.0592885	0.0173913	0
0.0632411	0.0173913	0.00704225
0.0632411	0.0173913	0.00704225
0.0632411	0.0173913	0.00704225
0.0632411	0.0173913	0.00704225
0.0632411	0.0173913	0.00704225
0.0632411	0.0173913	0.00704225
0.0671937	0.0173913	0.00704225
0.0671937	0.0173913	0.00704225
0.0671937	0.0173913	0.00704225
0.0671937	0.0173913	0.00704225
0.0711462	0.0173913	0.00704225
0.0750988	0.0173913	0.00704225
0.0750988	0.0173913	0.00704225
0.0750988	0.0173913	0.00704225
0.0750988	0.0173913	0.00704225
0.0790514	0.0173913	0.00704225
0.0790514	0.0173913	0.00704225
0.0790514	0.0173913	0.00704225
0.0790514	0.0173913	0.00704225
0.083004	0.0173913	0.00704225
0.083004	0.0173913	0.00704225
0.083004	0.0173913	0.00704225
0.083004	0.0173913	0.00704225
0.0869565	0.0173913	0.00704225
0.0909091	0.0173913	0.00704225
0.0909091	0.0173913	0.00704225
0.0909091	0.0173913	0.00704225
0.0909091	0.0173913	0.00704225
0.0909091	0.0173913	0.00704225
0.0909091	0.0173913	0.00704225
0.0948617	0.0173913	0.00704225
0.0948617	0.0173913	0.00704225
0.0948617	0.0173913	0.00704225
0.0988142	0.0217391	0.0140845
0.0988142	0.0217391	0.0140845
0.0988142	0.0217391	0.0140845
0.0988142	0.0217391	0.0140845
0.102767	0.0217391	0.0140845
0.102767	0.0217391	0.0140845
0.102767	0.0217391	0.0140845
0.102767	0.0217391	0.0140845
0.102767	0.0217391	0.0140845
0.106719	0.026087	0.0211268
0.110672	0.026087	0.0211268
0.110672	0.026087	0.0211268
0.110672	0.026087	0.0211268
0.110672	0.026087	0.0211268
0.110672	0.026087	0.0211268
0.110672	0.026087	0.0211268
0.110672	0.0304348	0.028169
0.110672	0.0304348	0.028169
0.110672	0.0304348	0.028169
0.110672	0.0304348	0.028169
0.110672	0.0304348	0.028169
0.110672	0.0304348	0.028169
0.110672	0.0304348	0.028169
0.114625	0.0304348	0.028169
0.114625	0.0304348	0.028169
0.114625	0.0304348	0.028169
0.114625	0.0304348	0.028169
0.114625	0.0304348	0.028169
0.114625	0.026087	0.0211268
0.114625	0.026087	0.0211268
0.118577	0.026087	0.0211268
0.118577	0.026087	0.0211268
0.12253	0.026087	0.0211268
0.130435	0.0304348	0.0211268
0.130435	0.0304348	0.0211268
0.130435	0.0304348	0.0211268
0.134387	0.0304348	0.0211268
0.134387	0.0304348	0.0211268
0.13834	0.0304348	0.0211268
0.13834	0.0304348	0.0211268
0.142292	0.0304348	0.0140845
0.146245	0.0304348	0.0140845
0.150198	0.0304348	0.0140845
0.150198	0.0304348	0.0140845
0.15415	0.0304348	0.0140845
0.15415	0.0304348	0.0140845
0.158103	0.0304348	0.0140845
0.158103	0.0304348	0.0140845
0.158103	0.0304348	0.0140845
0.162055	0.0347826	0.0140845
0.166008	0.0347826	0.0140845
0.166008	0.0347826	0.0140845
0.166008	0.0347826	0.0140845
0.16996	0.0347826	0.0140845
0.16996	0.0347826	0.0140845
0.16996	0.0347826	0.0140845
0.16996	0.0347826	0.0140845
0.173913	0.0347826	0.0140845
0.173913	0.0347826	0.0140845
0.177866	0.0347826	0.0140845
0.177866	0.0347826	0.0140845
0.181818	0.0347826	0.0140845
0.181818	0.0347826	0.0140845
0.181818	0.0347826	0.0140845
0.185771	0.0391304	0.0140845
0.185771	0.0391304	0.0140845
0.189723	0.0434783	0.0140845
0.189723	0.0434783	0.0140845
0.193676	0.0434783	0.0140845
0.193676	0.0434783	0.0140845
0.193676	0.0434783	0.0140845
0.193676	0.0434783	0.0140845
0.197628	0.0434783	0.0140845
0.197628	0.0434783	0.0140845
0.201581	0.0434783	0.0140845
0.201581	0.0434783	0.0140845
0.205534	0.0434783	0.0140845
0.205534	0.0434783	0.0140845
0.205534	0.0434783	0.0140845
0.209486	0.0434783	0.0140845
0.209486	0.0434783	0.0140845
0.209486	0.0434783	0.0140845
0.213439	0.0478261	0.0211268
0.217391	0.0521739	0.028169
0.217391	0.0521739	0.028169
0.217391	0.0521739	0.028169
0.221344	0.0521739	0.028169
0.221344	0.0521739	0.028169
0.225296	0.0521739	0.028169
0.225296	0.0521739	0.028169
0.229249	0.0521739	0.028169
0.229249	0.0521739	0.028169
0.233202	0.0521739	0.028169
0.233202	0.0521739	0.028169
0.233202	0.0521739	0.028169
0.237154	0.0521739	0.028169
0.237154	0.0521739	0.028169
0.241107	0.0521739	0.028169
0.241107	0.0521739	0.028169
0.245059	0.0565217	0.028169
0.245059	0.0565217	0.028169
0.249012	0.0521739	0.028169
0.249012	0.0521739	0.028169
0.249012	0.0521739	0.028169
0.252964	0.0521739	0.028169
0.252964	0.0521739	0.028169
0.252964	0.0521739	0.028169
0.256917	0.0521739	0.028169
0.256917	0.0521739	0.0211268
0.26087	0.0521739	0.0140845
0.26087	0.0521739	0.0140845
0.26087	0.0521739	0.0140845
0.264822	0.0521739	0.0140845
0.264822	0.0521739	0.00704225
0.264822	0.0521739	0.00704225
0.268775	0.0521739	0.00704225
0.272727	0.0521739	0.00704225
0.272727	0.0521739	0.00704225
0.272727	0.0521739	0.00704225
0.27668	0.0521739	0.00704225
0.27668	0.0521739	0.00704225
0.280632	0.0521739	0
0.280632	0.0521739	0
0.284585	0.0521739	0
0.284585	0.0521739	0
0.288538	0.0521739	0
0.288538	0.0521739	0
0.29249	0.0521739	0
0.29249	0.0521739	0.00704225
0.296443	0.0521739	0.00704225
0.296443	0.0521739	0.00704225
0.296443	0.0521739	0.00704225
0.300395	0.0565217	0
0.304348	0.0565217	0
0.304348	0.0565217	0
0.3083	0.0565217	0
0.3083	0.0565217	0
0.312253	0.0608696	0.00704225
0.312253	0.0608696	0.00704225
0.312253	0.0608696	0.00704225
0.312253	0.0608696	0.00704225
0.316206	0.0608696	0.00704225
0.320158	0.0608696	0.00704225
0.320158	0.0608696	0.00704225
0.320158	0.0608696	0.00704225
0.324111	0.0608696	0.00704225
0.324111	0.0608696	0.00704225
0.324111	0.0608696	0.00704225
0.324111	0.0608696	0.00704225
0.328063	0.0608696	0.00704225
0.328063	0.0608696	0.00704225
0.328063	0.0608696	0.00704225
0.332016	0.0608696	0.00704225
0.332016	0.0608696	0.00704225
0.335968	0.0608696	0.00704225
0.335968	0.0608696	0.00704225
0.339921	0.0652174	0.0140845
0.339921	0.0652174	0.0140845
0.339921	0.0652174	0.0140845
0.343874	0.0652174	0.0140845
0.343874	0.0652174	0.0140845
0.343874	0.0652174	0.0140845
0.343874	0.0652174	0.0140845
0.343874	0.0652174	0.0140845
0.351779	0.0695652	0.0140845
0.351779	0.0695652	0.0211268
0.351779	0.0695652	0.0211268
0.355731	0.0695652	0.0211268
0.355731	0.0695652	0.0211268
0.355731	0.0695652	0.0211268
0.359684	0.0695652	0.0211268
0.363636	0.0695652	0.0211268
0.363636	0.0695652	0.0211268
0.363636	0.0695652	0.0211268
0.367589	0.073913	0.0211268
0.367589	0.073913	0.0211268
0.371542	0.073913	0.0211268
0.375494	0.073913	0.0211268
0.379447	0.073913	0.0211268
0.383399	0.073913	0.0211268
0.383399	0.073913	0.0211268
0.387352	0.073913	0.0140845
0.391304	0.073913	0.0140845
0.395257	0.073913	0.0140845
0.395257	0.073913	0.0140845
0.399209	0.073913	0.0140845
0.403162	0.073913	0.0140845
0.407115	0.073913	0.0140845
0.411067	0.073913	0.0140845
0.411067	0.073913	0.0140845
0.41502	0.073913	0.0140845
0.418972	0.073913	0.0140845
0.426877	0.073913	0.0140845
0.426877	0.073913	0.0140845
0.426877	0.073913	0.0140845
0.426877	0.073913	0.0140845
0.426877	0.073913	0.0140845
0.43083	0.073913	0.0211268
0.43083	0.073913	0.0211268
0.43083	0.073913	0.0211268
0.43083	0.073913	0.0211268
0.434783	0.073913	0.0211268
0.434783	0.073913	0.0211268
0.434783	0.073913	0.0211268
0.434783	0.073913	0.0211268
0.438735	0.073913	0.0211268
0.438735	0.073913	0.0211268
0.438735	0.073913	0.0211268
0.438735	0.073913	0.0211268
0.438735	0.073913	0.0211268
0.438735	0.073913	0.0211268
0.442688	0.073913	0.0211268
0.44664	0.073913	0.0211268
0.44664	0.073913	0.0211268
0.450593	0.073913	0.0211268
0.454545	0.073913	0.0211268
0.454545	0.073913	0.0211268
0.458498	0.073913	0.0211268
0.458498	0.073913	0.0211268
0.462451	0.073913	0.0211268
0.466403	0.0782609	0.028169
0.466403	0.0782609	0.028169
0.470356	0.0782609	0.028169
0.470356	0.0782609	0.028169
0.474308	0.0782609	0.028169
0.478261	0.0782609	0.028169
0.478261	0.0782609	0.028169
0.482213	0.0782609	0.028169
0.482213	0.0782609	0.028169
0.486166	0.0826087	0.0352113
0.490119	0.0826087	0.0422535
0.494071	0.0826087	0.0422535
0.498024	0.0826087	0.0422535
0.498024	0.0869565	0.0422535
0.498024	0.0869565	0.0422535
0.501976	0.0869565	0.0422535
0.505929	0.0869565	0.0492958
0.509881	0.0913043	0.0492958
0.513834	0.0913043	0.0492958
0.517787	0.0913043	0.0492958
0.517787	0.0956522	0.0492958
0.517787	0.0956522	0.0492958
0.525692	0.0956522	0.056338
0.529644	0.0956522	0.056338
0.529644	0.1	0.056338
0.533597	0.1	0.056338
0.537549	0.1	0.056338
0.545455	0.104348	0.0633803
0.545455	0.104348	0.0633803
0.545455	0.104348	0.0633803
0.549407	0.104348	0.0633803
0.549407	0.104348	0.0633803
0.55336	0.104348	0.0633803
0.557312	0.104348	0.0633803
0.561265	0.104348	0.0633803
0.561265	0.104348	0.0633803
0.565217	0.104348	0.0633803
0.565217	0.104348	0.0633803
0.56917	0.104348	0.0633803
0.573123	0.104348	0.0633803
0.577075	0.104348	0.0633803
0.577075	0.104348	0.0633803
0.581028	0.104348	0.0633803
0.58498	0.108696	0.0633803
0.588933	0.108696	0.0633803
0.588933	0.108696	0.0633803
0.588933	0.108696	0.0633803
0.596838	0.113043	0.0633803
0.596838	0.113043	0.0633803
0.600791	0.113043	0.0633803
0.600791	0.113043	0.0633803
0.604743	0.113043	0.0633803
0.608696	0.113043	0.0633803
0.608696	0.113043	0.0633803
0.612648	0.113043	0.0633803
0.616601	0.113043	0.0633803
0.616601	0.113043	0.0633803
0.620553	0.113043	0.0633803
0.624506	0.113043	0.0633803
0.624506	0.113043	0.0633803
0.628458	0.113043	0.0633803
0.632411	0.113043	0.0633803
0.632411	0.113043	0.0633803
0.636364	0.113043	0.0633803
0.636364	0.113043	0.0633803
0.640316	0.117391	0.0633803
0.644269	0.117391	0.0633803
0.644269	0.117391	0.0633803
0.648221	0.117391	0.0633803
0.652174	0.117391	0.0633803
0.652174	0.121739	0.0633803
0.656126	0.121739	0.0704225
0.660079	0.121739	0.0704225
0.664032	0.121739	0.0704225
0.667984	0.126087	0.0704225
0.667984	0.126087	0.0704225
0.671937	0.130435	0.0774648
0.675889	0.130435	0.0774648
0.675889	0.130435	0.0774648
0.679842	0.134783	0.0774648
0.679842	0.134783	0.0774648
0.683794	0.134783	0.0774648
0.687747	0.134783	0.0774648
0.6917	0.13913	0.084507
0.6917	0.13913	0.084507
0.6917	0.13913	0.084507
0.699605	0.143478	0.084507
0.699605	0.143478	0.084507
0.703557	0.147826	0.0915493
0.703557	0.152174	0.0915493
0.70751	0.152174	0.0915493
0.711462	0.152174	0.0915493
0.711462	0.156522	0.0985915
0.711462	0.156522	0.0985915
0.715415	0.156522	0.0985915
0.719368	0.16087	0.105634
0.72332	0.16087	0.105634
0.72332	0.16087	0.105634
0.727273	0.165217	0.105634
0.727273	0.169565	0.105634
0.727273	0.169565	0.105634
0.731225	0.169565	0.105634
0.735178	0.173913	0.105634
0.73913	0.173913	0.0985915
0.743083	0.173913	0.0985915
0.750988	0.173913	0.0915493
0.754941	0.173913	0.0915493
0.758893	0.178261	0.084507
0.762846	0.178261	0.084507
0.766798	0.182609	0.0774648
0.770751	0.182609	0.0774648
0.774704	0.182609	0.0704225
0.778656	0.182609	0.0633803
0.782609	0.186957	0.0633803
0.786561	0.186957	0.056338
0.790514	0.186957	0.0492958
0.794466	0.186957	0.0492958
0.794466	0.186957	0.0422535
0.798419	0.186957	0.0352113
0.806324	0.186957	0.0352113
0.810277	0.191304	0.0352113
0.810277	0.191304	0.0352113
0.814229	0.191304	0.0352113
0.818182	0.195652	0.0352113
0.818182	0.195652	0.0352113
0.822134	0.195652	0.0352113
0.822134	0.2	0.0352113
0.826087	0.204348	0.0352113
0.83004	0.204348	0.0352113
0.83004	0.204348	0.0422535
0.833992	0.208696	0.0422535
0.833992	0.208696	0.0422535
0.837945	0.208696	0.0422535
0.841897	0.208696	0.0422535
0.841897	0.213043	0.0492958
0.84585	0.213043	0.0492958
0.849802	0.213043	0.0492958
0.849802	0.213043	0.0492958
0.853755	0.217391	0.0492958
0.853755	0.217391	0.0492958
0.857708	0.217391	0.0492958
0.857708	0.217391	0.0492958
0.86166	0.221739	0.0492958
0.86166	0.221739	0.0492958
0.86166	0.226087	0.0492958
0.86166	0.226087	0.0492958
0.86166	0.226087	0.0492958
0.865613	0.226087	0.0492958
0.865613	0.226087	0.0492958
0.865613	0.226087	0.0492958
0.865613	0.230435	0.0492958
0.865613	0.230435	0.0492958
0.865613	0.230435	0.0492958
0.865613	0.230435	0.0492958
0.865613	0.230435	0.0492958
0.865613	0.230435	0.0492958
0.865613	0.230435	0.0492958
0.869565	0.234783	0.0492958
0.869565	0.234783	0.0492958
0.869565	0.23913	0.0492958
0.869565	0.23913	0.0492958
0.869565	0.23913	0.0492958
0.869565	0.243478	0.0492958
0.869565	0.243478	0.0492958
0.869565	0.243478	0.0492958
0.869565	0.247826	0.0492958
0.869565	0.247826	0.056338
0.869565	0.252174	0.056338
0.869565	0.252174	0.056338
0.869565	0.256522	0.056338
0.869565	0.26087	0.056338
0.869565	0.26087	0.056338
0.869565	0.26087	0.056338
0.869565	0.265217	0.056338
0.869565	0.265217	0.056338
0.873518	0.273913	0.0704225
0.873518	0.278261	0.0704225
0.873518	0.278261	0.0704225
0.87747	0.282609	0.0774648
0.87747	0.286957	0.0774648
0.87747	0.286957	0.0774648
0.87747	0.286957	0.0774648
0.881423	0.291304	0.084507
0.881423	0.295652	0.084507
0.881423	0.295652	0.084507
0.885375	0.3	0.0915493
0.885375	0.304348	0.0915493
0.885375	0.308696	0.0915493
0.885375	0.308696	0.0915493
0.885375	0.313043	0.0915493
0.889328	0.317391	0.0985915
0.889328	0.321739	0.105634
0.889328	0.321739	0.105634
0.893281	0.326087	0.112676
0.893281	0.326087	0.112676
0.893281	0.330435	0.112676
0.893281	0.330435	0.112676
0.893281	0.334783	0.112676
0.893281	0.334783	0.112676
0.893281	0.33913	0.112676
0.893281	0.33913	0.112676
0.893281	0.33913	0.112676
0.893281	0.343478	0.119718
0.893281	0.343478	0.119718
0.893281	0.343478	0.119718
0.893281	0.343478	0.119718
0.893281	0.347826	0.119718
0.893281	0.347826	0.119718
0.897233	0.356522	0.119718
0.897233	0.356522	0.119718
0.897233	0.356522	0.119718
0.897233	0.36087	0.119718
0.897233	0.36087	0.119718
0.897233	0.36087	0.119718
0.897233	0.36087	0.119718
0.897233	0.36087	0.119718
0.897233	0.365217	0.119718
0.897233	0.369565	0.119718
0.897233	0.369565	0.119718
0.897233	0.369565	0.119718
0.897233	0.369565	0.119718
0.893281	0.369565	0.112676
0.893281	0.369565	0.112676
0.893281	0.369565	0.112676
0.897233	0.373913	0.112676
0.897233	0.378261	0.112676
0.897233	0.378261	0.112676
0.897233	0.378261	0.112676
0.897233	0.378261	0.112676
0.897233	0.378261	0.112676
0.897233	0.382609	0.112676
0.897233	0.382609	0.112676
0.897233	0.382609	0.112676
0.897233	0.391304	0.112676
0.897233	0.391304	0.119718
0.901186	0.395652	0.119718
0.901186	0.395652	0.119718
0.901186	0.395652	0.119718
0.901186	0.395652	0.119718
0.901186	0.4	0.126761
0.901186	0.4	0.126761
0.905138	0.404348	0.133803
0.909091	0.408696	0.133803
0.909091	0.408696	0.133803
0.909091	0.408696	0.133803
0.909091	0.413043	0.140845
0.909091	0.413043	0.140845
0.909091	0.413043	0.140845
0.913043	0.417391	0.140845
0.913043	0.421739	0.140845
0.913043	0.430435	0.140845
0.913043	0.430435	0.140845
0.913043	0.434783	0.140845
0.913043	0.43913	0.140845
0.913043	0.443478	0.140845
0.913043	0.447826	0.140845
0.913043	0.452174	0.140845
0.913043	0.456522	0.133803
0.916996	0.46087	0.133803
0.916996	0.46087	0.133803
0.916996	0.465217	0.133803
0.916996	0.473913	0.133803
0.916996	0.473913	0.133803
0.916996	0.482609	0.133803
0.916996	0.486957	0.133803
0.916996	0.491304	0.133803
0.920949	0.495652	0.126761
0.920949	0.495652	0.126761
0.920949	0.495652	0.126761
0.920949	0.495652	0.126761
0.920949	0.5	0.126761
0.920949	0.5	0.126761
0.920949	0.504348	0.126761
0.920949	0.504348	0.126761
0.924901	0.508696	0.119718
0.924901	0.508696	0.119718
0.924901	0.508696	0.119718
0.924901	0.508696	0.119718
0.924901	0.508696	0.119718
0.924901	0.513043	0.119718
0.924901	0.513043	0.119718
0.924901	0.513043	0.119718
0.924901	0.517391	0.119718
0.924901	0.517391	0.119718
0.924901	0.517391	0.119718
0.924901	0.521739	0.119718
0.924901	0.521739	0.119718
0.924901	0.526087	0.119718
0.924901	0.530435	0.119718
0.924901	0.530435	0.119718
0.924901	0.534783	0.119718
0.924901	0.534783	0.119718
0.924901	0.534783	0.119718
0.924901	0.53913	0.119718
0.924901	0.543478	0.119718
0.924901	0.543478	0.119718
0.924901	0.547826	0.119718
0.924901	0.552174	0.119718
0.924901	0.552174	0.119718
0.924901	0.552174	0.119718
0.924901	0.556522	0.119718
0.924901	0.556522	0.119718
0.924901	0.56087	0.119718
0.928854	0.565217	0.119718
0.928854	0.565217	0.119718
0.928854	0.569565	0.119718
0.928854	0.569565	0.119718
0.928854	0.569565	0.119718
0.928854	0.573913	0.119718
0.928854	0.578261	0.112676
0.928854	0.582609	0.112676
0.928854	0.582609	0.112676
0.928854	0.586957	0.112676
0.928854	0.591304	0.112676
0.928854	0.591304	0.112676
0.928854	0.595652	0.112676
0.928854	0.595652	0.112676
0.928854	0.6	0.112676
0.928854	0.6	0.112676
0.928854	0.604348	0.112676
0.928854	0.604348	0.112676
0.932806	0.608696	0.105634
0.932806	0.613043	0.105634
0.932806	0.613043	0.105634
0.932806	0.617391	0.105634
0.932806	0.617391	0.105634
0.932806	0.621739	0.105634
0.932806	0.626087	0.105634
0.932806	0.626087	0.105634
0.932806	0.630435	0.105634
0.932806	0.634783	0.105634
0.932806	0.634783	0.105634
0.932806	0.634783	0.105634
0.932806	0.63913	0.105634
0.932806	0.63913	0.105634
0.932806	0.643478	0.105634
0.932806	0.647826	0.105634
0.932806	0.652174	0.105634
0.932806	0.652174	0.105634
0.932806	0.652174	0.105634
0.932806	0.656522	0.105634
0.932806	0.66087	0.105634
0.936759	0.665217	0.105634
0.936759	0.665217	0.105634
0.936759	0.669565	0.105634
0.936759	0.669565	0.105634
0.936759	0.673913	0.105634
0.936759	0.678261	0.105634
0.936759	0.678261	0.105634
0.936759	0.682609	0.105634
0.936759	0.682609	0.105634
0.936759	0.686957	0.105634
0.936759	0.691304	0.105634
0.936759	0.695652	0.105634
0.936759	0.695652	0.105634
0.936759	0.695652	0.105634
0.936759	0.7	0.105634
0.936759	0.7	0.105634
0.940711	0.708696	0.112676
0.940711	0.708696	0.112676
0.940711	0.713043	0.112676
0.940711	0.713043	0.112676
0.940711	0.717391	0.112676
0.940711	0.717391	0.112676
0.940711	0.721739	0.112676
0.940711	0.721739	0.112676
0.940711	0.726087	0.112676
0.944664	0.726087	0.119718
0.944664	0.730435	0.119718
0.944664	0.734783	0.119718
0.944664	0.734783	0.119718
0.944664	0.734783	0.119718
0.944664	0.73913	0.119718
0.944664	0.73913	0.119718
0.944664	0.743478	0.119718
0.948617	0.747826	0.119718
0.952569	0.752174	0.126761
0.952569	0.752174	0.126761
0.952569	0.752174	0.126761
0.952569	0.752174	0.126761
0.952569	0.756522	0.126761
0.952569	0.756522	0.126761
0.952569	0.756522	0.126761
0.956522	0.765217	0.126761
0.956522	0.765217	0.126761
0.960474	0.769565	0.126761
0.960474	0.769565	0.126761
0.960474	0.769565	0.126761
0.960474	0.769565	0.126761
0.960474	0.773913	0.126761
0.960474	0.773913	0.126761
0.964427	0.778261	0.126761
0.964427	0.782609	0.126761
0.964427	0.782609	0.126761
0.964427	0.782609	0.126761
0.968379	0.786957	0.126761
0.968379	0.786957	0.126761
0.968379	0.786957	0.119718
0.968379	0.791304	0.119718
0.968379	0.795652	0.112676
0.968379	0.795652	0.112676
0.972332	0.8	0.105634
0.972332	0.8	0.105634
0.972332	0.8	0.105634
0.972332	0.804348	0.0985915
0.972332	0.804348	0.0985915
0.972332	0.804348	0.0915493
0.972332	0.808696	0.0915493
0.972332	0.813043	0.084507
0.972332	0.817391	0.0774648
0.972332	0.817391	0.0774648
0.972332	0.821739	0.0704225
0.968379	0.821739	0.0704225
0.972332	0.826087	0.0704225
0.972332	0.830435	0.0704225
0.972332	0.830435	0.0704225
0.968379	0.834783	0.0633803
0.968379	0.83913	0.0633803
0.968379	0.843478	0.0633803
0.968379	0.843478	0.0633803
0.964427	0.843478	0.0633803
0.964427	0.843478	0.0633803
0.964427	0.852174	0.0704225
0.964427	0.852174	0.0704225
0.960474	0.856522	0.0633803
0.960474	0.856522	0.0704225
0.960474	0.856522	0.0704225
0.960474	0.86087	0.0704225
0.956522	0.865217	0.0633803
0.956522	0.865217	0.0633803
0.956522	0.869565	0.0633803
0.960474	0.873913	0.0704225
0.960474	0.873913	0.0704225
0.960474	0.873913	0.0704225
0.956522	0.878261	0.0704225
0.956522	0.878261	0.0704225
0.956522	0.886957	0.0774648
0.956522	0.886957	0.0774648
0.956522	0.886957	0.0774648
0.956522	0.891304	0.0774648
0.956522	0.895652	0.084507
0.956522	0.895652	0.084507
0.956522	0.895652	0.084507
0.956522	0.9	0.084507
0.956522	0.9	0.0915493
0.956522	0.9	0.0915493
0.956522	0.904348	0.0985915
0.956522	0.908696	0.0985915
0.956522	0.908696	0.0985915
0.960474	0.913043	0.105634
0.960474	0.913043	0.105634
0.960474	0.913043	0.112676
0.960474	0.913043	0.112676
0.960474	0.917391	0.112676
0.960474	0.921739	0.119718
0.960474	0.921739	0.119718
0.960474	0.921739	0.119718
0.960474	0.921739	0.126761
0.960474	0.926087	0.126761
0.960474	0.930435	0.126761
0.960474	0.930435	0.126761
0.960474	0.930435	0.133803
0.960474	0.930435	0.140845
0.960474	0.934783	0.140845
0.960474	0.934783	0.140845
0.960474	0.934783	0.140845
0.960474	0.934783	0.140845
0.960474	0.93913	0.140845
0.956522	0.943478	0.147887
0.956522	0.943478	0.147887
0.956522	0.943478	0.147887
0.956522	0.943478	0.147887
0.956522	0.943478	0.147887
0.952569	0.947826	0.15493
0.952569	0.947826	0.15493
0.952569	0.952174	0.15493
0.952569	0.952174	0.15493
0.948617	0.956522	0.15493
0.948617	0.956522	0.15493
0.948617	0.956522	0.15493
0.948617	0.956522	0.15493
0.944664	0.956522	0.161972
0.944664	0.956522	0.161972
0.944664	0.956522	0.161972
0.944664	0.96087	0.161972
0.944664	0.96087	0.161972
0.940711	0.96087	0.169014
0.940711	0.96087	0.169014
0.940711	0.96087	0.169014
0.940711	0.96087	0.169014
0.940711	0.965217	0.169014
0.936759	0.965217	0.169014
0.936759	0.965217	0.169014
0.936759	0.965217	0.169014
0.932806	0.965217	0.169014
0.932806	0.965217	0.169014
0.932806	0.965217	0.169014
0.932806	0.965217	0.169014
0.928854	0.965217	0.169014
0.928854	0.965217	0.169014
0.928854	0.965217	0.169014
0.924901	0.965217	0.169014
0.924901	0.965217	0.169014
0.924901	0.965217	0.169014
0.920949	0.96087	0.169014
0.920949	0.96087	0.169014
0.916996	0.96087	0.169014
0.916996	0.96087	0.169014
0.916996	0.96087	0.169014
0.913043	0.96087	0.169014
0.913043	0.96087	0.169014
0.913043	0.96087	0.169014
0.909091	0.96087	0.169014
0.909091	0.96087	0.169014
0.905138	0.956522	0.161972
0.905138	0.956522	0.161972
0.901186	0.956522	0.161972
0.901186	0.956522	0.161972
0.901186	0.956522	0.161972
0.897233	0.956522	0.161972
0.897233	0.956522	0.161972
0.897233	0.956522	0.161972
0.897233	0.956522	0.161972
0.893281	0.956522	0.15493
0.889328	0.952174	0.147887
0.889328	0.952174	0.147887
0.889328	0.952174	0.147887
0.889328	0.952174	0.147887
0.889328	0.952174	0.147887
0.889328	0.952174	0.147887
0.885375	0.952174	0.147887
0.885375	0.952174	0.147887
0.885375	0.952174	0.147887
0.881423	0.952174	0.140845
0.881423	0.952174	0.140845
0.87747	0.952174	0.140845
0.87747	0.952174	0.140845
0.87747	0.952174	0.140845
0.87747	0.952174	0.140845
0.873518	0.947826	0.140845
0.873518	0.947826	0.140845
0.873518	0.947826	0.140845
0.873518	0.943478	0.140845
0.873518	0.943478	0.140845
0.873518	0.943478	0.140845
0.873518	0.943478	0.140845
0.873518	0.943478	0.140845
0.873518	0.943478	0.140845
0.87747	0.943478	0.140845
0.87747	0.943478	0.140845
0.87747	0.943478	0.140845
0.87747	0.93913	0.147887
0.87747	0.93913	0.147887
0.87747	0.93913	0.147887
0.881423	0.93913	0.147887
0.881423	0.93913	0.147887
0.881423	0.93913	0.147887
0.881423	0.93913	0.147887
0.881423	0.93913	0.147887
0.881423	0.93913	0.147887
0.881423	0.93913	0.147887
0.881423	0.93913	0.147887
0.881423	0.93913	0.147887
0.881423	0.93913	0.147887
0.881423	0.93913	0.147887
0.881423	0.93913	0.147887
0.87747	0.93913	0.147887
0.87747	0.93913	0.147887
0.87747	0.93913	0.147887
0.87747	0.93913	0.147887
0.87747	0.93913	0.147887
0.87747	0.93913	0.147887
0.873518	0.93913	0.147887
0.873518	0.93913	0.147887
0.873518	0.93913	0.147887
0.873518	0.93913	0.147887
0.873518	0.93913	0.147887
0.873518	0.93913	0.147887
0.873518	0.93913	0.147887
0.869565	0.934783	0.147887
0.869565	0.934783	0.147887
0.869565	0.934783	0.147887
0.869565	0.934783	0.147887
0.869565	0.934783	0.147887
0.865613	0.934783	0.147887
0.865613	0.934783	0.147887
0.865613	0.934783	0.147887
0.865613	0.934783	0.147887
0.865613	0.930435	0.147887
0.865613	0.930435	0.147887
0.86166	0.930435	0.147887
0.86166	0.930435	0.147887
0.86166	0.930435	0.147887
0.86166	0.930435	0.147887
0.86166	0.930435	0.147887
0.86166	0.930435	0.147887
0.86166	0.930435	0.147887
0.857708	0.926087	0.147887
0.857708	0.926087	0.147887
0.857708	0.926087	0.147887
0.857708	0.926087	0.147887
0.857708	0.926087	0.147887
0.853755	0.926087	0.147887
0.853755	0.926087	0.147887
0.853755	0.926087	0.147887
0.853755	0.926087	0.147887
0.849802	0.921739	0.147887
0.849802	0.921739	0.147887
0.849802	0.921739	0.147887
0.849802	0.921739	0.147887
0.849802	0.921739	0.147887
0.84585	0.921739	0.147887
0.84585	0.921739	0.147887
0.84585	0.921739	0.147887
0.84585	0.921739	0.147887
0.841897	0.917391	0.15493
0.841897	0.917391	0.15493
0.841897	0.917391	0.15493
0.841897	0.917391	0.15493
0.841897	0.917391	0.15493
0.837945	0.917391	0.15493
0.837945	0.917391	0.15493
0.837945	0.917391	0.15493
0.837945	0.917391	0.15493
0.837945	0.917391	0.15493
0.833992	0.917391	0.15493
0.833992	0.917391	0.15493
0.833992	0.917391	0.15493
0.833992	0.917391	0.15493
0.83004	0.917391	0.15493
0.83004	0.917391	0.15493
0.83004	0.917391	0.15493
0.83004	0.917391	0.15493
0.83004	0.917391	0.15493
0.826087	0.913043	0.147887
0.826087	0.913043	0.147887
0.826087	0.913043	0.147887
0.822134	0.913043	0.147887
0.822134	0.913043	0.15493
0.822134	0.913043	0.15493
0.822134	0.913043	0.15493
0.822134	0.913043	0.15493
0.822134	0.913043	0.15493
0.818182	0.908696	0.15493
0.818182	0.908696	0.15493
0.818182	0.908696	0.15493
0.818182	0.908696	0.15493
0.814229	0.908696	0.15493
0.814229	0.908696	0.15493
0.814229	0.908696	0.15493
0.814229	0.908696	0.15493
0.814229	0.908696	0.15493
0.810277	0.904348	0.15493
0.810277	0.904348	0.15493
0.810277	0.904348	0.15493
0.810277	0.904348	0.15493
0.810277	0.904348	0.15493
0.810277	0.904348	0.15493
0.806324	0.904348	0.15493
0.806324	0.904348	0.15493
0.806324	0.904348	0.15493
0.806324	0.904348	0.15493
0.806324	0.904348	0.15493
0.802372	0.904348	0.15493
0.802372	0.904348	0.15493
0.802372	0.904348	0.15493
0.802372	0.904348	0.15493
0.802372	0.904348	0.15493
0.802372	0.904348	0.15493
0.802372	0.904348	0.15493
0.802372	0.9	0.15493
0.802372	0.9	0.15493
0.802372	0.9	0.15493
0.802372	0.9	0.15493
0.802372	0.9	0.15493
0.802372	0.9	0.15493
0.798419	0.9	0.15493
0.798419	0.9	0.15493
0.798419	0.9	0.15493
0.798419	0.9	0.15493
0.798419	0.9	0.15493
0.798419	0.9	0.15493
0.798419	0.9	0.15493
0.794466	0.9	0.15493
0.794466	0.9	0.15493
0.794466	0.9	0.15493
0.794466	0.9	0.15493
0.794466	0.9	0.15493
0.794466	0.9	0.15493
0.790514	0.895652	0.147887
0.786561	0.895652	0.147887
0.786561	0.895652	0.147887
0.782609	0.895652	0.147887
0.778656	0.891304	0.140845
0.774704	0.891304	0.133803
0.774704	0.891304	0.133803
0.774704	0.891304	0.133803
0.770751	0.891304	0.133803
0.766798	0.886957	0.133803
0.762846	0.886957	0.133803
0.762846	0.886957	0.133803
0.758893	0.886957	0.126761
0.754941	0.882609	0.126761
0.754941	0.882609	0.126761
0.754941	0.882609	0.126761
0.754941	0.882609	0.126761
0.750988	0.882609	0.126761
0.747036	0.878261	0.126761
0.747036	0.878261	0.126761
0.747036	0.878261	0.126761
0.747036	0.878261	0.126761
0.747036	0.878261	0.126761
0.747036	0.878261	0.126761
0.743083	0.878261	0.126761
0.743083	0.878261	0.126761
0.743083	0.878261	0.126761
0.743083	0.873913	0.126761
0.743083	0.873913	0.126761
0.743083	0.873913	0.126761
0.73913	0.873913	0.126761
0.73913	0.873913	0.126761
0.73913	0.873913	0.126761
0.73913	0.873913	0.126761
0.73913	0.873913	0.126761
0.73913	0.873913	0.126761
0.735178	0.869565	0.133803
0.735178	0.869565	0.133803
0.735178	0.869565	0.133803
0.735178	0.869565	0.133803
0.731225	0.869565	0.133803
0.731225	0.869565	0.133803
0.731225	0.869565	0.133803
0.727273	0.869565	0.133803
0.727273	0.869565	0.133803
0.727273	0.869565	0.140845
0.727273	0.869565	0.140845
0.727273	0.869565	0.140845
0.727273	0.869565	0.133803
0.72332	0.869565	0.133803
0.72332	0.869565	0.133803
0.719368	0.869565	0.133803
0.719368	0.869565	0.133803
0.719368	0.869565	0.133803
0.719368	0.869565	0.133803
0.715415	0.865217	0.140845
0.715415	0.865217	0.140845
0.711462	0.865217	0.140845
0.711462	0.865217	0.140845
0.711462	0.865217	0.147887
0.70751	0.86087	0.147887
0.70751	0.86087	0.147887
0.70751	0.86087	0.147887
0.703557	0.86087	0.147887
0.703557	0.86087	0.15493
0.699605	0.86087	0.15493
0.699605	0.86087	0.15493
0.695652	0.856522	0.15493
0.695652	0.856522	0.161972
0.695652	0.856522	0.161972
0.695652	0.856522	0.161972
0.6917	0.856522	0.161972
0.6917	0.856522	0.161972
0.687747	0.852174	0.169014
0.687747	0.852174	0.169014
0.683794	0.852174	0.169014
0.683794	0.852174	0.169014
0.679842	0.852174	0.169014
0.679842	0.852174	0.169014
0.679842	0.847826	0.169014
0.675889	0.847826	0.169014
0.679842	0.847826	0.161972
0.675889	0.847826	0.169014
0.675889	0.847826	0.169014
0.671937	0.847826	0.169014
0.671937	0.843478	0.169014
0.671937	0.843478	0.169014
0.667984	0.843478	0.169014
0.667984	0.843478	0.169014
0.664032	0.843478	0.169014
0.664032	0.843478	0.169014
0.660079	0.83913	0.176056
0.660079	0.83913	0.176056
0.656126	0.83913	0.176056
0.656126	0.83913	0.176056
0.656126	0.83913	0.176056
0.656126	0.83913	0.176056
0.652174	0.83913	0.176056
0.652174	0.83913	0.176056
0.648221	0.83913	0.176056
0.648221	0.834783	0.183099
0.644269	0.834783	0.183099
0.644269	0.834783	0.183099
0.644269	0.834783	0.183099
0.644269	0.834783	0.183099
0.640316	0.834783	0.183099
0.640316	0.834783	0.183099
0.636364	0.834783	0.183099
0.636364	0.834783	0.183099
0.632411	0.830435	0.190141
0.632411	0.830435	0.190141
0.632411	0.830435	0.190141
0.632411	0.830435	0.190141
0.628458	0.830435	0.190141
0.628458	0.830435	0.190141
0.628458	0.830435	0.190141
0.628458	0.830435	0.190141
0.624506	0.830435	0.190141
0.624506	0.830435	0.190141
0.624506	0.826087	0.197183
0.624506	0.826087	0.197183
0.620553	0.826087	0.197183
0.620553	0.826087	0.197183
0.620553	0.826087	0.197183
0.616601	0.826087	0.197183
0.616601	0.826087	0.197183
0.616601	0.826087	0.197183
0.616601	0.826087	0.197183
0.612648	0.821739	0.204225
0.612648	0.821739	0.204225
0.612648	0.821739	0.204225
0.612648	0.821739	0.204225
0.612648	0.821739	0.204225
0.612648	0.821739	0.204225
0.612648	0.821739	0.204225
0.612648	0.821739	0.204225
0.612648	0.821739	0.204225
0.608696	0.821739	0.204225
0.608696	0.821739	0.204225
0.608696	0.821739	0.204225
0.608696	0.821739	0.204225
0.608696	0.821739	0.204225
0.608696	0.821739	0.204225
0.608696	0.821739	0.204225
0.608696	0.821739	0.204225
0.608696	0.821739	0.204225
0.608696	0.821739	0.204225
0.608696	0.821739	0.204225
0.604743	0.821739	0.211268
0.604743	0.821739	0.211268
0.600791	0.821739	0.21831
0.600791	0.821739	0.21831
0.596838	0.821739	0.225352
0.592885	0.817391	0.225352
0.588933	0.817391	0.232394
0.588933	0.817391	0.239437
0.58498	0.817391	0.239437
0.58498	0.817391	0.239437
0.581028	0.817391	0.246479
0.581028	0.813043	0.253521
0.577075	0.813043	0.253521
0.573123	0.813043	0.260563
0.573123	0.813043	0.260563
0.56917	0.813043	0.260563
0.565217	0.808696	0.267606
0.565217	0.808696	0.267606
0.565217	0.808696	0.267606
0.565217	0.808696	0.267606
0.561265	0.804348	0.267606
0.561265	0.804348	0.267606
0.561265	0.804348	0.267606
0.557312	0.804348	0.267606
0.557312	0.8	0.267606
0.557312	0.8	0.267606
0.55336	0.8	0.267606
0.55336	0.8	0.267606
0.55336	0.795652	0.267606
0.549407	0.795652	0.267606
0.549407	0.795652	0.267606
0.549407	0.795652	0.260563
0.549407	0.795652	0.260563
0.549407	0.795652	0.260563
0.549407	0.795652	0.260563
0.545455	0.791304	0.260563
0.545455	0.791304	0.260563
0.541502	0.791304	0.260563
0.541502	0.791304	0.260563
0.537549	0.791304	0.260563
0.537549	0.791304	0.260563
0.537549	0.791304	0.260563
0.533597	0.786957	0.260563
0.529644	0.786957	0.260563
0.529644	0.786957	0.267606
0.525692	0.786957	0.267606
0.525692	0.786957	0.267606
0.521739	0.782609	0.267606
0.521739	0.782609	0.267606
0.521739	0.782609	0.267606
0.517787	0.782609	0.267606
0.517787	0.782609	0.267606
0.513834	0.782609	0.267606
0.509881	0.782609	0.274648
0.509881	0.782609	0.274648
0.509881	0.782609	0.28169
0.505929	0.782609	0.28169
0.505929	0.782609	0.28169
0.505929	0.782609	0.288732
0.505929	0.782609	0.288732
0.505929	0.782609	0.295775
0.501976	0.782609	0.302817
0.501976	0.782609	0.302817
0.501976	0.782609	0.309859
0.501976	0.782609	0.302817
0.501976	0.782609	0.302817
0.501976	0.782609	0.309859
0.498024	0.782609	0.309859
0.498024	0.782609	0.316901
0.498024	0.782609	0.316901
0.498024	0.782609	0.323944
0.494071	0.778261	0.330986
0.494071	0.778261	0.330986
0.494071	0.778261	0.330986
0.490119	0.778261	0.330986
0.490119	0.778261	0.338028
0.486166	0.778261	0.338028
0.486166	0.778261	0.34507
0.482213	0.778261	0.34507
0.482213	0.778261	0.352113
0.478261	0.778261	0.352113
0.478261	0.778261	0.352113
0.478261	0.778261	0.352113
0.474308	0.778261	0.359155
0.474308	0.778261	0.359155
0.470356	0.778261	0.366197
0.470356	0.778261	0.366197
0.466403	0.778261	0.373239
0.466403	0.778261	0.373239
0.466403	0.778261	0.373239
0.462451	0.773913	0.380282
0.462451	0.773913	0.380282
0.458498	0.773913	0.380282
0.454545	0.773913	0.380282
0.454545	0.769565	0.380282
0.450593	0.769565	0.380282
0.450593	0.769565	0.380282
0.44664	0.769565	0.380282
0.44664	0.765217	0.380282
0.442688	0.765217	0.380282
0.442688	0.765217	0.380282
0.438735	0.76087	0.380282
0.438735	0.76087	0.387324
0.434783	0.76087	0.380282
0.43083	0.756522	0.380282
0.43083	0.756522	0.380282
0.43083	0.756522	0.380282
0.426877	0.756522	0.380282
0.422925	0.752174	0.387324
0.422925	0.752174	0.387324
0.418972	0.752174	0.387324
0.418972	0.752174	0.387324
0.41502	0.752174	0.380282
0.41502	0.752174	0.380282
0.41502	0.752174	0.380282
0.411067	0.752174	0.380282
0.411067	0.752174	0.380282
0.407115	0.747826	0.380282
0.407115	0.747826	0.380282
0.403162	0.747826	0.380282
0.403162	0.747826	0.380282
0.403162	0.747826	0.380282
0.399209	0.747826	0.380282
0.399209	0.747826	0.380282
0.395257	0.747826	0.373239
0.395257	0.747826	0.373239
0.391304	0.747826	0.380282
0.391304	0.747826	0.380282
0.391304	0.747826	0.380282
0.391304	0.747826	0.380282
0.395257	0.752174	0.380282
0.395257	0.752174	0.387324
0.395257	0.752174	0.387324
0.395257	0.752174	0.387324
0.395257	0.752174	0.387324
0.395257	0.752174	0.394366
0.395257	0.752174	0.394366
0.395257	0.752174	0.394366
0.395257	0.752174	0.394366
0.395257	0.752174	0.394366
0.395257	0.752174	0.401408
0.395257	0.752174	0.401408
0.395257	0.752174	0.401408
0.395257	0.752174	0.401408
0.395257	0.752174	0.401408
0.391304	0.752174	0.408451
0.391304	0.752174	0.408451
0.387352	0.752174	0.408451
0.383399	0.752174	0.408451
0.379447	0.752174	0.408451
0.379447	0.752174	0.408451
0.375494	0.752174	0.408451
0.375494	0.752174	0.408451
0.371542	0.752174	0.408451
0.367589	0.752174	0.408451
0.367589	0.752174	0.408451
0.363636	0.752174	0.408451
0.359684	0.752174	0.408451
0.359684	0.752174	0.408451
0.355731	0.752174	0.408451
0.355731	0.752174	0.408451
0.351779	0.752174	0.408451
0.347826	0.752174	0.408451
0.347826	0.752174	0.408451
0.343874	0.752174	0.415493
0.343874	0.752174	0.415493
0.343874	0.747826	0.422535
0.339921	0.747826	0.422535
0.339921	0.747826	0.422535
0.339921	0.747826	0.429577
0.339921	0.743478	0.429577
0.335968	0.743478	0.43662
0.335968	0.743478	0.43662
0.335968	0.73913	0.443662
0.332016	0.73913	0.443662
0.332016	0.734783	0.450704
0.332016	0.734783	0.450704
0.332016	0.734783	0.450704
0.328063	0.734783	0.457746
0.328063	0.730435	0.457746
0.328063	0.730435	0.464789
0.328063	0.730435	0.464789
0.324111	0.726087	0.471831
0.320158	0.726087	0.471831
0.320158	0.726087	0.471831
0.320158	0.721739	0.471831
0.316206	0.721739	0.478873
0.312253	0.717391	0.478873
0.312253	0.717391	0.478873
0.3083	0.713043	0.485915
0.3083	0.713043	0.485915
0.304348	0.708696	0.485915
0.304348	0.708696	0.485915
0.300395	0.708696	0.492958
0.300395	0.704348	0.492958
0.296443	0.704348	0.492958
0.29249	0.695652	0.5
0.29249	0.695652	0.5
0.288538	0.691304	0.5
0.288538	0.691304	0.5
0.288538	0.691304	0.5
0.284585	0.686957	0.507042
0.284585	0.686957	0.507042
0.280632	0.682609	0.507042
0.280632	0.682609	0.507042
0.27668	0.678261	0.507042
0.27668	0.678261	0.507042
0.272727	0.673913	0.507042
0.272727	0.673913	0.507042
0.272727	0.673913	0.507042
0.272727	0.673913	0.507042
0.268775	0.669565	0.507042
0.268775	0.669565	0.507042
0.268775	0.665217	0.507042
0.264822	0.665217	0.507042
0.264822	0.66087	0.507042
0.264822	0.66087	0.507042
0.26087	0.66087	0.507042
0.26087	0.66087	0.507042
0.256917	0.656522	0.507042
0.256917	0.656522	0.507042
0.256917	0.656522	0.507042
0.256917	0.656522	0.507042
0.256917	0.652174	0.507042
0.256917	0.652174	0.507042
0.252964	0.652174	0.507042
0.252964	0.652174	0.507042
0.252964	0.652174	0.507042
0.252964	0.647826	0.507042
0.249012	0.643478	0.5
0.245059	0.643478	0.5
0.245059	0.643478	0.5
0.245059	0.643478	0.5
0.245059	0.63913	0.5
0.245059	0.63913	0.5
0.245059	0.63913	0.5
0.245059	0.63913	0.5
0.245059	0.634783	0.507042
0.245059	0.634783	0.507042
0.245059	0.634783	0.507042
0.245059	0.634783	0.514085
0.245059	0.634783	0.514085
0.245059	0.634783	0.514085
0.245059	0.630435	0.521127
0.245059	0.630435	0.521127
0.245059	0.630435	0.521127
0.245059	0.630435	0.528169
0.245059	0.630435	0.528169
0.245059	0.630435	0.528169
0.245059	0.626087	0.535211
0.245059	0.626087	0.535211
0.245059	0.626087	0.535211
0.245059	0.626087	0.542254
0.245059	0.626087	0.542254
0.245059	0.626087	0.542254
0.245059	0.626087	0.542254
0.245059	0.621739	0.549296
0.245059	0.617391	0.549296
0.245059	0.617391	0.556338
0.241107	0.613043	0.556338
0.241107	0.608696	0.56338
0.241107	0.608696	0.56338
0.237154	0.604348	0.556338
0.237154	0.6	0.556338
0.237154	0.595652	0.56338
0.237154	0.591304	0.56338
0.233202	0.591304	0.570423
0.233202	0.586957	0.570423
0.233202	0.582609	0.577465
0.233202	0.582609	0.577465
0.229249	0.578261	0.584507
0.229249	0.578261	0.584507
0.229249	0.573913	0.584507
0.229249	0.573913	0.584507
0.225296	0.569565	0.591549
0.225296	0.565217	0.591549
0.225296	0.565217	0.598592
0.221344	0.56087	0.598592
0.221344	0.556522	0.598592
0.221344	0.556522	0.598592
0.221344	0.552174	0.605634
0.217391	0.547826	0.605634
0.217391	0.547826	0.605634
0.217391	0.543478	0.612676
0.213439	0.53913	0.612676
0.213439	0.53913	0.619718
0.213439	0.534783	0.619718
0.213439	0.534783	0.619718
0.213439	0.534783	0.619718
0.209486	0.530435	0.626761
0.209486	0.526087	0.626761
0.209486	0.526087	0.626761
0.205534	0.521739	0.633803
0.205534	0.521739	0.640845
0.205534	0.517391	0.640845
0.201581	0.513043	0.640845
0.197628	0.513043	0.640845
0.197628	0.513043	0.640845
0.197628	0.508696	0.647887
0.193676	0.508696	0.65493
0.193676	0.508696	0.65493
0.193676	0.504348	0.661972
0.189723	0.504348	0.669014
0.189723	0.504348	0.669014
0.189723	0.5	0.669014
0.189723	0.5	0.676056
0.189723	0.5	0.676056
0.185771	0.495652	0.683099
0.185771	0.495652	0.690141
0.185771	0.495652	0.690141
0.181818	0.491304	0.697183
0.181818	0.491304	0.697183
0.181818	0.491304	0.697183
0.181818	0.491304	0.697183
0.181818	0.491304	0.697183
0.181818	0.491304	0.697183
0.181818	0.486957	0.697183
0.181818	0.486957	0.697183
0.181818	0.486957	0.697183
0.181818	0.486957	0.697183
0.177866	0.486957	0.697183
0.177866	0.486957	0.697183
0.177866	0.486957	0.697183
0.177866	0.482609	0.697183
0.177866	0.482609	0.697183
0.177866	0.482609	0.697183
0.177866	0.482609	0.697183
0.177866	0.482609	0.697183
0.177866	0.482609	0.697183
0.173913	0.478261	0.704225
0.16996	0.473913	0.697183
0.16996	0.469565	0.697183
0.166008	0.469565	0.697183
0.166008	0.465217	0.697183
0.166008	0.465217	0.704225
0.166008	0.465217	0.704225
0.162055	0.46087	0.704225
0.162055	0.46087	0.704225
0.162055	0.456522	0.704225
0.158103	0.456522	0.704225
0.158103	0.452174	0.704225
0.158103	0.452174	0.711268
0.158103	0.447826	0.711268
0.158103	0.447826	0.711268
0.15415	0.447826	0.711268
0.15415	0.443478	0.711268
0.15415	0.443478	0.711268
0.150198	0.43913	0.71831
0.150198	0.434783	0.71831
0.150198	0.434783	0.71831
0.146245	0.430435	0.71831
0.146245	0.430435	0.71831
0.146245	0.426087	0.71831
[truncated: 2,283 more rows]
