# Supplementary material for: Cargoes move from cis to trans-Golgi compartments and concentrate in the TGN before exiting
Source: EMBO Rep. 2025 Sep 3;26(19):4742–65. doi: 10.1038/s44319-025-00548-9 (PMC12508209; doi:10.1038/s44319-025-00548-9)
Supplement: Supplementary file 4 — Source data Fig. 2 [file 44319_2025_548_MOESM4_ESM.zip › Fig2/Fig2A_VSVG Rush 25 min.xlsx]

## Sheet: Foglio1
Normalized values
Red	Green	Blue
0.00392157	0.0431373	0.0470588
0.00392157	0.0431373	0.0470588
0.00392157	0.0431373	0.0470588
0.00392157	0.0431373	0.0470588
0.00392157	0.0431373	0.0470588
0.00392157	0.0431373	0.0470588
0.00392157	0.0431373	0.0470588
0.00392157	0.0431373	0.0470588
0.00392157	0.0431373	0.0470588
0.00392157	0.0431373	0.0470588
0.00392157	0.0431373	0.0470588
0.00392157	0.0431373	0.0470588
0.00392157	0.0431373	0.0470588
0.00392157	0.0431373	0.0470588
0.00392157	0.0431373	0.0470588
0.00392157	0.0431373	0.0470588
0.00392157	0.0431373	0.0470588
0.00392157	0.0431373	0.0470588
0.00392157	0.0431373	0.0470588
0.00392157	0.0431373	0.0470588
0.00392157	0.0431373	0.0470588
0.00392157	0.0431373	0.0470588
0.00392157	0.0431373	0.0470588
0.00392157	0.0431373	0.0470588
0.00392157	0.0431373	0.0470588
0.00392157	0.0431373	0.0470588
0.00392157	0.0431373	0.0470588
0.00392157	0.0431373	0.0470588
0.00392157	0.0431373	0.0470588
0.00392157	0.0431373	0.0470588
0.00392157	0.0431373	0.0470588
0.00392157	0.0431373	0.0470588
0.00392157	0.0431373	0.0470588
0.00392157	0.0431373	0.0470588
0.00392157	0.0431373	0.0470588
0.00392157	0.0431373	0.0470588
0.00392157	0.0431373	0.0470588
0.00392157	0.0431373	0.0470588
0.00392157	0.0431373	0.0470588
0.00392157	0.0431373	0.0470588
0.00392157	0.0431373	0.0470588
0.00392157	0.0431373	0.0470588
0.00392157	0.0431373	0.0470588
0.00392157	0.0431373	0.0470588
0.00392157	0.0431373	0.0470588
0.00392157	0.0431373	0.0470588
0.00392157	0.0431373	0.0470588
0.00392157	0.0431373	0.0470588
0.00392157	0.0431373	0.0470588
0.00392157	0.0431373	0.0470588
0.00392157	0.0431373	0.0470588
0.00392157	0.0431373	0.0470588
0.00392157	0.0431373	0.0470588
0.00392157	0.0431373	0.0470588
0.00392157	0.0431373	0.0470588
0.00392157	0.0431373	0.0470588
0.00392157	0.0431373	0.0470588
0.00392157	0.0431373	0.0470588
0.00392157	0.0431373	0.0470588
0.00392157	0.0431373	0.0470588
0.00392157	0.0431373	0.0470588
0.00392157	0.0431373	0.0470588
0.00392157	0.0431373	0.0470588
0.00392157	0.0431373	0.0470588
0.00392157	0.0431373	0.0470588
0.00392157	0.0431373	0.0470588
0.00392157	0.0431373	0.0470588
0.00392157	0.0431373	0.0470588
0.00392157	0.0431373	0.0470588
0.00392157	0.0431373	0.0470588
0.00392157	0.0431373	0.0470588
0.00392157	0.0431373	0.0470588
0.00392157	0.0431373	0.0470588
0.00392157	0.0431373	0.0470588
0.00392157	0.0431373	0.0470588
0.00392157	0.0431373	0.0470588
0.00392157	0.0431373	0.0470588
0.00392157	0.0431373	0.0470588
0.00392157	0.0431373	0.0470588
0.00392157	0.0431373	0.0470588
0.00392157	0.0431373	0.0470588
0.00392157	0.0431373	0.0470588
0.00392157	0.0431373	0.0470588
0.00392157	0.0431373	0.0470588
0.00392157	0.0431373	0.0470588
0.00392157	0.0431373	0.0470588
0.00392157	0.0431373	0.0470588
0.00392157	0.0431373	0.0470588
0.00392157	0.0431373	0.0470588
0.00392157	0.0431373	0.0470588
0.00392157	0.0431373	0.0470588
0.00392157	0.0431373	0.0470588
0.00392157	0.0431373	0.0470588
0.00392157	0.0431373	0.0470588
0.00392157	0.0431373	0.0470588
0.00392157	0.0431373	0.0470588
0.00392157	0.0431373	0.0470588
0.00392157	0.0431373	0.0470588
0.00392157	0.0431373	0.0470588
0.00392157	0.0431373	0.0470588
0.00392157	0.0431373	0.0470588
0.00392157	0.0431373	0.0470588
0.00392157	0.0431373	0.0470588
0.00392157	0.0431373	0.0470588
0.00392157	0.0431373	0.0470588
0.00392157	0.0431373	0.0470588
0.00392157	0.0431373	0.0470588
0.00392157	0.0431373	0.0470588
0.00392157	0.0431373	0.0470588
0.00392157	0.0431373	0.0470588
0.00392157	0.0431373	0.0470588
0.00392157	0.0431373	0.0470588
0.00392157	0.0431373	0.0470588
0.00392157	0.0431373	0.0470588
0.00392157	0.0431373	0.0470588
0.00392157	0.0431373	0.0470588
0.00392157	0.0431373	0.0470588
0.00392157	0.0431373	0.0470588
0.00392157	0.0431373	0.0470588
0.00392157	0.0431373	0.0470588
0.00392157	0.0431373	0.0470588
0.00392157	0.0431373	0.0470588
0.00392157	0.0431373	0.0470588
0.00392157	0.0431373	0.0470588
0.00392157	0.0431373	0.0470588
0.00392157	0.0431373	0.0470588
0.00392157	0.0431373	0.0470588
0.00392157	0.0431373	0.0470588
0.00392157	0.0431373	0.0470588
0.00392157	0.0431373	0.0470588
0.00392157	0.0431373	0.0470588
0.00392157	0.0431373	0.0470588
0.00392157	0.0431373	0.0470588
0.00392157	0.0431373	0.0470588
0.00392157	0.0431373	0.0470588
0.00392157	0.0431373	0.0470588
0.00392157	0.0431373	0.0470588
0.00392157	0.0431373	0.0470588
0.00392157	0.0431373	0.0470588
0.00392157	0.0431373	0.0470588
0.00392157	0.0431373	0.0470588
0.00392157	0.0431373	0.0470588
0.00392157	0.0431373	0.0470588
0.00392157	0.0431373	0.0470588
0.00392157	0.0431373	0.0470588
0.00392157	0.0431373	0.0470588
0.00392157	0.0431373	0.0470588
0.00392157	0.0431373	0.0470588
0.00392157	0.0431373	0.0470588
0.00392157	0.0431373	0.0470588
0.00392157	0.0431373	0.0470588
0.00392157	0.0431373	0.0470588
0.00392157	0.0431373	0.0470588
0.00392157	0.0431373	0.0470588
0.00392157	0.0431373	0.0470588
0.00392157	0.0431373	0.0470588
0.00392157	0.0431373	0.0470588
0.00392157	0.0431373	0.0470588
0.00392157	0.0431373	0.0470588
0.00392157	0.0431373	0.0470588
0.00392157	0.0431373	0.0470588
0.00392157	0.0431373	0.0470588
0.00392157	0.0431373	0.0470588
0.00392157	0.0431373	0.0470588
0.00392157	0.0431373	0.0470588
0.00392157	0.0431373	0.0470588
0.00392157	0.0431373	0.0470588
0.00392157	0.0431373	0.0470588
0.00392157	0.0431373	0.0470588
0.00392157	0.0431373	0.0470588
0.00392157	0.0431373	0.0470588
0.00392157	0.0431373	0.0470588
0.00392157	0.0431373	0.0470588
0.00392157	0.0431373	0.0470588
0.00392157	0.0431373	0.0470588
0.00392157	0.0431373	0.0470588
0.00392157	0.0431373	0.0470588
0.00392157	0.0431373	0.0470588
0.00392157	0.0431373	0.0470588
0.00392157	0.0431373	0.0470588
0.00392157	0.0431373	0.0470588
0.00392157	0.0431373	0.0470588
0.00392157	0.0431373	0.0470588
0.00392157	0.0431373	0.0470588
0.00392157	0.0431373	0.0470588
0.00392157	0.0431373	0.0470588
0.00392157	0.0431373	0.0470588
0.00392157	0.0431373	0.0470588
0.00392157	0.0431373	0.0470588
0.00392157	0.0431373	0.0470588
0.00392157	0.0431373	0.0470588
0.00392157	0.0431373	0.0470588
0.00392157	0.0431373	0.0470588
0.00392157	0.0431373	0.0470588
0.00392157	0.0431373	0.0470588
0.00392157	0.0431373	0.0470588
0.00392157	0.0431373	0.0470588
0.00392157	0.0431373	0.0470588
0.00392157	0.0431373	0.0470588
0.00392157	0.0431373	0.0470588
0.00392157	0.0431373	0.0470588
0.00392157	0.0431373	0.0470588
0.00392157	0.0431373	0.0470588
0.00392157	0.0431373	0.0470588
0.00392157	0.0431373	0.0470588
0.00392157	0.0431373	0.0470588
0.00392157	0.0431373	0.0470588
0.00392157	0.0431373	0.0470588
0.00392157	0.0431373	0.0470588
0.00392157	0.0431373	0.0470588
0.00392157	0.0431373	0.0470588
0.00392157	0.0431373	0.0470588
0.00392157	0.0431373	0.0470588
0.00392157	0.0431373	0.0470588
0.00392157	0.0431373	0.0470588
0.00392157	0.0431373	0.0470588
0.00392157	0.0431373	0.0470588
0.00392157	0.0431373	0.0470588
0.00392157	0.0431373	0.0470588
0.00392157	0.0431373	0.0470588
0.00392157	0.0431373	0.0470588
0.00392157	0.0431373	0.0470588
0.00392157	0.0431373	0.0470588
0.00392157	0.0431373	0.0470588
0.00392157	0.0431373	0.0470588
0.00392157	0.0431373	0.0470588
0.00392157	0.0431373	0.0470588
0.00392157	0.0431373	0.0470588
0.00392157	0.0431373	0.0470588
0.00392157	0.0431373	0.0470588
0.00392157	0.0431373	0.0470588
0.00392157	0.0431373	0.0470588
0.00392157	0.0431373	0.0470588
0.00392157	0.0431373	0.0470588
0.00392157	0.0431373	0.0470588
0.00392157	0.0431373	0.0470588
0.00392157	0.0431373	0.0470588
0.00392157	0.0431373	0.0470588
0.00392157	0.0431373	0.0470588
0.00392157	0.0431373	0.0470588
0.00392157	0.0431373	0.0470588
0.00392157	0.0431373	0.0470588
0.00392157	0.0431373	0.0470588
0.00392157	0.0431373	0.0470588
0.00392157	0.0431373	0.0470588
0.00392157	0.0431373	0.0470588
0.00392157	0.0431373	0.0470588
0.00392157	0.0431373	0.0470588
0.00392157	0.0431373	0.0470588
0.00392157	0.0431373	0.0470588
0.00392157	0.0431373	0.0470588
0.00392157	0.0431373	0.0470588
0.00392157	0.0431373	0.0470588
0.00392157	0.0431373	0.0470588
0.00392157	0.0431373	0.0470588
0.00392157	0.0431373	0.0470588
0.00392157	0.0431373	0.0470588
0.00392157	0.0431373	0.0470588
0.00392157	0.0431373	0.0470588
0.00392157	0.0431373	0.0470588
0.00392157	0.0431373	0.0470588
0.00392157	0.0431373	0.0470588
0.00392157	0.0431373	0.0470588
0.00392157	0.0431373	0.0470588
0.00392157	0.0431373	0.0470588
0.00392157	0.0431373	0.0470588
0.00392157	0.0431373	0.0470588
0.00392157	0.0431373	0.0470588
0.00392157	0.0431373	0.0470588
0.00392157	0.0431373	0.0470588
0.00392157	0.0431373	0.0470588
0.00392157	0.0431373	0.0470588
0.00392157	0.0431373	0.0470588
0.00392157	0.0431373	0.0470588
0.00392157	0.0431373	0.0470588
0.00392157	0.0431373	0.0470588
0.00392157	0.0431373	0.0470588
0.00392157	0.0431373	0.0470588
0.00392157	0.0431373	0.0470588
0.00392157	0.0431373	0.0470588
0.00392157	0.0431373	0.0470588
0.00392157	0.0431373	0.0470588
0.00392157	0.0431373	0.0470588
0.00392157	0.0431373	0.0470588
0.00392157	0.0431373	0.0470588
0.00392157	0.0431373	0.0470588
0.00392157	0.0431373	0.0470588
0.00392157	0.0431373	0.0470588
0.00392157	0.0431373	0.0470588
0.00392157	0.0431373	0.0470588
0.00392157	0.0431373	0.0470588
0.00392157	0.0431373	0.0470588
0.00392157	0.0431373	0.0470588
0.00392157	0.0431373	0.0470588
0.00392157	0.0431373	0.0470588
0.00392157	0.0431373	0.0470588
0.00392157	0.0431373	0.0470588
0.00392157	0.0431373	0.0470588
0.00392157	0.0431373	0.0470588
0.00392157	0.0431373	0.0470588
0.00392157	0.0431373	0.0470588
0.00392157	0.0431373	0.0470588
0.00392157	0.0431373	0.0470588
0.00392157	0.0431373	0.0470588
0.00392157	0.0431373	0.0470588
0.00392157	0.0431373	0.0470588
0.00392157	0.0431373	0.0470588
0.00392157	0.0431373	0.0470588
0.00392157	0.0431373	0.0470588
0.00392157	0.0431373	0.0470588
0.00392157	0.0431373	0.0470588
0.00392157	0.0431373	0.0470588
0.00392157	0.0431373	0.0470588
0.00392157	0.0431373	0.0470588
0.00392157	0.0431373	0.0470588
0.00392157	0.0431373	0.0470588
0.00392157	0.0431373	0.0470588
0.00392157	0.0431373	0.0470588
0.00392157	0.0431373	0.0470588
0.00392157	0.0431373	0.0470588
0.00392157	0.0431373	0.0470588
0.00392157	0.0431373	0.0470588
0.00392157	0.0431373	0.0470588
0.00392157	0.0431373	0.0470588
0.00392157	0.0431373	0.0470588
0.00392157	0.0431373	0.0470588
0.00392157	0.0431373	0.0470588
0.00392157	0.0431373	0.0470588
0.00392157	0.0431373	0.0470588
0.00392157	0.0431373	0.0470588
0.00392157	0.0431373	0.0470588
0.00392157	0.0431373	0.0470588
0.00392157	0.0431373	0.0470588
0.00392157	0.0431373	0.0470588
0.00392157	0.0431373	0.0470588
0.00392157	0.0431373	0.0470588
0.00392157	0.0431373	0.0470588
0.00392157	0.0431373	0.0470588
0.00392157	0.0431373	0.0470588
0.00392157	0.0431373	0.0470588
0.00392157	0.0431373	0.0470588
0.00392157	0.0431373	0.0470588
0.00392157	0.0431373	0.0470588
0.00392157	0.0431373	0.0470588
0.00392157	0.0431373	0.0470588
0.00392157	0.0431373	0.0470588
0.00392157	0.0431373	0.0470588
0.00392157	0.0431373	0.0470588
0.00392157	0.0431373	0.0470588
0.00392157	0.0431373	0.0470588
0.00392157	0.0431373	0.0470588
0.00392157	0.0431373	0.0470588
0.00392157	0.0431373	0.0470588
0.00392157	0.0431373	0.0470588
0.00392157	0.0431373	0.0470588
0.00392157	0.0431373	0.0470588
0.00392157	0.0431373	0.0470588
0.00392157	0.0431373	0.0470588
0.00392157	0.0431373	0.0470588
0.00392157	0.0431373	0.0470588
0.00392157	0.0431373	0.0470588
0.00392157	0.0431373	0.0470588
0.00392157	0.0431373	0.0470588
0.00392157	0.0431373	0.0470588
0.00392157	0.0431373	0.0470588
0.00392157	0.0431373	0.0470588
0.00392157	0.0431373	0.0470588
0.00392157	0.0431373	0.0470588
0.00392157	0.0431373	0.0470588
0.00392157	0.0431373	0.0470588
0.00392157	0.0431373	0.0470588
0.00392157	0.0431373	0.0470588
0.00392157	0.0431373	0.0470588
0.00392157	0.0431373	0.0470588
0.00392157	0.0431373	0.0470588
0.00392157	0.0431373	0.0470588
0.00392157	0.0431373	0.0470588
0.00392157	0.0431373	0.0470588
0.00392157	0.0431373	0.0470588
0.00392157	0.0431373	0.0470588
0.00392157	0.0431373	0.0470588
0.00392157	0.0431373	0.0470588
0.00392157	0.0431373	0.0470588
0.00392157	0.0431373	0.0470588
0.00392157	0.0431373	0.0470588
0.00392157	0.0431373	0.0470588
0.00392157	0.0431373	0.0470588
0.00392157	0.0431373	0.0470588
0.00392157	0.0431373	0.0470588
0.00392157	0.0431373	0.0470588
0.00392157	0.0431373	0.0470588
0.00392157	0.0431373	0.0470588
0.00392157	0.0431373	0.0470588
0.00392157	0.0431373	0.0470588
0.00392157	0.0431373	0.0470588
0.00392157	0.0431373	0.0470588
0.00392157	0.0431373	0.0470588
0.00392157	0.0431373	0.0470588
0.00392157	0.0431373	0.0470588
0.00392157	0.0431373	0.0470588
0.00392157	0.0431373	0.0470588
0.00392157	0.0431373	0.0470588
0.00392157	0.0431373	0.0470588
0.00392157	0.0431373	0.0470588
0.00392157	0.0431373	0.0470588
0.00392157	0.0431373	0.0470588
0.00392157	0.0431373	0.0470588
0.00392157	0.0431373	0.0470588
0.00392157	0.0431373	0.0470588
0.00392157	0.0431373	0.0470588
0.00392157	0.0431373	0.0470588
0.00392157	0.0431373	0.0470588
0.00392157	0.0431373	0.0470588
0.00392157	0.0431373	0.0470588
0.00392157	0.0431373	0.0470588
0.00392157	0.0431373	0.0470588
0.00392157	0.0431373	0.0470588
0.00392157	0.0431373	0.0470588
0.00392157	0.0431373	0.0470588
0.00392157	0.0431373	0.0470588
0.00392157	0.0431373	0.0470588
0.00392157	0.0431373	0.0470588
0.00392157	0.0431373	0.0470588
0.00392157	0.0431373	0.0470588
0.00392157	0.0431373	0.0470588
0.00392157	0.0431373	0.0470588
0.00392157	0.0431373	0.0470588
0.00392157	0.0431373	0.0470588
0.00392157	0.0431373	0.0470588
0.00392157	0.0431373	0.0470588
0.00392157	0.0431373	0.0470588
0.00392157	0.0431373	0.0470588
0.00392157	0.0431373	0.0470588
0.00392157	0.0431373	0.0470588
0.00392157	0.0431373	0.0470588
0.00392157	0.0431373	0.0470588
0.00392157	0.0431373	0.0470588
0.00392157	0.0431373	0.0470588
0.00392157	0.0431373	0.0470588
0.00392157	0.0431373	0.0470588
0.00392157	0.0431373	0.0470588
0.00392157	0.0431373	0.0470588
0.00392157	0.0431373	0.0470588
0.00392157	0.0431373	0.0470588
0.00392157	0.0431373	0.0470588
0.00392157	0.0431373	0.0470588
0.00392157	0.0431373	0.0470588
0.00392157	0.0431373	0.0470588
0.00392157	0.0431373	0.0470588
0.00392157	0.0431373	0.0470588
0.00392157	0.0431373	0.0470588
0.00392157	0.0431373	0.0470588
0.00392157	0.0431373	0.0470588
0.00392157	0.0431373	0.0470588
0.00392157	0.0431373	0.0470588
0.00392157	0.0431373	0.0470588
0.00392157	0.0431373	0.0470588
0.00392157	0.0431373	0.0470588
0.00392157	0.0431373	0.0470588
0.00392157	0.0431373	0.0470588
0.00392157	0.0431373	0.0470588
0.00392157	0.0431373	0.0470588
0.00392157	0.0431373	0.0470588
0.00392157	0.0431373	0.0470588
0.00392157	0.0431373	0.0470588
0.00392157	0.0431373	0.0470588
0.00392157	0.0431373	0.0470588
0.00392157	0.0431373	0.0470588
0.00392157	0.0431373	0.0470588
0.00392157	0.0431373	0.0470588
0.00392157	0.0431373	0.0470588
0.00392157	0.0431373	0.0470588
0.00392157	0.0431373	0.0470588
0.00392157	0.0431373	0.0470588
0.00392157	0.0431373	0.0470588
0.00392157	0.0431373	0.0470588
0.00392157	0.0431373	0.0470588
0.00392157	0.0431373	0.0470588
0.00392157	0.0431373	0.0470588
0.00392157	0.0431373	0.0431373
0.00392157	0.0431373	0.0431373
0.00392157	0.0431373	0.0431373
0.00392157	0.0431373	0.0431373
0.00392157	0.0431373	0.0431373
0.00392157	0.0431373	0.0431373
0.00392157	0.0431373	0.0431373
0.00392157	0.0431373	0.0431373
0.00392157	0.0431373	0.0431373
0.00392157	0.0431373	0.0392157
0.00392157	0.0431373	0.0392157
0.00392157	0.0431373	0.0392157
0.00392157	0.0431373	0.0392157
0.00392157	0.0431373	0.0392157
0.00392157	0.0431373	0.0392157
0.00392157	0.0431373	0.0392157
0.00392157	0.0431373	0.0392157
0.00392157	0.0431373	0.0392157
0.00392157	0.0431373	0.0392157
0.00392157	0.0431373	0.0392157
0.00392157	0.0431373	0.0392157
0.00392157	0.0431373	0.0392157
0.00392157	0.0431373	0.0392157
0.00392157	0.0431373	0.0392157
0.00392157	0.0431373	0.0392157
0.00392157	0.0431373	0.0392157
0.00392157	0.0431373	0.0392157
0.00392157	0.0431373	0.0392157
0.00392157	0.0431373	0.0392157
0.00392157	0.0431373	0.0392157
0.00392157	0.0431373	0.0392157
0.00392157	0.0431373	0.0392157
0.00392157	0.0431373	0.0392157
0.00392157	0.0431373	0.0392157
0.00392157	0.0431373	0.0392157
0.00392157	0.0431373	0.0392157
0.00392157	0.0431373	0.0392157
0.00392157	0.0431373	0.0392157
0.00392157	0.0431373	0.0392157
0.00392157	0.0431373	0.0392157
0.00392157	0.0431373	0.0392157
0.00392157	0.0431373	0.0392157
0.00392157	0.0431373	0.0392157
0.00392157	0.0431373	0.0392157
0.00392157	0.0431373	0.0392157
0.00392157	0.0431373	0.0392157
0.00392157	0.0431373	0.0392157
0.00392157	0.0431373	0.0392157
0.00392157	0.0431373	0.0392157
0.00392157	0.0431373	0.0392157
0.00392157	0.0431373	0.0392157
0.00392157	0.0431373	0.0392157
0.00392157	0.0431373	0.0392157
0.00392157	0.0431373	0.0392157
0.00392157	0.0431373	0.0392157
0.00392157	0.0431373	0.0392157
0.00392157	0.0431373	0.0392157
0.00392157	0.0431373	0.0392157
0.00392157	0.0431373	0.0392157
0.00392157	0.0431373	0.0392157
0.00392157	0.0431373	0.0392157
0.00392157	0.0431373	0.0392157
0.00392157	0.0431373	0.0392157
0.00392157	0.0431373	0.0392157
0.00392157	0.0431373	0.0392157
0.00392157	0.0431373	0.0392157
0.00392157	0.0431373	0.0392157
0.00392157	0.0431373	0.0392157
0.00392157	0.0431373	0.0392157
0.00392157	0.0431373	0.0392157
0.00392157	0.0431373	0.0392157
0.00392157	0.0431373	0.0392157
0.00392157	0.0431373	0.0392157
0.00392157	0.0431373	0.0392157
0.00392157	0.0431373	0.0392157
0.00392157	0.0431373	0.0392157
0.00392157	0.0431373	0.0392157
0.00392157	0.0431373	0.0392157
0.00392157	0.0431373	0.0392157
0.00392157	0.0431373	0.0392157
0.00392157	0.0431373	0.0392157
0.00392157	0.0431373	0.0392157
0.00784314	0.0470588	0.0431373
0.00784314	0.0470588	0.0431373
0.00784314	0.0470588	0.0431373
0.00784314	0.0470588	0.0431373
0.00784314	0.0470588	0.0431373
0.00784314	0.0470588	0.0431373
0.00784314	0.0470588	0.0431373
0.00784314	0.0470588	0.0431373
0.0117647	0.0509804	0.0470588
0.0117647	0.0509804	0.0470588
0.0117647	0.0509804	0.0470588
0.0117647	0.0509804	0.0470588
0.0117647	0.0509804	0.0470588
0.0117647	0.0509804	0.0470588
0.0117647	0.0509804	0.0470588
0.0117647	0.0509804	0.0470588
0.0117647	0.0509804	0.0470588
0.0117647	0.0509804	0.0470588
0.0117647	0.0509804	0.0470588
0.0117647	0.0509804	0.0470588
0.0117647	0.0509804	0.0470588
0.0117647	0.0509804	0.0470588
0.0117647	0.0509804	0.0470588
0.0117647	0.0509804	0.0470588
0.0117647	0.0509804	0.0470588
0.0117647	0.0509804	0.0470588
0.0117647	0.0509804	0.0470588
0.0117647	0.0509804	0.0470588
0.0117647	0.0509804	0.0470588
0.0117647	0.0509804	0.0470588
0.0117647	0.0509804	0.0470588
0.0117647	0.0509804	0.0470588
0.0117647	0.0509804	0.0470588
0.0117647	0.0509804	0.0470588
0.0117647	0.0509804	0.0470588
0.0156863	0.054902	0.0509804
0.0156863	0.054902	0.0509804
0.0156863	0.054902	0.0509804
0.0156863	0.054902	0.0509804
0.0156863	0.054902	0.0509804
0.0156863	0.054902	0.0509804
0.0156863	0.054902	0.0509804
0.0156863	0.054902	0.0509804
0.0156863	0.054902	0.0509804
0.0196078	0.0588235	0.054902
0.0196078	0.0588235	0.054902
0.0196078	0.0588235	0.054902
0.0196078	0.0588235	0.054902
0.0196078	0.0588235	0.054902
0.0196078	0.0588235	0.054902
0.0196078	0.0588235	0.054902
0.0196078	0.0588235	0.054902
0.0196078	0.0588235	0.054902
0.0196078	0.0588235	0.054902
0.0196078	0.0588235	0.054902
0.0196078	0.0588235	0.054902
0.0196078	0.0588235	0.054902
0.0196078	0.0588235	0.054902
0.0196078	0.0588235	0.054902
0.0196078	0.0588235	0.054902
0.0196078	0.0588235	0.054902
0.0196078	0.0588235	0.054902
0.0196078	0.0588235	0.054902
0.0196078	0.0588235	0.054902
0.0196078	0.0588235	0.054902
0.0235294	0.0588235	0.054902
0.0235294	0.0588235	0.054902
0.0235294	0.0588235	0.054902
0.0235294	0.0627451	0.054902
0.027451	0.0627451	0.054902
0.0313725	0.0627451	0.0588235
0.0313725	0.0627451	0.0627451
0.0352941	0.0627451	0.0627451
0.0352941	0.0627451	0.0627451
0.0392157	0.0666667	0.0627451
0.0392157	0.0666667	0.0627451
0.0392157	0.0666667	0.0627451
0.0431373	0.0666667	0.0627451
0.0470588	0.0627451	0.0627451
0.0470588	0.0627451	0.0627451
0.0509804	0.0666667	0.0627451
0.0509804	0.0666667	0.0627451
0.0509804	0.0666667	0.0627451
0.0509804	0.0666667	0.0627451
0.0509804	0.0666667	0.0627451
0.054902	0.0666667	0.0627451
0.054902	0.0666667	0.0627451
0.054902	0.0627451	0.0666667
0.054902	0.0627451	0.0666667
0.0588235	0.0627451	0.0666667
0.0588235	0.0627451	0.0666667
0.0627451	0.0627451	0.0666667
0.0627451	0.0627451	0.0666667
0.0627451	0.0627451	0.0666667
0.0627451	0.0627451	0.0666667
0.0627451	0.0627451	0.0666667
0.0627451	0.0588235	0.0666667
0.0627451	0.0588235	0.0666667
0.0705882	0.0627451	0.0666667
0.0705882	0.0627451	0.0666667
0.0705882	0.0627451	0.0666667
0.0705882	0.0627451	0.0666667
0.0705882	0.0627451	0.0666667
0.0705882	0.0627451	0.0666667
0.0745098	0.0666667	0.0666667
0.0745098	0.0666667	0.0666667
0.0745098	0.0666667	0.0666667
0.0745098	0.0666667	0.0666667
0.0745098	0.0666667	0.0666667
0.0745098	0.0666667	0.0666667
0.0745098	0.0666667	0.0666667
0.0745098	0.0705882	0.0666667
0.0745098	0.0705882	0.0666667
0.0745098	0.0705882	0.0666667
0.0745098	0.0705882	0.0666667
0.0745098	0.0705882	0.0666667
0.0784314	0.0745098	0.0666667
0.0784314	0.0745098	0.0666667
0.0784314	0.0745098	0.0666667
0.0784314	0.0745098	0.0666667
0.0784314	0.0745098	0.0666667
0.0823529	0.0745098	0.0666667
0.0823529	0.0745098	0.0666667
0.0823529	0.0745098	0.0666667
0.0823529	0.0745098	0.0666667
0.0862745	0.0784314	0.0666667
0.0862745	0.0784314	0.0666667
0.0862745	0.0784314	0.0666667
0.0862745	0.0784314	0.0666667
0.0901961	0.0784314	0.0666667
0.0901961	0.0784314	0.0666667
0.0901961	0.0784314	0.0666667
0.0901961	0.0784314	0.0666667
0.0901961	0.0784314	0.0666667
0.0941176	0.0823529	0.0666667
0.0941176	0.0823529	0.0666667
0.0941176	0.0823529	0.0666667
0.0941176	0.0823529	0.0666667
0.0980392	0.0823529	0.0666667
0.101961	0.0823529	0.0666667
0.105882	0.0823529	0.0666667
0.105882	0.0823529	0.0666667
0.105882	0.0823529	0.0666667
0.109804	0.0823529	0.0666667
0.109804	0.0823529	0.0666667
0.109804	0.0823529	0.0666667
0.109804	0.0823529	0.0666667
0.113725	0.0823529	0.0666667
0.113725	0.0823529	0.0666667
0.117647	0.0823529	0.0666667
0.121569	0.0823529	0.0666667
0.121569	0.0823529	0.0666667
0.12549	0.0823529	0.0627451
0.12549	0.0823529	0.0627451
0.12549	0.0823529	0.0627451
0.12549	0.0823529	0.0627451
0.129412	0.0823529	0.0627451
0.129412	0.0823529	0.0627451
0.133333	0.0823529	0.0627451
0.133333	0.0823529	0.0627451
0.137255	0.0823529	0.0627451
0.141176	0.0823529	0.0627451
0.141176	0.0823529	0.0627451
0.141176	0.0823529	0.0627451
0.145098	0.0823529	0.0627451
0.145098	0.0823529	0.0627451
0.14902	0.0823529	0.0627451
0.14902	0.0823529	0.0627451
0.152941	0.0823529	0.0627451
0.152941	0.0823529	0.0627451
0.156863	0.0784314	0.0627451
0.156863	0.0784314	0.0627451
0.156863	0.0784314	0.0627451
0.160784	0.0784314	0.0627451
0.164706	0.0823529	0.0666667
0.168627	0.0823529	0.0666667
0.168627	0.0823529	0.0666667
0.172549	0.0823529	0.0666667
0.176471	0.0823529	0.0666667
0.180392	0.0823529	0.0666667
0.180392	0.0823529	0.0666667
0.184314	0.0823529	0.0666667
0.188235	0.0823529	0.0666667
0.188235	0.0823529	0.0666667
0.192157	0.0823529	0.0666667
0.192157	0.0823529	0.0666667
0.196078	0.0823529	0.0666667
0.196078	0.0823529	0.0666667
0.2	0.0823529	0.0666667
0.203922	0.0823529	0.0666667
0.203922	0.0823529	0.0666667
0.203922	0.0823529	0.0666667
0.203922	0.0823529	0.0666667
0.211765	0.0823529	0.0666667
0.211765	0.0823529	0.0666667
0.211765	0.0823529	0.0666667
0.211765	0.0823529	0.0666667
0.215686	0.0823529	0.0666667
0.219608	0.0823529	0.0666667
0.219608	0.0823529	0.0666667
0.219608	0.0823529	0.0666667
0.219608	0.0823529	0.0666667
0.227451	0.0823529	0.0666667
0.227451	0.0823529	0.0666667
0.227451	0.0823529	0.0666667
0.227451	0.0823529	0.0666667
0.231373	0.0823529	0.0666667
0.235294	0.0823529	0.0666667
0.239216	0.0823529	0.0666667
0.243137	0.0823529	0.0666667
0.243137	0.0823529	0.0666667
0.247059	0.0823529	0.0666667
0.25098	0.0823529	0.0666667
0.258824	0.0823529	0.0666667
0.262745	0.0823529	0.0666667
0.266667	0.0823529	0.0666667
0.270588	0.0823529	0.0666667
0.27451	0.0823529	0.0666667
0.278431	0.0823529	0.0666667
0.282353	0.0823529	0.0666667
0.286275	0.0823529	0.0666667
0.290196	0.0823529	0.0666667
0.294118	0.0823529	0.0666667
0.298039	0.0823529	0.0666667
0.301961	0.0784314	0.0666667
0.305882	0.0784314	0.0666667
0.305882	0.0784314	0.0666667
0.305882	0.0784314	0.0666667
0.309804	0.0784314	0.0666667
0.309804	0.0784314	0.0666667
0.313725	0.0784314	0.0666667
0.313725	0.0784314	0.0666667
0.317647	0.0784314	0.0666667
0.317647	0.0784314	0.0666667
0.317647	0.0784314	0.0666667
0.321569	0.0784314	0.0666667
0.321569	0.0784314	0.0666667
0.32549	0.0784314	0.0666667
0.32549	0.0784314	0.0666667
0.329412	0.0784314	0.0666667
0.329412	0.0784314	0.0666667
0.329412	0.0784314	0.0666667
0.333333	0.0745098	0.0627451
0.337255	0.0745098	0.0588235
0.337255	0.0745098	0.0588235
0.337255	0.0745098	0.0588235
0.337255	0.0745098	0.0588235
0.337255	0.0745098	0.0588235
0.341176	0.0745098	0.0588235
0.345098	0.0745098	0.0588235
0.345098	0.0745098	0.0588235
0.345098	0.0745098	0.0588235
0.34902	0.0745098	0.0588235
0.34902	0.0745098	0.0588235
0.34902	0.0745098	0.0588235
0.352941	0.0745098	0.0588235
0.356863	0.0745098	0.0588235
0.356863	0.0745098	0.0588235
0.356863	0.0745098	0.0588235
0.356863	0.0745098	0.0588235
0.360784	0.0745098	0.0588235
0.364706	0.0745098	0.054902
0.364706	0.0745098	0.054902
0.364706	0.0745098	0.054902
0.368627	0.0745098	0.054902
0.372549	0.0745098	0.054902
0.372549	0.0745098	0.054902
0.376471	0.0745098	0.054902
0.376471	0.0745098	0.054902
0.380392	0.0745098	0.054902
0.384314	0.0745098	0.054902
0.384314	0.0745098	0.054902
0.384314	0.0745098	0.054902
0.388235	0.0745098	0.054902
0.392157	0.0745098	0.054902
0.392157	0.0745098	0.054902
0.396078	0.0745098	0.054902
0.396078	0.0745098	0.054902
0.4	0.0745098	0.054902
0.403922	0.0745098	0.054902
0.403922	0.0745098	0.054902
0.403922	0.0745098	0.054902
0.407843	0.0745098	0.054902
0.407843	0.0745098	0.054902
0.411765	0.0745098	0.054902
0.415686	0.0745098	0.054902
0.415686	0.0745098	0.054902
0.419608	0.0745098	0.054902
0.419608	0.0745098	0.054902
0.423529	0.0784314	0.054902
0.423529	0.0784314	0.054902
0.427451	0.0784314	0.054902
0.427451	0.0784314	0.054902
0.427451	0.0784314	0.054902
0.431373	0.0784314	0.054902
0.435294	0.0784314	0.0588235
0.439216	0.0784314	0.054902
0.439216	0.0784314	0.054902
0.439216	0.0784314	0.054902
0.439216	0.0784314	0.054902
0.443137	0.0784314	0.054902
0.443137	0.0784314	0.054902
0.447059	0.0784314	0.054902
0.45098	0.0784314	0.054902
0.45098	0.0784314	0.054902
0.454902	0.0784314	0.054902
0.458824	0.0784314	0.054902
0.458824	0.0784314	0.054902
0.458824	0.0784314	0.054902
0.462745	0.0784314	0.054902
0.462745	0.0784314	0.054902
0.462745	0.0784314	0.054902
0.466667	0.0784314	0.054902
0.470588	0.0823529	0.0588235
0.470588	0.0823529	0.0588235
0.47451	0.0784314	0.054902
0.47451	0.0784314	0.054902
0.47451	0.0784314	0.054902
0.47451	0.0784314	0.054902
0.478431	0.0784314	0.054902
0.478431	0.0784314	0.054902
0.478431	0.0784314	0.054902
0.482353	0.0784314	0.054902
0.482353	0.0784314	0.054902
0.486275	0.0784314	0.054902
0.486275	0.0784314	0.054902
0.486275	0.0784314	0.054902
0.486275	0.0784314	0.054902
0.490196	0.0784314	0.054902
0.490196	0.0784314	0.054902
0.494118	0.0784314	0.054902
0.494118	0.0784314	0.054902
0.494118	0.0784314	0.054902
0.498039	0.0745098	0.054902
0.498039	0.0745098	0.054902
0.498039	0.0745098	0.054902
0.498039	0.0745098	0.054902
0.498039	0.0745098	0.054902
0.498039	0.0745098	0.054902
0.498039	0.0745098	0.054902
0.498039	0.0745098	0.054902
0.498039	0.0745098	0.054902
0.501961	0.0745098	0.054902
0.501961	0.0745098	0.054902
0.501961	0.0745098	0.054902
0.501961	0.0745098	0.054902
0.501961	0.0745098	0.054902
0.505882	0.0784314	0.054902
0.505882	0.0784314	0.054902
0.505882	0.0784314	0.054902
0.505882	0.0784314	0.054902
0.509804	0.0784314	0.054902
0.513725	0.0784314	0.054902
0.513725	0.0784314	0.054902
0.517647	0.0784314	0.0588235
0.517647	0.0784314	0.0627451
0.521569	0.0784314	0.0627451
0.521569	0.0784314	0.0627451
0.52549	0.0784314	0.0666667
0.529412	0.0784314	0.0666667
0.529412	0.0784314	0.0705882
0.529412	0.0784314	0.0705882
0.533333	0.0784314	0.0705882
0.537255	0.0784314	0.0705882
0.541176	0.0784314	0.0745098
0.545098	0.0784314	0.0745098
0.545098	0.0784314	0.0745098
0.54902	0.0784314	0.0745098
0.552941	0.0784314	0.0745098
0.552941	0.0784314	0.0745098
0.556863	0.0784314	0.0784314
0.560784	0.0784314	0.0784314
0.560784	0.0784314	0.0784314
0.564706	0.0784314	0.0784314
0.564706	0.0784314	0.0784314
0.564706	0.0784314	0.0784314
0.568627	0.0784314	0.0784314
0.568627	0.0784314	0.0784314
0.568627	0.0784314	0.0784314
0.572549	0.0784314	0.0784314
0.576471	0.0784314	0.0784314
0.576471	0.0784314	0.0784314
0.580392	0.0784314	0.0784314
0.580392	0.0784314	0.0784314
0.580392	0.0784314	0.0784314
0.580392	0.0784314	0.0784314
0.580392	0.0784314	0.0784314
0.580392	0.0784314	0.0784314
0.584314	0.0784314	0.0823529
0.584314	0.0784314	0.0823529
0.584314	0.0784314	0.0823529
0.588235	0.0784314	0.0823529
0.588235	0.0784314	0.0823529
0.592157	0.0784314	0.0823529
0.592157	0.0784314	0.0823529
0.592157	0.0784314	0.0823529
0.592157	0.0784314	0.0823529
0.596078	0.0784314	0.0862745
0.596078	0.0784314	0.0862745
0.596078	0.0784314	0.0862745
0.596078	0.0784314	0.0862745
0.6	0.0784314	0.0862745
0.6	0.0784314	0.0862745
0.6	0.0784314	0.0862745
0.6	0.0784314	0.0862745
0.6	0.0784314	0.0862745
0.603922	0.0784314	0.0862745
0.603922	0.0784314	0.0862745
0.603922	0.0784314	0.0862745
0.607843	0.0784314	0.0862745
0.607843	0.0784314	0.0862745
0.607843	0.0784314	0.0862745
0.607843	0.0784314	0.0862745
0.611765	0.0784314	0.0862745
0.611765	0.0784314	0.0862745
0.611765	0.0784314	0.0862745
0.615686	0.0784314	0.0862745
0.619608	0.0784314	0.0901961
0.619608	0.0784314	0.0901961
0.623529	0.0784314	0.0901961
0.623529	0.0784314	0.0901961
0.623529	0.0784314	0.0901961
0.623529	0.0784314	0.0901961
0.627451	0.0784314	0.0901961
0.631373	0.0823529	0.0901961
0.631373	0.0823529	0.0901961
0.631373	0.0823529	0.0901961
0.635294	0.0823529	0.0901961
0.635294	0.0823529	0.0901961
0.635294	0.0823529	0.0901961
0.639216	0.0823529	0.0901961
0.639216	0.0823529	0.0901961
0.639216	0.0823529	0.0901961
0.643137	0.0823529	0.0901961
0.647059	0.0823529	0.0941176
0.647059	0.0823529	0.0941176
0.647059	0.0823529	0.0941176
0.65098	0.0823529	0.0941176
0.65098	0.0823529	0.0941176
0.65098	0.0823529	0.0941176
0.65098	0.0823529	0.0941176
0.65098	0.0823529	0.0941176
0.654902	0.0823529	0.0941176
0.658824	0.0823529	0.0941176
0.658824	0.0823529	0.0941176
0.662745	0.0823529	0.0941176
0.662745	0.0823529	0.0941176
0.662745	0.0823529	0.0941176
0.662745	0.0823529	0.0941176
0.666667	0.0823529	0.0941176
0.666667	0.0823529	0.0941176
0.670588	0.0784314	0.0941176
0.67451	0.0784314	0.0941176
0.67451	0.0784314	0.0941176
0.67451	0.0784314	0.0941176
0.678431	0.0784314	0.0941176
0.678431	0.0784314	0.0941176
0.678431	0.0784314	0.0941176
0.682353	0.0784314	0.0941176
0.682353	0.0784314	0.0941176
0.686275	0.0745098	0.0941176
0.686275	0.0745098	0.0941176
0.686275	0.0745098	0.0941176
0.686275	0.0745098	0.0941176
0.690196	0.0745098	0.0941176
0.690196	0.0745098	0.0941176
0.694118	0.0745098	0.0941176
0.694118	0.0745098	0.0941176
0.694118	0.0745098	0.0941176
0.698039	0.0705882	0.0941176
0.698039	0.0705882	0.0941176
0.698039	0.0705882	0.0941176
0.698039	0.0705882	0.0941176
0.701961	0.0705882	0.0941176
0.701961	0.0705882	0.0941176
0.705882	0.0705882	0.0941176
0.705882	0.0705882	0.0941176
0.705882	0.0705882	0.0941176
0.709804	0.0666667	0.0941176
0.709804	0.0666667	0.0941176
0.713725	0.0666667	0.0941176
0.713725	0.0666667	0.0941176
0.713725	0.0666667	0.0941176
0.713725	0.0666667	0.0941176
0.713725	0.0666667	0.0941176
0.713725	0.0666667	0.0941176
0.717647	0.0627451	0.0941176
0.721569	0.0627451	0.0941176
0.721569	0.0627451	0.0941176
0.721569	0.0627451	0.0941176
0.721569	0.0627451	0.0941176
0.721569	0.0627451	0.0941176
0.721569	0.0627451	0.0941176
0.72549	0.0627451	0.0941176
0.72549	0.0627451	0.0941176
0.72549	0.0627451	0.0941176
0.729412	0.0588235	0.0901961
0.733333	0.0588235	0.0901961
0.737255	0.0588235	0.0901961
0.737255	0.0588235	0.0901961
0.741176	0.0588235	0.0901961
0.741176	0.0588235	0.0901961
0.741176	0.054902	0.0901961
0.745098	0.054902	0.0901961
0.74902	0.054902	0.0901961
0.74902	0.054902	0.0862745
0.752941	0.054902	0.0862745
0.752941	0.0509804	0.0862745
0.756863	0.0509804	0.0862745
0.760784	0.0509804	0.0862745
0.760784	0.0470588	0.0862745
0.760784	0.0470588	0.0862745
0.764706	0.0470588	0.0862745
0.764706	0.0470588	0.0862745
0.772549	0.0470588	0.0862745
0.772549	0.0470588	0.0862745
0.772549	0.0470588	0.0862745
0.772549	0.0470588	0.0862745
0.772549	0.0470588	0.0862745
0.772549	0.0470588	0.0862745
0.772549	0.0470588	0.0862745
0.776471	0.0431373	0.0823529
0.776471	0.0431373	0.0823529
0.780392	0.0431373	0.0823529
0.780392	0.0431373	0.0823529
0.780392	0.0431373	0.0823529
0.780392	0.0431373	0.0823529
0.780392	0.0431373	0.0823529
0.780392	0.0431373	0.0823529
0.780392	0.0431373	0.0823529
0.784314	0.0392157	0.0823529
0.784314	0.0392157	0.0823529
0.788235	0.0352941	0.0784314
0.788235	0.0352941	0.0784314
0.788235	0.0352941	0.0784314
0.788235	0.0352941	0.0784314
0.788235	0.0352941	0.0784314
0.788235	0.0352941	0.0784314
0.792157	0.0313725	0.0784314
0.792157	0.0313725	0.0784314
0.792157	0.0313725	0.0784314
0.792157	0.027451	0.0784314
0.792157	0.027451	0.0784314
0.792157	0.027451	0.0784314
0.792157	0.027451	0.0784314
0.796078	0.0235294	0.0784314
0.796078	0.0235294	0.0784314
0.796078	0.0235294	0.0784314
0.796078	0.0235294	0.0784314
0.796078	0.0235294	0.0784314
0.8	0.0196078	0.0784314
0.8	0.0196078	0.0784314
0.8	0.0196078	0.0784314
0.8	0.0196078	0.0784314
0.8	0.0196078	0.0784314
0.803922	0.0196078	0.0784314
0.807843	0.0156863	0.0745098
0.807843	0.0156863	0.0745098
0.807843	0.0156863	0.0745098
0.807843	0.0156863	0.0745098
0.807843	0.0156863	0.0745098
0.807843	0.0156863	0.0745098
0.811765	0.0156863	0.0745098
0.811765	0.0156863	0.0745098
0.811765	0.0156863	0.0745098
0.811765	0.0156863	0.0745098
0.811765	0.0156863	0.0745098
0.811765	0.0156863	0.0745098
0.815686	0.0117647	0.0745098
0.815686	0.00784314	0.0745098
0.815686	0.00784314	0.0745098
0.815686	0.00784314	0.0745098
0.815686	0.00784314	0.0745098
0.815686	0.00784314	0.0745098
0.815686	0.00784314	0.0745098
0.815686	0.00784314	0.0745098
0.815686	0.00784314	0.0745098
0.815686	0.00392157	0.0745098
0.815686	0.00392157	0.0745098
0.819608	0.00392157	0.0745098
0.819608	0.00392157	0.0745098
0.819608	0.00392157	0.0745098
0.819608	0.00392157	0.0745098
0.819608	0.00392157	0.0745098
0.819608	0.00392157	0.0745098
0.819608	0.00392157	0.0745098
0.823529	0	0.0745098
0.823529	0	0.0745098
0.823529	0	0.0745098
0.823529	0	0.0745098
0.827451	0	0.0745098
0.827451	0	0.0745098
0.831373	0	0.0745098
0.831373	0	0.0745098
0.831373	0	0.0745098
0.831373	0	0.0745098
0.831373	0	0.0745098
0.831373	0	0.0745098
0.835294	0	0.0745098
0.835294	0	0.0745098
0.835294	0	0.0745098
0.835294	0	0.0745098
0.835294	0	0.0745098
0.835294	0	0.0745098
0.839216	0	0.0745098
0.839216	0	0.0745098
0.839216	0	0.0745098
0.839216	0	0.0745098
0.839216	0	0.0745098
0.839216	0	0.0745098
0.839216	0	0.0745098
0.839216	0	0.0745098
0.839216	0	0.0745098
0.843137	0	0.0745098
0.843137	0	0.0745098
0.843137	0	0.0745098
0.843137	0	0.0745098
0.843137	0	0.0745098
0.843137	0	0.0745098
0.843137	0	0.0745098
0.843137	0	0.0745098
0.843137	0	0.0745098
0.847059	0	0.0784314
0.847059	0	0.0784314
0.847059	0	0.0784314
0.847059	0.00392157	0.0784314
0.847059	0.00392157	0.0784314
0.847059	0.00392157	0.0784314
0.847059	0.00392157	0.0784314
0.847059	0.00392157	0.0784314
0.847059	0.00392157	0.0784314
0.843137	0.00392157	0.0784314
0.843137	0.00392157	0.0784314
0.843137	0.00392157	0.0784314
0.843137	0.00392157	0.0784314
0.843137	0.00392157	0.0784314
0.839216	0.00392157	0.0784314
0.839216	0.00392157	0.0784314
0.839216	0.00392157	0.0784314
0.839216	0.00392157	0.0784314
0.835294	0.00784314	0.0784314
0.835294	0.00784314	0.0784314
0.835294	0.00784314	0.0784314
0.835294	0.00784314	0.0784314
0.831373	0.00784314	0.0784314
0.831373	0.00784314	0.0784314
0.827451	0.00784314	0.0784314
0.827451	0.00784314	0.0784314
0.827451	0.00784314	0.0784314
0.827451	0.0117647	0.0745098
0.827451	0.0117647	0.0745098
0.823529	0.0117647	0.0745098
0.823529	0.0117647	0.0745098
0.823529	0.0117647	0.0745098
0.823529	0.0117647	0.0745098
0.823529	0.0117647	0.0745098
0.823529	0.0117647	0.0745098
0.823529	0.0117647	0.0745098
0.823529	0.0156863	0.0745098
0.823529	0.0156863	0.0745098
0.823529	0.0196078	0.0745098
0.823529	0.0196078	0.0745098
0.823529	0.0196078	0.0745098
0.823529	0.0196078	0.0745098
0.823529	0.0196078	0.0745098
0.823529	0.0196078	0.0745098
0.823529	0.0196078	0.0745098
0.823529	0.0196078	0.0745098
0.823529	0.0196078	0.0745098
0.823529	0.0196078	0.0745098
0.823529	0.0196078	0.0745098
0.823529	0.0196078	0.0745098
0.823529	0.0196078	0.0745098
0.823529	0.0196078	0.0745098
0.823529	0.0196078	0.0745098
0.823529	0.0196078	0.0745098
0.823529	0.0196078	0.0745098
0.823529	0.0196078	0.0745098
0.823529	0.0196078	0.0745098
0.823529	0.0196078	0.0745098
0.823529	0.0196078	0.0745098
0.823529	0.0196078	0.0745098
0.823529	0.0196078	0.0745098
0.823529	0.0196078	0.0745098
0.823529	0.0196078	0.0745098
0.823529	0.0196078	0.0745098
0.823529	0.0196078	0.0745098
0.823529	0.0196078	0.0745098
0.823529	0.0196078	0.0745098
0.823529	0.0196078	0.0745098
0.823529	0.0196078	0.0745098
0.823529	0.0196078	0.0745098
0.823529	0.0196078	0.0745098
0.823529	0.0196078	0.0745098
0.823529	0.0196078	0.0745098
0.823529	0.0196078	0.0745098
0.823529	0.0196078	0.0745098
0.823529	0.0196078	0.0745098
0.823529	0.0196078	0.0745098
0.823529	0.0196078	0.0745098
0.823529	0.0196078	0.0745098
0.823529	0.0196078	0.0745098
0.823529	0.0196078	0.0745098
0.823529	0.0196078	0.0745098
0.823529	0.0196078	0.0745098
0.823529	0.0196078	0.0745098
0.823529	0.0196078	0.0745098
0.823529	0.0196078	0.0745098
0.823529	0.0196078	0.0745098
0.823529	0.0196078	0.0745098
0.823529	0.0196078	0.0745098
0.823529	0.0196078	0.0745098
0.823529	0.0196078	0.0745098
0.823529	0.0196078	0.0745098
0.823529	0.0196078	0.0745098
0.823529	0.0196078	0.0745098
0.823529	0.0196078	0.0745098
0.823529	0.0196078	0.0745098
0.823529	0.0196078	0.0745098
0.823529	0.0196078	0.0745098
0.823529	0.0196078	0.0745098
0.823529	0.0196078	0.0745098
0.823529	0.0196078	0.0745098
0.823529	0.0196078	0.0745098
0.823529	0.0196078	0.0745098
0.823529	0.0196078	0.0745098
0.823529	0.0196078	0.0745098
0.823529	0.0196078	0.0745098
0.823529	0.0196078	0.0745098
0.823529	0.0196078	0.0745098
0.823529	0.0196078	0.0745098
0.823529	0.0196078	0.0745098
0.823529	0.0196078	0.0745098
0.823529	0.0196078	0.0745098
0.823529	0.0196078	0.0745098
0.823529	0.0196078	0.0745098
0.823529	0.0196078	0.0745098
0.823529	0.0196078	0.0745098
0.823529	0.0196078	0.0745098
0.823529	0.0196078	0.0745098
0.823529	0.0196078	0.0745098
0.823529	0.0196078	0.0745098
0.823529	0.0196078	0.0745098
0.823529	0.0196078	0.0745098
0.823529	0.0196078	0.0745098
0.823529	0.0196078	0.0745098
0.823529	0.0196078	0.0745098
0.823529	0.0196078	0.0745098
0.823529	0.0196078	0.0745098
0.823529	0.0196078	0.0745098
0.823529	0.0196078	0.0745098
0.823529	0.0196078	0.0745098
0.823529	0.0196078	0.0745098
0.823529	0.0196078	0.0745098
0.823529	0.0196078	0.0745098
0.823529	0.0196078	0.0745098
0.823529	0.0196078	0.0745098
0.823529	0.0196078	0.0745098
0.823529	0.0196078	0.0745098
0.823529	0.0196078	0.0745098
0.823529	0.0196078	0.0745098
0.823529	0.0196078	0.0745098
0.823529	0.0196078	0.0745098
0.823529	0.0196078	0.0745098
0.823529	0.0196078	0.0745098
0.823529	0.0196078	0.0745098
0.823529	0.0196078	0.0745098
0.823529	0.0196078	0.0745098
0.823529	0.0196078	0.0745098
0.823529	0.0196078	0.0745098
0.823529	0.0196078	0.0745098
0.823529	0.0196078	0.0745098
0.823529	0.0196078	0.0745098
0.823529	0.0196078	0.0745098
0.823529	0.0196078	0.0745098
0.823529	0.0196078	0.0745098
0.823529	0.0196078	0.0745098
0.823529	0.0196078	0.0745098
0.823529	0.0196078	0.0745098
0.823529	0.0196078	0.0745098
0.823529	0.0196078	0.0745098
0.823529	0.0196078	0.0745098
0.823529	0.0196078	0.0745098
0.823529	0.0196078	0.0745098
0.823529	0.0196078	0.0745098
0.823529	0.0196078	0.0745098
0.823529	0.0196078	0.0745098
0.823529	0.0196078	0.0745098
0.823529	0.0196078	0.0745098
0.823529	0.0196078	0.0745098
0.823529	0.0196078	0.0745098
0.823529	0.0196078	0.0745098
0.823529	0.0196078	0.0745098
0.823529	0.0196078	0.0745098
0.823529	0.0196078	0.0745098
0.823529	0.0196078	0.0745098
0.823529	0.0196078	0.0745098
0.823529	0.0196078	0.0745098
0.823529	0.0196078	0.0745098
0.823529	0.0196078	0.0745098
0.823529	0.0196078	0.0745098
0.823529	0.0196078	0.0745098
0.827451	0.0235294	0.0784314
0.827451	0.0235294	0.0784314
0.827451	0.0235294	0.0784314
0.827451	0.0235294	0.0784314
0.827451	0.0235294	0.0784314
0.827451	0.0235294	0.0784314
0.827451	0.0235294	0.0784314
0.827451	0.0235294	0.0784314
0.827451	0.0235294	0.0784314
0.827451	0.0235294	0.0784314
0.827451	0.0235294	0.0784314
0.827451	0.0235294	0.0784314
0.827451	0.0235294	0.0784314
0.827451	0.0235294	0.0784314
0.827451	0.0235294	0.0784314
0.827451	0.0235294	0.0784314
0.827451	0.0235294	0.0784314
0.827451	0.0235294	0.0784314
0.827451	0.0235294	0.0784314
0.827451	0.0235294	0.0784314
0.827451	0.0235294	0.0784314
0.827451	0.0235294	0.0784314
0.827451	0.0235294	0.0784314
0.827451	0.0235294	0.0784314
0.827451	0.0235294	0.0784314
0.827451	0.0235294	0.0784314
0.827451	0.0235294	0.0784314
0.827451	0.0235294	0.0784314
0.827451	0.0235294	0.0784314
0.827451	0.0235294	0.0784314
0.827451	0.0235294	0.0784314
0.827451	0.0235294	0.0784314
0.827451	0.0235294	0.0784314
0.827451	0.0235294	0.0784314
0.827451	0.0235294	0.0784314
0.827451	0.0235294	0.0784314
0.827451	0.0235294	0.0784314
0.827451	0.0235294	0.0784314
0.827451	0.0235294	0.0784314
0.827451	0.0235294	0.0784314
0.827451	0.0235294	0.0784314
0.827451	0.0235294	0.0784314
0.827451	0.0235294	0.0784314
0.827451	0.0235294	0.0784314
0.827451	0.0235294	0.0784314
0.827451	0.0235294	0.0784314
0.827451	0.0235294	0.0784314
0.827451	0.0235294	0.0784314
0.827451	0.0235294	0.0784314
0.827451	0.0235294	0.0784314
0.827451	0.0235294	0.0784314
0.827451	0.0235294	0.0784314
0.827451	0.0235294	0.0784314
0.827451	0.0235294	0.0784314
0.827451	0.0235294	0.0784314
0.827451	0.0235294	0.0784314
0.827451	0.0235294	0.0784314
0.827451	0.0235294	0.0784314
0.827451	0.0235294	0.0784314
0.827451	0.0235294	0.0784314
0.827451	0.0235294	0.0784314
0.827451	0.0235294	0.0784314
0.827451	0.0235294	0.0784314
0.827451	0.0235294	0.0784314
0.827451	0.0235294	0.0784314
0.827451	0.0235294	0.0784314
0.827451	0.0235294	0.0784314
0.827451	0.0235294	0.0784314
0.827451	0.0235294	0.0784314
0.827451	0.0235294	0.0784314
0.827451	0.0235294	0.0784314
0.827451	0.0235294	0.0784314
0.827451	0.0235294	0.0784314
0.827451	0.0235294	0.0784314
0.827451	0.0235294	0.0784314
0.827451	0.0235294	0.0784314
0.827451	0.0235294	0.0784314
0.827451	0.0235294	0.0784314
0.827451	0.0235294	0.0784314
0.827451	0.0235294	0.0784314
0.827451	0.0235294	0.0784314
0.827451	0.0235294	0.0784314
0.827451	0.0235294	0.0784314
0.827451	0.0235294	0.0784314
0.827451	0.0235294	0.0784314
0.827451	0.0235294	0.0784314
0.827451	0.0235294	0.0784314
0.827451	0.0235294	0.0784314
0.827451	0.0235294	0.0784314
0.827451	0.0235294	0.0784314
0.827451	0.0235294	0.0784314
0.827451	0.0235294	0.0784314
0.827451	0.0235294	0.0784314
0.827451	0.0235294	0.0784314
0.827451	0.0235294	0.0784314
0.827451	0.0235294	0.0784314
0.827451	0.0235294	0.0784314
0.827451	0.0235294	0.0784314
0.827451	0.0235294	0.0784314
0.827451	0.0235294	0.0784314
0.827451	0.0235294	0.0784314
0.827451	0.0235294	0.0784314
0.827451	0.0235294	0.0784314
0.827451	0.0235294	0.0784314
0.827451	0.0235294	0.0784314
0.827451	0.0235294	0.0784314
0.827451	0.0235294	0.0784314
0.827451	0.0235294	0.0784314
0.827451	0.0235294	0.0784314
0.827451	0.0235294	0.0784314
0.827451	0.0235294	0.0784314
0.827451	0.0235294	0.0784314
0.827451	0.0235294	0.0784314
0.827451	0.0235294	0.0784314
0.827451	0.0235294	0.0784314
0.827451	0.0235294	0.0784314
0.827451	0.0235294	0.0784314
0.827451	0.0235294	0.0784314
0.827451	0.0235294	0.0784314
0.827451	0.0235294	0.0784314
0.827451	0.0235294	0.0784314
0.827451	0.0235294	0.0784314
0.827451	0.0235294	0.0784314
0.827451	0.0235294	0.0784314
0.827451	0.0235294	0.0784314
0.827451	0.0235294	0.0784314
0.827451	0.0235294	0.0784314
0.827451	0.0235294	0.0784314
0.823529	0.0235294	0.0784314
0.823529	0.0235294	0.0784314
0.823529	0.0235294	0.0784314
0.823529	0.0235294	0.0784314
0.823529	0.0235294	0.0784314
0.823529	0.0235294	0.0784314
0.823529	0.0235294	0.0784314
0.823529	0.0235294	0.0784314
0.823529	0.0235294	0.0784314
0.819608	0.0235294	0.0784314
0.819608	0.0235294	0.0784314
0.819608	0.0235294	0.0784314
0.819608	0.0235294	0.0784314
0.819608	0.0235294	0.0784314
0.819608	0.0235294	0.0784314
0.819608	0.0235294	0.0784314
0.819608	0.0235294	0.0784314
0.819608	0.0235294	0.0784314
0.819608	0.0235294	0.0823529
0.819608	0.0235294	0.0823529
0.819608	0.0235294	0.0823529
0.819608	0.0235294	0.0823529
0.819608	0.0235294	0.0823529
0.819608	0.0235294	0.0823529
0.819608	0.0235294	0.0823529
0.819608	0.0235294	0.0823529
0.819608	0.0235294	0.0823529
0.819608	0.0235294	0.0823529
0.819608	0.0235294	0.0823529
0.819608	0.0235294	0.0823529
0.819608	0.0235294	0.0823529
0.819608	0.0235294	0.0823529
0.819608	0.0235294	0.0823529
0.819608	0.0235294	0.0823529
0.819608	0.0235294	0.0823529
0.819608	0.0235294	0.0823529
0.819608	0.0235294	0.0784314
0.819608	0.0235294	0.0784314
0.819608	0.0235294	0.0784314
0.819608	0.0235294	0.0784314
0.819608	0.0235294	0.0784314
0.819608	0.0235294	0.0784314
0.819608	0.0235294	0.0784314
0.819608	0.0235294	0.0784314
0.819608	0.0235294	0.0784314
0.819608	0.0235294	0.0784314
0.819608	0.0235294	0.0784314
0.819608	0.0235294	0.0784314
0.819608	0.0235294	0.0784314
0.819608	0.0235294	0.0784314
0.819608	0.0235294	0.0784314
0.819608	0.0235294	0.0784314
0.819608	0.0235294	0.0784314
0.819608	0.0235294	0.0784314
0.819608	0.027451	0.0784314
0.819608	0.027451	0.0784314
0.819608	0.027451	0.0784314
0.819608	0.027451	0.0784314
0.819608	0.027451	0.0784314
0.819608	0.027451	0.0784314
0.819608	0.027451	0.0784314
0.819608	0.027451	0.0784314
0.819608	0.027451	0.0784314
0.815686	0.027451	0.0784314
0.815686	0.027451	0.0784314
0.815686	0.027451	0.0784314
0.815686	0.027451	0.0784314
0.815686	0.027451	0.0784314
0.815686	0.027451	0.0784314
0.815686	0.027451	0.0784314
0.815686	0.027451	0.0784314
0.815686	0.027451	0.0784314
0.815686	0.0313725	0.0745098
0.815686	0.0313725	0.0745098
0.815686	0.0313725	0.0745098
0.815686	0.0313725	0.0745098
0.815686	0.0313725	0.0745098
0.815686	0.0313725	0.0745098
0.815686	0.0313725	0.0745098
0.815686	0.0313725	0.0745098
0.815686	0.0313725	0.0745098
0.815686	0.0313725	0.0745098
0.815686	0.0313725	0.0745098
0.815686	0.0313725	0.0745098
0.815686	0.0313725	0.0745098
0.815686	0.0313725	0.0745098
0.815686	0.0313725	0.0745098
0.815686	0.0313725	0.0745098
0.815686	0.0313725	0.0745098
0.815686	0.0313725	0.0745098
0.819608	0.0352941	0.0745098
0.819608	0.0352941	0.0745098
0.819608	0.0352941	0.0745098
0.819608	0.0352941	0.0745098
0.819608	0.0352941	0.0745098
0.819608	0.0352941	0.0745098
0.819608	0.0392157	0.0745098
0.819608	0.0392157	0.0745098
0.819608	0.0392157	0.0745098
0.819608	0.0392157	0.0784314
0.819608	0.0392157	0.0784314
0.819608	0.0392157	0.0784314
0.819608	0.0431373	0.0784314
0.819608	0.0431373	0.0784314
0.819608	0.0431373	0.0784314
0.819608	0.0431373	0.0784314
0.819608	0.0431373	0.0784314
0.819608	0.0431373	0.0784314
0.823529	0.0470588	0.0823529
0.823529	0.0470588	0.0823529
0.823529	0.0470588	0.0823529
0.823529	0.0470588	0.0823529
0.823529	0.0470588	0.0823529
0.823529	0.0470588	0.0823529
0.823529	0.0470588	0.0823529
0.823529	0.0470588	0.0823529
0.823529	0.0470588	0.0823529
0.823529	0.0470588	0.0823529
0.823529	0.0470588	0.0823529
0.823529	0.0470588	0.0823529
0.823529	0.0470588	0.0823529
0.823529	0.0470588	0.0823529
0.823529	0.0470588	0.0823529
0.823529	0.0470588	0.0823529
0.823529	0.0470588	0.0823529
0.823529	0.0470588	0.0823529
0.827451	0.0509804	0.0823529
0.827451	0.0509804	0.0823529
0.827451	0.0509804	0.0823529
0.827451	0.0509804	0.0823529
0.827451	0.0509804	0.0823529
0.827451	0.0509804	0.0823529
0.827451	0.0509804	0.0823529
0.827451	0.0509804	0.0823529
0.827451	0.0509804	0.0823529
0.827451	0.0509804	0.0823529
0.827451	0.0509804	0.0823529
0.827451	0.0509804	0.0823529
0.827451	0.0509804	0.0823529
0.827451	0.0509804	0.0823529
0.827451	0.0509804	0.0823529
0.827451	0.0509804	0.0823529
0.827451	0.0509804	0.0823529
0.827451	0.0509804	0.0823529
0.827451	0.054902	0.0823529
0.827451	0.054902	0.0823529
0.827451	0.054902	0.0823529
0.827451	0.054902	0.0823529
0.827451	0.0588235	0.0823529
0.827451	0.0588235	0.0823529
0.827451	0.0588235	0.0823529
0.827451	0.0627451	0.0823529
0.827451	0.0627451	0.0823529
0.827451	0.0627451	0.0823529
0.827451	0.0627451	0.0823529
0.827451	0.0666667	0.0823529
0.827451	0.0666667	0.0823529
0.827451	0.0666667	0.0823529
0.827451	0.0666667	0.0823529
0.827451	0.0705882	0.0823529
0.827451	0.0705882	0.0823529
0.827451	0.0705882	0.0823529
0.823529	0.0745098	0.0784314
0.823529	0.0745098	0.0784314
0.823529	0.0745098	0.0784314
0.823529	0.0745098	0.0784314
0.823529	0.0745098	0.0784314
0.823529	0.0745098	0.0784314
0.823529	0.0784314	0.0745098
0.823529	0.0784314	0.0745098
0.823529	0.0784314	0.0745098
0.823529	0.0784314	0.0745098
0.823529	0.0784314	0.0745098
0.823529	0.0784314	0.0745098
0.823529	0.0823529	0.0705882
0.823529	0.0823529	0.0705882
0.823529	0.0823529	0.0705882
0.823529	0.0823529	0.0705882
0.823529	0.0823529	0.0705882
0.823529	0.0823529	0.0705882
0.823529	0.0862745	0.0705882
0.823529	0.0862745	0.0705882
0.823529	0.0901961	0.0705882
0.827451	0.0941176	0.0745098
0.827451	0.0941176	0.0745098
0.827451	0.0980392	0.0745098
0.831373	0.0980392	0.0784314
0.831373	0.101961	0.0784314
0.831373	0.105882	0.0784314
0.835294	0.105882	0.0823529
0.835294	0.109804	0.0823529
0.835294	0.113725	0.0823529
0.839216	0.113725	0.0862745
0.839216	0.113725	0.0862745
0.839216	0.117647	0.0862745
0.843137	0.121569	0.0901961
0.843137	0.121569	0.0901961
0.843137	0.12549	0.0901961
0.843137	0.129412	0.0901961
0.843137	0.129412	0.0901961
0.843137	0.129412	0.0901961
0.843137	0.129412	0.0901961
0.843137	0.129412	0.0901961
0.839216	0.133333	0.0862745
0.839216	0.133333	0.0862745
0.839216	0.133333	0.0862745
0.839216	0.133333	0.0862745
0.835294	0.137255	0.0823529
0.835294	0.137255	0.0823529
0.835294	0.137255	0.0823529
0.835294	0.137255	0.0823529
0.835294	0.137255	0.0823529
0.831373	0.141176	0.0784314
0.831373	0.141176	0.0784314
0.831373	0.141176	0.0784314
0.831373	0.141176	0.0784314
0.827451	0.145098	0.0745098
0.827451	0.145098	0.0745098
0.831373	0.14902	0.0745098
0.831373	0.14902	0.0745098
0.831373	0.14902	0.0745098
0.831373	0.152941	0.0745098
0.831373	0.152941	0.0745098
0.831373	0.152941	0.0705882
0.831373	0.152941	0.0705882
0.827451	0.156863	0.0705882
0.827451	0.156863	0.0705882
0.827451	0.156863	0.0705882
0.827451	0.156863	0.0705882
0.827451	0.156863	0.0666667
0.827451	0.160784	0.0666667
0.827451	0.160784	0.0666667
0.827451	0.160784	0.0666667
0.827451	0.160784	0.0666667
0.827451	0.164706	0.0666667
0.827451	0.164706	0.0627451
0.827451	0.168627	0.0627451
0.827451	0.168627	0.0627451
0.827451	0.172549	0.0627451
0.827451	0.172549	0.0666667
0.827451	0.176471	0.0666667
0.831373	0.180392	0.0666667
0.831373	0.184314	0.0666667
0.831373	0.184314	0.0705882
0.831373	0.188235	0.0705882
0.831373	0.192157	0.0705882
0.831373	0.192157	0.0705882
0.835294	0.192157	0.0705882
0.835294	0.196078	0.0745098
0.835294	0.2	0.0745098
0.835294	0.2	0.0745098
0.835294	0.203922	0.0745098
0.835294	0.207843	0.0745098
0.835294	0.207843	0.0745098
0.835294	0.207843	0.0745098
0.835294	0.207843	0.0745098
0.835294	0.207843	0.0745098
0.835294	0.211765	0.0745098
0.835294	0.211765	0.0745098
0.835294	0.211765	0.0745098
0.835294	0.211765	0.0745098
0.835294	0.215686	0.0705882
0.835294	0.215686	0.0705882
0.835294	0.215686	0.0705882
0.835294	0.219608	0.0705882
0.835294	0.219608	0.0705882
0.835294	0.219608	0.0705882
0.835294	0.223529	0.0705882
0.835294	0.223529	0.0705882
0.835294	0.223529	0.0705882
0.835294	0.227451	0.0705882
0.835294	0.227451	0.0705882
0.835294	0.227451	0.0705882
0.835294	0.231373	0.0705882
0.839216	0.231373	0.0705882
0.839216	0.235294	0.0705882
0.839216	0.239216	0.0705882
0.843137	0.243137	0.0705882
0.843137	0.243137	0.0705882
0.847059	0.247059	0.0745098
0.847059	0.25098	0.0745098
0.847059	0.25098	0.0745098
0.847059	0.25098	0.0745098
0.85098	0.254902	0.0745098
0.85098	0.254902	0.0745098
0.85098	0.258824	0.0745098
0.854902	0.258824	0.0745098
0.854902	0.262745	0.0745098
0.854902	0.266667	0.0745098
0.854902	0.266667	0.0745098
0.854902	0.266667	0.0745098
0.854902	0.266667	0.0745098
0.854902	0.270588	0.0745098
0.854902	0.270588	0.0745098
0.854902	0.27451	0.0745098
0.854902	0.27451	0.0745098
0.854902	0.278431	0.0745098
0.854902	0.278431	0.0705882
0.854902	0.282353	0.0705882
0.854902	0.282353	0.0705882
0.854902	0.282353	0.0705882
0.854902	0.282353	0.0705882
0.854902	0.286275	0.0705882
0.854902	0.286275	0.0705882
0.854902	0.290196	0.0705882
0.854902	0.290196	0.0705882
0.85098	0.294118	0.0666667
0.85098	0.294118	0.0666667
0.85098	0.294118	0.0666667
0.85098	0.294118	0.0666667
0.85098	0.294118	0.0627451
0.85098	0.298039	0.0627451
0.85098	0.298039	0.0627451
0.85098	0.298039	0.0588235
0.85098	0.298039	0.0588235
0.847059	0.301961	0.054902
0.847059	0.301961	0.054902
0.847059	0.301961	0.054902
0.847059	0.301961	0.054902
0.847059	0.301961	0.0509804
0.847059	0.305882	0.0509804
0.847059	0.305882	0.0509804
0.847059	0.305882	0.0470588
0.847059	0.305882	0.0470588
0.847059	0.309804	0.0470588
0.847059	0.309804	0.0470588
0.847059	0.309804	0.0470588
0.847059	0.313725	0.0470588
0.847059	0.317647	0.0470588
0.85098	0.321569	0.0470588
0.85098	0.321569	0.0470588
0.85098	0.32549	0.0470588
0.854902	0.329412	0.0470588
0.854902	0.333333	0.0470588
0.854902	0.333333	0.0470588
0.854902	0.333333	0.0470588
0.858824	0.337255	0.0470588
0.858824	0.341176	0.0470588
0.858824	0.345098	0.0470588
0.862745	0.345098	0.0470588
0.862745	0.34902	0.0470588
0.862745	0.352941	0.0470588
0.862745	0.356863	0.0431373
0.862745	0.356863	0.0431373
0.862745	0.356863	0.0431373
0.862745	0.360784	0.0392157
0.862745	0.360784	0.0392157
0.862745	0.364706	0.0352941
0.862745	0.364706	0.0352941
0.858824	0.368627	0.0313725
0.858824	0.368627	0.0313725
0.858824	0.372549	0.027451
0.858824	0.372549	0.027451
0.858824	0.372549	0.027451
0.858824	0.376471	0.0235294
0.854902	0.376471	0.0235294
0.854902	0.380392	0.0196078
0.854902	0.380392	0.0196078
0.854902	0.384314	0.0156863
0.854902	0.384314	0.0156863
0.854902	0.388235	0.0117647
0.854902	0.388235	0.0117647
0.854902	0.388235	0.0117647
0.854902	0.392157	0.0117647
0.854902	0.396078	0.0117647
0.854902	0.396078	0.00784314
0.854902	0.4	0.00784314
0.854902	0.403922	0.00784314
0.854902	0.403922	0.00784314
0.858824	0.407843	0.00392157
0.858824	0.407843	0.00392157
0.858824	0.411765	0.00392157
0.858824	0.411765	0.00392157
0.858824	0.415686	0.00392157
0.858824	0.419608	0.00392157
0.858824	0.419608	0
0.858824	0.423529	0
0.858824	0.427451	0
0.858824	0.427451	0
0.858824	0.427451	0
0.862745	0.431373	0
0.862745	0.435294	0
0.862745	0.439216	0
0.862745	0.439216	0
0.866667	0.443137	0
0.866667	0.447059	0.00392157
0.866667	0.45098	0.00392157
0.866667	0.45098	0.00392157
0.866667	0.45098	0.00392157
0.870588	0.454902	0.00392157
0.870588	0.458824	0.00392157
0.870588	0.466667	0.0117647
0.870588	0.466667	0.0117647
0.87451	0.470588	0.0117647
0.87451	0.47451	0.0117647
0.87451	0.478431	0.0117647
0.87451	0.478431	0.0117647
0.87451	0.478431	0.0117647
0.87451	0.482353	0.0156863
0.87451	0.482353	0.0156863
0.87451	0.486275	0.0156863
0.87451	0.486275	0.0156863
0.87451	0.486275	0.0156863
0.87451	0.490196	0.0156863
0.87451	0.490196	0.0156863
0.87451	0.490196	0.0156863
0.87451	0.490196	0.0156863
0.87451	0.494118	0.0156863
0.87451	0.498039	0.0156863
0.87451	0.501961	0.0156863
0.87451	0.501961	0.0156863
0.87451	0.501961	0.0156863
0.87451	0.505882	0.0156863
0.87451	0.505882	0.0156863
0.87451	0.505882	0.0156863
0.87451	0.505882	0.0156863
0.87451	0.509804	0.0156863
0.87451	0.509804	0.0156863
0.87451	0.513725	0.0156863
0.878431	0.513725	0.0196078
0.878431	0.517647	0.0196078
0.878431	0.517647	0.0196078
0.882353	0.521569	0.0235294
0.882353	0.521569	0.0235294
0.882353	0.521569	0.0235294
0.882353	0.52549	0.027451
0.886275	0.529412	0.0313725
0.890196	0.533333	0.0313725
0.890196	0.533333	0.0313725
0.890196	0.537255	0.0352941
0.894118	0.537255	0.0352941
0.894118	0.541176	0.0352941
0.894118	0.541176	0.0352941
0.894118	0.541176	0.0352941
0.894118	0.545098	0.0392157
0.894118	0.54902	0.0392157
0.894118	0.552941	0.0392157
0.894118	0.556863	0.0392157
0.894118	0.560784	0.0392157
0.894118	0.564706	0.0392157
0.894118	0.568627	0.0392157
0.894118	0.568627	0.0392157
0.894118	0.572549	0.0392157
0.894118	0.576471	0.0392157
0.894118	0.580392	0.0392157
0.894118	0.584314	0.0392157
0.894118	0.588235	0.0392157
0.894118	0.592157	0.0392157
0.894118	0.592157	0.0392157
0.894118	0.596078	0.0392157
0.894118	0.596078	0.0392157
0.894118	0.6	0.0392157
0.894118	0.603922	0.0392157
0.894118	0.603922	0.0392157
0.894118	0.603922	0.0392157
0.894118	0.607843	0.0392157
0.894118	0.607843	0.0392157
0.894118	0.607843	0.0392157
0.894118	0.611765	0.0392157
0.894118	0.611765	0.0392157
0.894118	0.611765	0.0392157
0.894118	0.615686	0.0431373
0.894118	0.619608	0.0431373
0.894118	0.619608	0.0431373
0.894118	0.619608	0.0431373
0.894118	0.623529	0.0431373
0.894118	0.623529	0.0431373
0.894118	0.623529	0.0431373
0.894118	0.623529	0.0431373
0.894118	0.623529	0.0431373
0.898039	0.627451	0.0470588
0.898039	0.631373	0.0470588
0.898039	0.631373	0.0470588
0.898039	0.635294	0.0470588
0.898039	0.635294	0.0470588
0.898039	0.639216	0.0470588
0.898039	0.639216	0.0470588
0.898039	0.643137	0.0470588
0.898039	0.643137	0.0470588
0.901961	0.647059	0.0509804
0.901961	0.647059	0.0509804
0.901961	0.65098	0.0509804
0.901961	0.65098	0.0509804
0.901961	0.654902	0.0509804
0.901961	0.654902	0.0509804
0.901961	0.658824	0.0509804
0.901961	0.662745	0.0509804
0.901961	0.662745	0.0509804
0.905882	0.666667	0.054902
0.905882	0.666667	0.054902
0.905882	0.670588	0.054902
0.905882	0.670588	0.054902
0.905882	0.67451	0.054902
0.905882	0.67451	0.054902
0.905882	0.678431	0.054902
0.909804	0.682353	0.054902
0.909804	0.682353	0.054902
0.909804	0.686275	0.0588235
0.909804	0.686275	0.0588235
0.909804	0.690196	0.0588235
0.909804	0.690196	0.0588235
0.909804	0.694118	0.0588235
0.909804	0.694118	0.0588235
0.909804	0.694118	0.0588235
0.909804	0.698039	0.0588235
0.909804	0.698039	0.0588235
0.913725	0.701961	0.0627451
[truncated: 3,758 more rows]
