# Supplementary material for: Cargoes move from cis to trans-Golgi compartments and concentrate in the TGN before exiting
Source: EMBO Rep. 2025 Sep 3;26(19):4742–65. doi: 10.1038/s44319-025-00548-9 (PMC12508209; doi:10.1038/s44319-025-00548-9)
Supplement: Supplementary file 4 — Source data Fig. 2 [file 44319_2025_548_MOESM4_ESM.zip › Fig2/Fig2A_VSVG Rush 40 min.xlsx]

## Sheet: Foglio1
Normalized values
Red	Green	Blue
0.0811966	0.0926829	0.110656
0.0811966	0.0926829	0.110656
0.0811966	0.0926829	0.110656
0.0811966	0.0926829	0.106557
0.0811966	0.0926829	0.106557
0.0811966	0.0926829	0.106557
0.0811966	0.097561	0.106557
0.0811966	0.097561	0.106557
0.0811966	0.097561	0.106557
0.0811966	0.097561	0.106557
0.0811966	0.097561	0.106557
0.0811966	0.097561	0.106557
0.0811966	0.097561	0.106557
0.0811966	0.097561	0.106557
0.0811966	0.097561	0.106557
0.0811966	0.097561	0.102459
0.0811966	0.097561	0.106557
0.0811966	0.097561	0.106557
0.0811966	0.097561	0.106557
0.0811966	0.097561	0.106557
0.0811966	0.097561	0.106557
0.0811966	0.097561	0.106557
0.0811966	0.097561	0.106557
0.0811966	0.097561	0.106557
0.0811966	0.097561	0.106557
0.0811966	0.097561	0.106557
0.0854701	0.097561	0.110656
0.0854701	0.097561	0.110656
0.0854701	0.097561	0.110656
0.0854701	0.097561	0.110656
0.0854701	0.097561	0.110656
0.0854701	0.097561	0.110656
0.0854701	0.097561	0.110656
0.0811966	0.097561	0.106557
0.0811966	0.097561	0.106557
0.0811966	0.097561	0.106557
0.0811966	0.097561	0.106557
0.0811966	0.097561	0.106557
0.0811966	0.097561	0.106557
0.0811966	0.097561	0.106557
0.0811966	0.097561	0.106557
0.0811966	0.097561	0.102459
0.0811966	0.097561	0.102459
0.0811966	0.097561	0.102459
0.0811966	0.097561	0.102459
0.0811966	0.097561	0.102459
0.0811966	0.097561	0.102459
0.0811966	0.097561	0.102459
0.0811966	0.097561	0.102459
0.0811966	0.097561	0.102459
0.0811966	0.097561	0.0983607
0.0811966	0.097561	0.0983607
0.0811966	0.097561	0.0983607
0.0811966	0.097561	0.0983607
0.0811966	0.097561	0.102459
0.0811966	0.097561	0.102459
0.0811966	0.097561	0.102459
0.0811966	0.097561	0.102459
0.0811966	0.097561	0.102459
0.0811966	0.097561	0.102459
0.0811966	0.097561	0.102459
0.0811966	0.097561	0.102459
0.0811966	0.097561	0.102459
0.0811966	0.097561	0.102459
0.0811966	0.097561	0.102459
0.0811966	0.097561	0.102459
0.0811966	0.0926829	0.106557
0.0811966	0.0926829	0.106557
0.0811966	0.0926829	0.102459
0.0811966	0.0926829	0.102459
0.0811966	0.0926829	0.102459
0.0811966	0.0926829	0.102459
0.0811966	0.0926829	0.102459
0.0811966	0.0926829	0.102459
0.0811966	0.0926829	0.102459
0.0811966	0.0926829	0.102459
0.0811966	0.0926829	0.102459
0.0811966	0.0926829	0.102459
0.0811966	0.0926829	0.102459
0.0811966	0.0926829	0.102459
0.0811966	0.0926829	0.102459
0.0811966	0.0926829	0.102459
0.0811966	0.0926829	0.102459
0.0811966	0.0926829	0.102459
0.0811966	0.0926829	0.102459
0.0811966	0.0926829	0.102459
0.0811966	0.0926829	0.102459
0.0811966	0.0926829	0.102459
0.0811966	0.0926829	0.102459
0.0811966	0.0926829	0.102459
0.0811966	0.0926829	0.102459
0.0811966	0.0926829	0.102459
0.0811966	0.0926829	0.102459
0.0811966	0.0926829	0.102459
0.0811966	0.0926829	0.102459
0.0811966	0.0926829	0.102459
0.0811966	0.0926829	0.102459
0.0811966	0.0926829	0.102459
0.0811966	0.0926829	0.102459
0.0811966	0.0926829	0.0983607
0.0811966	0.0926829	0.0983607
0.0811966	0.0926829	0.0983607
0.0811966	0.0926829	0.0983607
0.0811966	0.0926829	0.0983607
0.0811966	0.0926829	0.0983607
0.0811966	0.0926829	0.0983607
0.0811966	0.0926829	0.0983607
0.0811966	0.0926829	0.0983607
0.0811966	0.097561	0.0983607
0.0811966	0.097561	0.0983607
0.0811966	0.097561	0.0983607
0.0811966	0.097561	0.0983607
0.0811966	0.097561	0.0983607
0.0811966	0.097561	0.0942623
0.0811966	0.097561	0.0942623
0.0811966	0.097561	0.0942623
0.0811966	0.097561	0.0942623
0.0811966	0.097561	0.0942623
0.0811966	0.097561	0.0942623
0.0811966	0.097561	0.0942623
0.0811966	0.097561	0.0942623
0.0811966	0.097561	0.0942623
0.0811966	0.097561	0.0942623
0.0811966	0.097561	0.0942623
0.0811966	0.097561	0.0942623
0.0811966	0.097561	0.0942623
0.0811966	0.097561	0.0901639
0.0811966	0.097561	0.0901639
0.0769231	0.0926829	0.0901639
0.0769231	0.0926829	0.0901639
0.0769231	0.0926829	0.0901639
0.0769231	0.0926829	0.0901639
0.0769231	0.0926829	0.0901639
0.0769231	0.0926829	0.0901639
0.0769231	0.0926829	0.0942623
0.0769231	0.0926829	0.0942623
0.0769231	0.0926829	0.0942623
0.0769231	0.0926829	0.0942623
0.0726496	0.0926829	0.0942623
0.0683761	0.0878049	0.0901639
0.0683761	0.0878049	0.0942623
0.0683761	0.0878049	0.0942623
0.0683761	0.0878049	0.0942623
0.0683761	0.0878049	0.0942623
0.0683761	0.0878049	0.0942623
0.0683761	0.0878049	0.0942623
0.0683761	0.0878049	0.0942623
0.0683761	0.0878049	0.0942623
0.0683761	0.0878049	0.0983607
0.0683761	0.0878049	0.0983607
0.0683761	0.0878049	0.0983607
0.0683761	0.0878049	0.0983607
0.0683761	0.0878049	0.0983607
0.0683761	0.0878049	0.0983607
0.0683761	0.0878049	0.0983607
0.0683761	0.0878049	0.0983607
0.0683761	0.0878049	0.0983607
0.0683761	0.0878049	0.0983607
0.0683761	0.0878049	0.0983607
0.0683761	0.0878049	0.0983607
0.0683761	0.0878049	0.0983607
0.0683761	0.0878049	0.0983607
0.0683761	0.0878049	0.0983607
0.0683761	0.0878049	0.0983607
0.0683761	0.0878049	0.0983607
0.0683761	0.0878049	0.0983607
0.0683761	0.0878049	0.0983607
0.0683761	0.0878049	0.0983607
0.0683761	0.0878049	0.0983607
0.0683761	0.0878049	0.0983607
0.0683761	0.0878049	0.0983607
0.0683761	0.0878049	0.0983607
0.0683761	0.0878049	0.0983607
0.0683761	0.0878049	0.0983607
0.0683761	0.0878049	0.0983607
0.0683761	0.0878049	0.0983607
0.0683761	0.0878049	0.0983607
0.0683761	0.0878049	0.0983607
0.0683761	0.0878049	0.0983607
0.0683761	0.0878049	0.0983607
0.0683761	0.0878049	0.0983607
0.0683761	0.0878049	0.0983607
0.0683761	0.0878049	0.0983607
0.0683761	0.0878049	0.0983607
0.0683761	0.0878049	0.0983607
0.0683761	0.0878049	0.0983607
0.0683761	0.0878049	0.0983607
0.0683761	0.0878049	0.0983607
0.0683761	0.0878049	0.0983607
0.0683761	0.0878049	0.0983607
0.0683761	0.0878049	0.0983607
0.0683761	0.0878049	0.0983607
0.0683761	0.0878049	0.0983607
0.0683761	0.0878049	0.0942623
0.0683761	0.0878049	0.0942623
0.0683761	0.0878049	0.0942623
0.0683761	0.0878049	0.0901639
0.0683761	0.0878049	0.0901639
0.0683761	0.0878049	0.0901639
0.0683761	0.0878049	0.0860656
0.0683761	0.0878049	0.0860656
0.0683761	0.0878049	0.0860656
0.0683761	0.0878049	0.0860656
0.0683761	0.0878049	0.0860656
0.0683761	0.0878049	0.0819672
0.0683761	0.0878049	0.0819672
0.0683761	0.0878049	0.0819672
0.0683761	0.0878049	0.0819672
0.0726496	0.0878049	0.0819672
0.0726496	0.0878049	0.0778689
0.0726496	0.0878049	0.0778689
0.0726496	0.0878049	0.0778689
0.0726496	0.0878049	0.0778689
0.0726496	0.0878049	0.0737705
0.0726496	0.0878049	0.0737705
0.0726496	0.0878049	0.0737705
0.0726496	0.0878049	0.0696721
0.0726496	0.0878049	0.0696721
0.0726496	0.0878049	0.0696721
0.0726496	0.0878049	0.0696721
0.0726496	0.0878049	0.0696721
0.0726496	0.0878049	0.0696721
0.0726496	0.0878049	0.0696721
0.0726496	0.0878049	0.0696721
0.0726496	0.0878049	0.0696721
0.0726496	0.0878049	0.0696721
0.0726496	0.0878049	0.0696721
0.0726496	0.0878049	0.0696721
0.0726496	0.0878049	0.0737705
0.0726496	0.0878049	0.0737705
0.0726496	0.0878049	0.0737705
0.0726496	0.0878049	0.0737705
0.0726496	0.0878049	0.0737705
0.0726496	0.0878049	0.0737705
0.0726496	0.0878049	0.0737705
0.0726496	0.0878049	0.0737705
0.0726496	0.0878049	0.0737705
0.0726496	0.0878049	0.0737705
0.0726496	0.0878049	0.0737705
0.0726496	0.0878049	0.0737705
0.0726496	0.0878049	0.0737705
0.0726496	0.0878049	0.0737705
0.0726496	0.0878049	0.0737705
0.0726496	0.0878049	0.0737705
0.0726496	0.0878049	0.0737705
0.0726496	0.0878049	0.0737705
0.0726496	0.0878049	0.0737705
0.0726496	0.0878049	0.0737705
0.0726496	0.0878049	0.0737705
0.0726496	0.0878049	0.0737705
0.0726496	0.0878049	0.0737705
0.0726496	0.0878049	0.0737705
0.0726496	0.0878049	0.0737705
0.0726496	0.0878049	0.0737705
0.0726496	0.0878049	0.0737705
0.0726496	0.0878049	0.0737705
0.0726496	0.0878049	0.0737705
0.0726496	0.0878049	0.0737705
0.0726496	0.0878049	0.0778689
0.0726496	0.0878049	0.0778689
0.0726496	0.0878049	0.0778689
0.0726496	0.0878049	0.0778689
0.0726496	0.0878049	0.0778689
0.0726496	0.0878049	0.0778689
0.0726496	0.0878049	0.0778689
0.0726496	0.0878049	0.0778689
0.0726496	0.0878049	0.0778689
0.0726496	0.0878049	0.0778689
0.0726496	0.0878049	0.0819672
0.0726496	0.0878049	0.0819672
0.0726496	0.0878049	0.0819672
0.0726496	0.0878049	0.0819672
0.0726496	0.0878049	0.0819672
0.0726496	0.0878049	0.0819672
0.0726496	0.0878049	0.0819672
0.0726496	0.0878049	0.0819672
0.0726496	0.0878049	0.0819672
0.0726496	0.0878049	0.0819672
0.0726496	0.0878049	0.0819672
0.0726496	0.0878049	0.0819672
0.0726496	0.0878049	0.0819672
0.0726496	0.0878049	0.0819672
0.0726496	0.0878049	0.0819672
0.0726496	0.0878049	0.0819672
0.0726496	0.0878049	0.0819672
0.0726496	0.0878049	0.0819672
0.0726496	0.0878049	0.0819672
0.0726496	0.0878049	0.0819672
0.0726496	0.0878049	0.0819672
0.0726496	0.0878049	0.0819672
0.0726496	0.0878049	0.0819672
0.0726496	0.0878049	0.0819672
0.0726496	0.0878049	0.0819672
0.0726496	0.0878049	0.0819672
0.0726496	0.0878049	0.0860656
0.0726496	0.0878049	0.0860656
0.0726496	0.0878049	0.0860656
0.0726496	0.0878049	0.0860656
0.0726496	0.0878049	0.0860656
0.0726496	0.0878049	0.0860656
0.0726496	0.0878049	0.0860656
0.0726496	0.0878049	0.0860656
0.0726496	0.0878049	0.0901639
0.0726496	0.0878049	0.0901639
0.0726496	0.0878049	0.0901639
0.0726496	0.0878049	0.0901639
0.0726496	0.0878049	0.0901639
0.0726496	0.0878049	0.0901639
0.0769231	0.0926829	0.0942623
0.0769231	0.0926829	0.0942623
0.0769231	0.0926829	0.0942623
0.0769231	0.0926829	0.0942623
0.0769231	0.0926829	0.0942623
0.0769231	0.0926829	0.0942623
0.0769231	0.0926829	0.0942623
0.0769231	0.0926829	0.0942623
0.0769231	0.0926829	0.0942623
0.0769231	0.0926829	0.0942623
0.0769231	0.0926829	0.0942623
0.0769231	0.0926829	0.0942623
0.0769231	0.0926829	0.0942623
0.0769231	0.0926829	0.0942623
0.0769231	0.0926829	0.0942623
0.0769231	0.0926829	0.0942623
0.0769231	0.0926829	0.0942623
0.0769231	0.0926829	0.0942623
0.0769231	0.0926829	0.0942623
0.0769231	0.0926829	0.0942623
0.0769231	0.0926829	0.0942623
0.0769231	0.0926829	0.0942623
0.0769231	0.0926829	0.0942623
0.0769231	0.0926829	0.0942623
0.0769231	0.0926829	0.0942623
0.0769231	0.0926829	0.0942623
0.0769231	0.0926829	0.0942623
0.0769231	0.0926829	0.0942623
0.0769231	0.0926829	0.0942623
0.0769231	0.0926829	0.0942623
0.0769231	0.0926829	0.0942623
0.0769231	0.0926829	0.0942623
0.0769231	0.0926829	0.0942623
0.0769231	0.0926829	0.0942623
0.0769231	0.0926829	0.0942623
0.0769231	0.0926829	0.0942623
0.0769231	0.0926829	0.0942623
0.0769231	0.0926829	0.0942623
0.0769231	0.0926829	0.0942623
0.0769231	0.0926829	0.0942623
0.0769231	0.0878049	0.0942623
0.0769231	0.0878049	0.0942623
0.0769231	0.0878049	0.0942623
0.0769231	0.0878049	0.0942623
0.0769231	0.0878049	0.0942623
0.0769231	0.0878049	0.0942623
0.0769231	0.0878049	0.0942623
0.0769231	0.0878049	0.0942623
0.0769231	0.0878049	0.0942623
0.0769231	0.0878049	0.0942623
0.0769231	0.0878049	0.0983607
0.0769231	0.0878049	0.0983607
0.0769231	0.0878049	0.0983607
0.0769231	0.0878049	0.0983607
0.0769231	0.0878049	0.0983607
0.0769231	0.0878049	0.0983607
0.0769231	0.0878049	0.0983607
0.0769231	0.0878049	0.0983607
0.0769231	0.0878049	0.0983607
0.0769231	0.0878049	0.0983607
0.0769231	0.0878049	0.102459
0.0769231	0.0878049	0.102459
0.0769231	0.0878049	0.102459
0.0769231	0.0878049	0.102459
0.0769231	0.0878049	0.102459
0.0769231	0.0878049	0.102459
0.0769231	0.0878049	0.102459
0.0769231	0.0878049	0.102459
0.0769231	0.0878049	0.102459
0.0769231	0.0878049	0.102459
0.0769231	0.0878049	0.102459
0.0769231	0.0878049	0.102459
0.0769231	0.0878049	0.102459
0.0769231	0.0878049	0.102459
0.0769231	0.0878049	0.102459
0.0769231	0.0878049	0.102459
0.0769231	0.0878049	0.102459
0.0769231	0.0878049	0.102459
0.0769231	0.0878049	0.102459
0.0769231	0.0878049	0.102459
0.0769231	0.0878049	0.102459
0.0769231	0.0878049	0.102459
0.0769231	0.0878049	0.102459
0.0769231	0.0878049	0.102459
0.0769231	0.0878049	0.102459
0.0769231	0.0878049	0.102459
0.0769231	0.0878049	0.102459
0.0769231	0.0878049	0.102459
0.0769231	0.0878049	0.102459
0.0769231	0.0878049	0.102459
0.0769231	0.0878049	0.102459
0.0769231	0.0878049	0.102459
0.0769231	0.0878049	0.102459
0.0769231	0.0878049	0.102459
0.0769231	0.0878049	0.102459
0.0769231	0.0878049	0.102459
0.0769231	0.0878049	0.102459
0.0769231	0.0878049	0.102459
0.0769231	0.0878049	0.102459
0.0769231	0.0878049	0.102459
0.0769231	0.0878049	0.106557
0.0769231	0.0878049	0.106557
0.0769231	0.0878049	0.106557
0.0769231	0.0878049	0.106557
0.0769231	0.0878049	0.106557
0.0769231	0.0878049	0.106557
0.0769231	0.0878049	0.106557
0.0769231	0.0878049	0.106557
0.0769231	0.0878049	0.106557
0.0769231	0.0878049	0.106557
0.0769231	0.0878049	0.106557
0.0769231	0.0878049	0.106557
0.0769231	0.0878049	0.106557
0.0769231	0.0878049	0.106557
0.0769231	0.0878049	0.106557
0.0769231	0.0878049	0.106557
0.0769231	0.0878049	0.106557
0.0769231	0.0878049	0.106557
0.0769231	0.0878049	0.106557
0.0769231	0.0878049	0.106557
0.0769231	0.0878049	0.106557
0.0769231	0.0878049	0.106557
0.0769231	0.0878049	0.106557
0.0769231	0.0878049	0.106557
0.0811966	0.0926829	0.106557
0.0811966	0.0926829	0.106557
0.0811966	0.0926829	0.106557
0.0811966	0.0926829	0.106557
0.0811966	0.0926829	0.106557
0.0811966	0.0926829	0.106557
0.0811966	0.0926829	0.106557
0.0811966	0.0926829	0.106557
0.0811966	0.0926829	0.106557
0.0811966	0.0926829	0.106557
0.0811966	0.0926829	0.106557
0.0811966	0.0926829	0.106557
0.0811966	0.0926829	0.106557
0.0811966	0.0926829	0.106557
0.0811966	0.0926829	0.106557
0.0811966	0.0926829	0.106557
0.0811966	0.0926829	0.106557
0.0811966	0.0926829	0.106557
0.0811966	0.0926829	0.106557
0.0811966	0.0926829	0.106557
0.0811966	0.0926829	0.106557
0.0811966	0.0926829	0.106557
0.0811966	0.0926829	0.106557
0.0811966	0.0926829	0.106557
0.0811966	0.0926829	0.106557
0.0811966	0.0926829	0.106557
0.0811966	0.0926829	0.106557
0.0811966	0.0926829	0.106557
0.0811966	0.0926829	0.106557
0.0811966	0.0926829	0.106557
0.0811966	0.0926829	0.106557
0.0811966	0.0926829	0.106557
0.0811966	0.0926829	0.106557
0.0811966	0.0926829	0.106557
0.0811966	0.0926829	0.106557
0.0811966	0.0926829	0.106557
0.0811966	0.0926829	0.106557
0.0811966	0.0926829	0.106557
0.0811966	0.0926829	0.106557
0.0811966	0.0926829	0.106557
0.0811966	0.0926829	0.106557
0.0811966	0.0926829	0.106557
0.0811966	0.0926829	0.106557
0.0811966	0.0926829	0.106557
0.0811966	0.0926829	0.106557
0.0811966	0.0926829	0.106557
0.0811966	0.0926829	0.106557
0.0811966	0.0926829	0.106557
0.0811966	0.0926829	0.106557
0.0811966	0.0926829	0.106557
0.0811966	0.0926829	0.106557
0.0811966	0.0926829	0.106557
0.0811966	0.0926829	0.106557
0.0811966	0.0926829	0.102459
0.0811966	0.0926829	0.102459
0.0811966	0.0926829	0.102459
0.0811966	0.0926829	0.102459
0.0811966	0.0926829	0.102459
0.0811966	0.0926829	0.102459
0.0811966	0.0926829	0.102459
0.0811966	0.0926829	0.102459
0.0811966	0.0926829	0.102459
0.0811966	0.0926829	0.102459
0.0811966	0.0926829	0.102459
0.0811966	0.0926829	0.102459
0.0811966	0.0926829	0.102459
0.0811966	0.0926829	0.0983607
0.0811966	0.0926829	0.0983607
0.0811966	0.0926829	0.0983607
0.0811966	0.0926829	0.0983607
0.0811966	0.0926829	0.0983607
0.0811966	0.0926829	0.0983607
0.0811966	0.0926829	0.0983607
0.0811966	0.0926829	0.0983607
0.0811966	0.0926829	0.0983607
0.0811966	0.0926829	0.0983607
0.0811966	0.0926829	0.0983607
0.0811966	0.0926829	0.0983607
0.0811966	0.0926829	0.0983607
0.0811966	0.0926829	0.0983607
0.0811966	0.097561	0.0983607
0.0811966	0.097561	0.0983607
0.0811966	0.097561	0.0983607
0.0811966	0.097561	0.0983607
0.0811966	0.097561	0.0983607
0.0811966	0.097561	0.0983607
0.0811966	0.097561	0.0983607
0.0811966	0.097561	0.0983607
0.0811966	0.097561	0.0983607
0.0811966	0.097561	0.0983607
0.0811966	0.097561	0.0983607
0.0811966	0.097561	0.0983607
0.0811966	0.097561	0.0983607
0.0811966	0.097561	0.0983607
0.0811966	0.097561	0.0983607
0.0811966	0.097561	0.0983607
0.0811966	0.097561	0.0983607
0.0811966	0.097561	0.0983607
0.0811966	0.097561	0.0983607
0.0811966	0.097561	0.0983607
0.0811966	0.097561	0.0983607
0.0811966	0.097561	0.0983607
0.0811966	0.097561	0.0983607
0.0811966	0.097561	0.0983607
0.0811966	0.097561	0.0983607
0.0811966	0.097561	0.0983607
0.0769231	0.0926829	0.0942623
0.0769231	0.0926829	0.0942623
0.0769231	0.0926829	0.0942623
0.0769231	0.0926829	0.0942623
0.0769231	0.0926829	0.0942623
0.0769231	0.0926829	0.0942623
0.0769231	0.0926829	0.0942623
0.0769231	0.0926829	0.0942623
0.0769231	0.0926829	0.0942623
0.0769231	0.0926829	0.0942623
0.0769231	0.0926829	0.0942623
0.0769231	0.0926829	0.0942623
0.0769231	0.0926829	0.0942623
0.0769231	0.0926829	0.0942623
0.0769231	0.0926829	0.0942623
0.0769231	0.0926829	0.0942623
0.0769231	0.0926829	0.0942623
0.0769231	0.0926829	0.0942623
0.0769231	0.0926829	0.0942623
0.0769231	0.0926829	0.0942623
0.0769231	0.0926829	0.0942623
0.0769231	0.0926829	0.0942623
0.0769231	0.0926829	0.0942623
0.0769231	0.0926829	0.0942623
0.0769231	0.0926829	0.0942623
0.0769231	0.0926829	0.0942623
0.0769231	0.0926829	0.0942623
0.0769231	0.0926829	0.0901639
0.0769231	0.0926829	0.0901639
0.0769231	0.0926829	0.0901639
0.0769231	0.0926829	0.0901639
0.0769231	0.0926829	0.0901639
0.0769231	0.0926829	0.0901639
0.0769231	0.0926829	0.0901639
0.0769231	0.0926829	0.0901639
0.0769231	0.0926829	0.0901639
0.0769231	0.0926829	0.0901639
0.0769231	0.0926829	0.0901639
0.0769231	0.0926829	0.0901639
0.0769231	0.0926829	0.0901639
0.0769231	0.0926829	0.0860656
0.0769231	0.0926829	0.0860656
0.0769231	0.0926829	0.0860656
0.0769231	0.0926829	0.0860656
0.0769231	0.0926829	0.0860656
0.0769231	0.0926829	0.0860656
0.0769231	0.0926829	0.0860656
0.0769231	0.0926829	0.0860656
0.0769231	0.0926829	0.0860656
0.0769231	0.0926829	0.0860656
0.0769231	0.0926829	0.0860656
0.0769231	0.0926829	0.0860656
0.0769231	0.0926829	0.0860656
0.0769231	0.0926829	0.0860656
0.0769231	0.0926829	0.0860656
0.0769231	0.0926829	0.0860656
0.0769231	0.0926829	0.0860656
0.0769231	0.0926829	0.0860656
0.0769231	0.0926829	0.0860656
0.0769231	0.0926829	0.0860656
0.0769231	0.0926829	0.0860656
0.0769231	0.0926829	0.0860656
0.0769231	0.0926829	0.0860656
0.0769231	0.0926829	0.0860656
0.0769231	0.0926829	0.0860656
0.0769231	0.0926829	0.0860656
0.0769231	0.0926829	0.0860656
0.0769231	0.0926829	0.0860656
0.0769231	0.0926829	0.0860656
0.0769231	0.0926829	0.0860656
0.0769231	0.0926829	0.0860656
0.0769231	0.0926829	0.0860656
0.0769231	0.0926829	0.0860656
0.0769231	0.0926829	0.0860656
0.0769231	0.0926829	0.0860656
0.0769231	0.0926829	0.0860656
0.0769231	0.0926829	0.0860656
0.0769231	0.0926829	0.0860656
0.0769231	0.0926829	0.0860656
0.0769231	0.0926829	0.0860656
0.0769231	0.0926829	0.0819672
0.0769231	0.0926829	0.0819672
0.0769231	0.0926829	0.0819672
0.0769231	0.0926829	0.0819672
0.0769231	0.0926829	0.0819672
0.0769231	0.0926829	0.0819672
0.0769231	0.0926829	0.0819672
0.0769231	0.0926829	0.0778689
0.0769231	0.0926829	0.0778689
0.0769231	0.0926829	0.0778689
0.0769231	0.0926829	0.0778689
0.0769231	0.0926829	0.0737705
0.0769231	0.0926829	0.0696721
0.0769231	0.0926829	0.0696721
0.0769231	0.0926829	0.0696721
0.0769231	0.0926829	0.0696721
0.0769231	0.0926829	0.0696721
0.0769231	0.0926829	0.0696721
0.0769231	0.0926829	0.0696721
0.0769231	0.0926829	0.0655738
0.0769231	0.0926829	0.0655738
0.0769231	0.0926829	0.0655738
0.0769231	0.0926829	0.0655738
0.0769231	0.0926829	0.0655738
0.0769231	0.0926829	0.0655738
0.0769231	0.0926829	0.0655738
0.0769231	0.0926829	0.0655738
0.0769231	0.0926829	0.0655738
0.0726496	0.0926829	0.0614754
0.0726496	0.0926829	0.0614754
0.0726496	0.0926829	0.0614754
0.0726496	0.0926829	0.0614754
0.0726496	0.0926829	0.0614754
0.0726496	0.0926829	0.0614754
0.0726496	0.0926829	0.0614754
0.0726496	0.0926829	0.0614754
0.0726496	0.0926829	0.0614754
0.0726496	0.0926829	0.0614754
0.0726496	0.0926829	0.0614754
0.0726496	0.0926829	0.0614754
0.0726496	0.0926829	0.0614754
0.0726496	0.0926829	0.0614754
0.0726496	0.0926829	0.0614754
0.0726496	0.0926829	0.0614754
0.0726496	0.0926829	0.0614754
0.0726496	0.0926829	0.0614754
0.0726496	0.0926829	0.0614754
0.0726496	0.0926829	0.0614754
0.0726496	0.0926829	0.0614754
0.0726496	0.0926829	0.0614754
0.0726496	0.0926829	0.0614754
0.0726496	0.0926829	0.0614754
0.0726496	0.0926829	0.0614754
0.0726496	0.0926829	0.0614754
0.0726496	0.0926829	0.0614754
0.0683761	0.0878049	0.057377
0.0683761	0.0878049	0.057377
0.0683761	0.0878049	0.057377
0.0683761	0.0878049	0.057377
0.0683761	0.0878049	0.057377
0.0683761	0.0878049	0.057377
0.0683761	0.0878049	0.057377
0.0683761	0.0878049	0.057377
0.0683761	0.0878049	0.057377
0.0683761	0.0878049	0.057377
0.0683761	0.0878049	0.057377
0.0683761	0.0878049	0.057377
0.0683761	0.0878049	0.057377
0.0683761	0.0878049	0.057377
0.0683761	0.0878049	0.057377
0.0683761	0.0878049	0.057377
0.0683761	0.0878049	0.057377
0.0641026	0.0829268	0.0532787
0.0641026	0.0829268	0.0532787
0.0641026	0.0829268	0.0532787
0.0641026	0.0829268	0.0532787
0.0641026	0.0829268	0.0532787
0.0641026	0.0829268	0.0532787
0.0641026	0.0829268	0.0532787
0.0641026	0.0829268	0.0532787
0.0641026	0.0829268	0.0532787
0.0641026	0.0829268	0.0532787
0.0598291	0.0780488	0.0491803
0.0598291	0.0780488	0.0491803
0.0598291	0.0780488	0.0491803
0.0598291	0.0780488	0.0491803
0.0598291	0.0780488	0.0491803
0.0598291	0.0780488	0.0491803
0.0598291	0.0780488	0.0491803
0.0598291	0.0780488	0.0491803
0.0598291	0.0780488	0.045082
0.0598291	0.0780488	0.045082
0.0598291	0.0780488	0.045082
0.0598291	0.0780488	0.045082
0.0598291	0.0780488	0.045082
0.0598291	0.0780488	0.045082
0.0598291	0.0780488	0.045082
0.0598291	0.0780488	0.045082
0.0598291	0.0780488	0.0409836
0.0598291	0.0780488	0.0409836
0.0598291	0.0780488	0.0409836
0.0598291	0.0780488	0.0409836
0.0598291	0.0780488	0.0409836
0.0598291	0.0780488	0.0409836
0.0598291	0.0780488	0.0409836
0.0598291	0.0780488	0.0409836
0.0598291	0.0780488	0.0409836
0.0598291	0.0780488	0.0409836
0.0555556	0.0731707	0.0368852
0.0555556	0.0731707	0.0368852
0.0555556	0.0731707	0.0368852
0.0555556	0.0731707	0.0368852
0.0555556	0.0731707	0.0368852
0.0555556	0.0731707	0.0368852
0.0555556	0.0731707	0.0368852
0.0555556	0.0731707	0.0368852
0.0555556	0.0731707	0.0368852
0.0555556	0.0731707	0.0368852
0.0555556	0.0731707	0.0368852
0.0555556	0.0731707	0.0368852
0.0555556	0.0731707	0.0368852
0.0555556	0.0731707	0.0368852
0.0512821	0.0682927	0.0327869
0.0512821	0.0682927	0.0327869
0.0512821	0.0682927	0.0327869
0.0512821	0.0682927	0.0327869
0.0512821	0.0682927	0.0327869
0.0512821	0.0682927	0.0327869
0.0512821	0.0682927	0.0327869
0.0512821	0.0682927	0.0327869
0.0512821	0.0682927	0.0327869
0.0512821	0.0682927	0.0327869
0.0512821	0.0682927	0.0327869
0.0512821	0.0682927	0.0327869
0.0512821	0.0682927	0.0327869
0.0470085	0.0682927	0.0286885
0.0470085	0.0682927	0.0286885
0.0470085	0.0682927	0.0286885
0.0470085	0.0682927	0.0286885
0.0470085	0.0682927	0.0286885
0.0470085	0.0682927	0.0286885
0.0470085	0.0682927	0.0286885
0.0470085	0.0682927	0.0286885
0.0470085	0.0682927	0.0245902
0.0470085	0.0682927	0.0245902
0.0470085	0.0682927	0.0245902
0.0470085	0.0682927	0.0245902
0.0470085	0.0682927	0.0245902
0.0470085	0.0682927	0.0245902
0.0470085	0.0682927	0.0245902
0.0470085	0.0682927	0.0245902
0.0470085	0.0682927	0.0204918
0.0470085	0.0682927	0.0163934
0.0470085	0.0682927	0.0163934
0.0470085	0.0682927	0.0163934
0.0470085	0.0682927	0.0163934
0.0470085	0.0682927	0.0163934
0.0470085	0.0682927	0.0163934
0.0470085	0.0682927	0.0163934
0.0470085	0.0682927	0.0163934
0.0470085	0.0682927	0.0163934
0.0470085	0.0682927	0.0163934
0.0470085	0.0682927	0.0163934
0.0470085	0.0682927	0.0163934
0.0470085	0.0682927	0.0163934
0.0470085	0.0682927	0.0163934
0.0470085	0.0682927	0.0163934
0.0470085	0.0682927	0.0163934
0.0470085	0.0682927	0.0163934
0.0470085	0.0682927	0.0163934
0.0470085	0.0682927	0.0163934
0.0470085	0.0682927	0.0163934
0.0470085	0.0682927	0.0122951
0.0470085	0.0682927	0.0122951
0.0470085	0.0682927	0.0122951
0.0470085	0.0682927	0.0122951
0.0470085	0.0682927	0.0122951
0.0470085	0.0682927	0.0122951
0.0470085	0.0682927	0.0122951
0.0470085	0.0682927	0.0122951
0.0470085	0.0682927	0.0122951
0.0470085	0.0682927	0.0122951
0.0470085	0.0682927	0.0122951
0.0470085	0.0682927	0.0122951
0.0470085	0.0682927	0.0122951
0.0470085	0.0682927	0.0122951
0.0470085	0.0682927	0.0122951
0.0470085	0.0682927	0.0122951
0.0470085	0.0682927	0.0122951
0.0470085	0.0682927	0.0122951
0.0470085	0.0682927	0.0122951
0.0470085	0.0682927	0.0122951
0.042735	0.0634146	0.00819672
0.042735	0.0634146	0.00819672
0.042735	0.0634146	0.00819672
0.042735	0.0634146	0.00819672
0.042735	0.0634146	0.00819672
0.042735	0.0634146	0.00819672
0.042735	0.0634146	0.00819672
0.042735	0.0634146	0.00819672
0.042735	0.0634146	0.00819672
0.042735	0.0634146	0.00819672
0.042735	0.0634146	0.00819672
0.042735	0.0634146	0.00819672
0.042735	0.0634146	0.00819672
0.042735	0.0634146	0.00819672
0.042735	0.0634146	0.00819672
0.042735	0.0634146	0.00819672
0.042735	0.0634146	0.00819672
0.042735	0.0634146	0.00819672
0.042735	0.0634146	0.00819672
0.042735	0.0634146	0.00819672
0.042735	0.0634146	0.00819672
0.042735	0.0634146	0.00819672
0.042735	0.0634146	0.00819672
0.042735	0.0585366	0.00819672
0.042735	0.0585366	0.00819672
0.042735	0.0585366	0.00819672
0.042735	0.0585366	0.00819672
0.042735	0.0585366	0.00819672
0.042735	0.0585366	0.00819672
0.042735	0.0585366	0.00819672
0.042735	0.0585366	0.00819672
0.042735	0.0585366	0.00819672
0.042735	0.0585366	0.00819672
0.042735	0.0585366	0.00819672
0.042735	0.0585366	0.00819672
0.042735	0.0585366	0.00819672
0.0470085	0.0585366	0.00819672
0.0470085	0.0585366	0.00819672
0.0470085	0.0585366	0.00819672
0.0470085	0.0585366	0.00819672
0.0512821	0.0585366	0.00819672
0.0512821	0.0585366	0.00819672
0.0512821	0.0585366	0.00819672
0.0512821	0.0585366	0.00819672
0.0512821	0.0585366	0.00819672
0.0512821	0.0585366	0.00819672
0.0555556	0.0585366	0.00819672
0.0555556	0.0585366	0.00819672
0.0555556	0.0585366	0.00819672
0.0555556	0.0585366	0.00819672
0.0555556	0.0585366	0.00819672
0.0555556	0.0585366	0.00819672
0.0555556	0.0585366	0.00819672
0.0555556	0.0585366	0.00819672
0.0598291	0.0585366	0.00819672
0.0598291	0.0585366	0.00819672
0.0598291	0.0585366	0.00819672
0.0598291	0.0585366	0.00819672
0.0598291	0.0585366	0.00819672
0.0598291	0.0585366	0.00819672
0.0641026	0.0585366	0.00819672
0.0641026	0.0585366	0.00819672
0.0641026	0.0585366	0.00819672
0.0598291	0.0585366	0.00819672
0.0598291	0.0585366	0.00819672
0.0598291	0.0585366	0.00819672
0.0641026	0.0585366	0.00819672
0.0641026	0.0585366	0.00819672
0.0641026	0.0585366	0.00819672
0.0641026	0.0585366	0.00819672
0.0641026	0.0585366	0.00819672
0.0641026	0.0585366	0.00819672
0.0641026	0.0585366	0.00819672
0.0641026	0.0585366	0.00819672
0.0683761	0.0585366	0.00819672
0.0683761	0.0585366	0.00819672
0.0683761	0.0634146	0.00819672
0.0683761	0.0634146	0.00819672
0.0683761	0.0634146	0.00819672
0.0683761	0.0634146	0.00819672
0.0726496	0.0634146	0.00819672
0.0726496	0.0634146	0.00819672
0.0726496	0.0634146	0.00819672
0.0726496	0.0634146	0.00819672
0.0726496	0.0634146	0.00819672
0.0726496	0.0634146	0.00819672
0.0726496	0.0634146	0.00819672
0.0726496	0.0634146	0.00819672
0.0726496	0.0634146	0.00819672
0.0726496	0.0682927	0.00819672
0.0769231	0.0682927	0.00819672
0.0769231	0.0682927	0.00819672
0.0769231	0.0682927	0.00819672
0.0769231	0.0682927	0.00819672
0.0769231	0.0682927	0.00819672
0.0769231	0.0682927	0.00819672
0.0769231	0.0682927	0.00819672
0.0769231	0.0682927	0.00819672
0.0769231	0.0682927	0.00819672
0.0769231	0.0682927	0.00819672
0.0811966	0.0682927	0.0122951
0.0811966	0.0682927	0.0122951
0.0811966	0.0682927	0.0122951
0.0854701	0.0731707	0.0122951
0.0854701	0.0731707	0.0122951
0.0854701	0.0731707	0.0122951
0.0897436	0.0780488	0.0122951
0.0897436	0.0780488	0.0122951
0.0940171	0.0780488	0.0163934
0.0940171	0.0829268	0.0163934
0.0940171	0.0829268	0.0163934
0.0982906	0.0829268	0.0204918
0.0982906	0.0829268	0.0204918
0.0982906	0.0829268	0.0204918
0.102564	0.0878049	0.0204918
0.102564	0.0878049	0.0204918
0.102564	0.0878049	0.0245902
0.106838	0.0926829	0.0245902
0.106838	0.0926829	0.0245902
0.106838	0.0926829	0.0245902
0.111111	0.0926829	0.0286885
0.115385	0.097561	0.0327869
0.119658	0.102439	0.0327869
0.123932	0.102439	0.0327869
0.123932	0.102439	0.0368852
0.123932	0.102439	0.0368852
0.132479	0.107317	0.0409836
0.132479	0.107317	0.0409836
0.132479	0.107317	0.0409836
0.136752	0.107317	0.0409836
0.141026	0.107317	0.045082
0.141026	0.107317	0.045082
0.141026	0.107317	0.045082
0.141026	0.107317	0.045082
0.145299	0.107317	0.045082
0.145299	0.107317	0.045082
0.145299	0.107317	0.045082
0.145299	0.102439	0.0409836
0.145299	0.102439	0.0409836
0.145299	0.102439	0.0409836
0.149573	0.107317	0.0409836
0.149573	0.107317	0.0409836
0.145299	0.107317	0.0368852
0.145299	0.107317	0.0368852
0.145299	0.107317	0.0368852
0.145299	0.107317	0.0368852
0.145299	0.107317	0.0368852
0.145299	0.107317	0.0327869
0.145299	0.107317	0.0327869
0.141026	0.107317	0.0327869
0.145299	0.107317	0.0327869
0.145299	0.107317	0.0286885
0.145299	0.107317	0.0286885
0.145299	0.107317	0.0286885
0.145299	0.107317	0.0286885
0.145299	0.107317	0.0286885
0.145299	0.102439	0.0245902
0.145299	0.102439	0.0245902
0.145299	0.102439	0.0245902
0.145299	0.102439	0.0245902
0.149573	0.102439	0.0245902
0.153846	0.102439	0.0204918
0.153846	0.102439	0.0204918
0.153846	0.102439	0.0204918
0.153846	0.097561	0.0163934
0.153846	0.097561	0.0163934
0.15812	0.097561	0.0163934
0.15812	0.097561	0.0163934
0.15812	0.097561	0.0163934
0.162393	0.097561	0.0122951
0.162393	0.097561	0.0122951
0.162393	0.097561	0.0122951
0.166667	0.097561	0.0122951
0.166667	0.097561	0.0122951
0.17094	0.0926829	0.00819672
0.17094	0.0926829	0.00819672
0.17094	0.0926829	0.00819672
0.175214	0.0926829	0.00409836
0.175214	0.0926829	0.00409836
0.175214	0.0926829	0.00409836
0.179487	0.0878049	0.00409836
0.179487	0.0878049	0.00409836
0.183761	0.0878049	0.00409836
0.183761	0.0878049	0.00409836
0.192308	0.0878049	0.00409836
0.196581	0.0878049	0.00409836
0.200855	0.0878049	0.00409836
0.205128	0.0926829	0.00819672
0.209402	0.0926829	0.00819672
0.213675	0.0926829	0.00819672
0.222222	0.0926829	0.00819672
0.226496	0.097561	0.0122951
0.230769	0.097561	0.0122951
0.235043	0.097561	0.0122951
0.239316	0.097561	0.0122951
0.247863	0.097561	0.0122951
0.252137	0.102439	0.0163934
0.25641	0.102439	0.0163934
0.25641	0.102439	0.0163934
0.264957	0.102439	0.0163934
0.269231	0.097561	0.0163934
0.273504	0.102439	0.0163934
0.277778	0.102439	0.0204918
0.286325	0.102439	0.0204918
0.294872	0.107317	0.0204918
0.294872	0.107317	0.0204918
0.299145	0.107317	0.0204918
0.303419	0.107317	0.0204918
0.311966	0.107317	0.0204918
0.316239	0.107317	0.0204918
0.316239	0.102439	0.0204918
0.320513	0.102439	0.0204918
0.324786	0.102439	0.0204918
0.324786	0.102439	0.0204918
0.32906	0.097561	0.0204918
0.32906	0.097561	0.0204918
0.337607	0.097561	0.0204918
0.34188	0.097561	0.0204918
0.34188	0.097561	0.0204918
0.346154	0.0926829	0.0204918
0.350427	0.0878049	0.0204918
0.354701	0.0878049	0.0204918
0.354701	0.0878049	0.0204918
0.358974	0.0878049	0.0204918
0.363248	0.0878049	0.0204918
0.363248	0.0878049	0.0204918
0.367521	0.0829268	0.0204918
0.371795	0.0829268	0.0163934
0.376068	0.0829268	0.0163934
0.380342	0.0829268	0.0163934
0.380342	0.0829268	0.0163934
0.380342	0.0780488	0.0163934
0.384615	0.0780488	0.0163934
0.388889	0.0780488	0.0163934
0.393162	0.0780488	0.0163934
0.393162	0.0780488	0.0163934
0.397436	0.0780488	0.0122951
0.397436	0.0780488	0.0122951
0.397436	0.0780488	0.0122951
0.393162	0.0780488	0.0122951
0.397436	0.0780488	0.0122951
0.397436	0.0829268	0.0122951
0.393162	0.0829268	0.0122951
0.393162	0.0829268	0.0122951
0.393162	0.0878049	0.0122951
0.393162	0.0878049	0.0122951
0.393162	0.0878049	0.0122951
0.393162	0.0878049	0.00819672
0.393162	0.0878049	0.00819672
0.393162	0.0926829	0.00819672
0.393162	0.0926829	0.00819672
0.393162	0.0926829	0.00819672
0.393162	0.0926829	0.00409836
0.393162	0.0926829	0.00409836
0.388889	0.097561	0.00409836
0.388889	0.097561	0.00409836
0.393162	0.097561	0.00409836
0.388889	0.102439	0
0.388889	0.102439	0
0.384615	0.102439	0
0.388889	0.097561	0
0.388889	0.097561	0
0.393162	0.097561	0
0.397436	0.097561	0
0.405983	0.097561	0.00409836
0.41453	0.097561	0.00409836
0.418803	0.097561	0.00409836
0.42735	0.097561	0.00819672
0.435897	0.097561	0.00819672
0.444444	0.097561	0.0122951
0.452991	0.097561	0.0163934
0.461538	0.097561	0.0163934
0.470085	0.097561	0.0204918
0.478632	0.097561	0.0204918
0.487179	0.097561	0.0204918
0.495726	0.0926829	0.0245902
0.504274	0.0926829	0.0245902
0.512821	0.0926829	0.0286885
0.521368	0.0926829	0.0286885
0.529915	0.0926829	0.0327869
0.538462	0.0878049	0.0327869
0.547009	0.0878049	0.0327869
0.555556	0.0926829	0.0368852
0.564103	0.0926829	0.0368852
0.57265	0.0926829	0.0368852
0.576923	0.0926829	0.0409836
0.581197	0.0926829	0.0409836
0.589744	0.0926829	0.045082
0.598291	0.0926829	0.045082
0.602564	0.0926829	0.045082
0.602564	0.0926829	0.045082
0.602564	0.0926829	0.045082
0.602564	0.0926829	0.045082
0.602564	0.0926829	0.045082
0.606838	0.0926829	0.0409836
0.606838	0.0926829	0.0409836
0.606838	0.0926829	0.0409836
0.606838	0.0926829	0.0409836
0.606838	0.0926829	0.0409836
0.606838	0.0926829	0.0409836
0.606838	0.0926829	0.0409836
0.611111	0.0926829	0.0409836
0.611111	0.0878049	0.0368852
0.611111	0.0878049	0.0368852
0.615385	0.0878049	0.0368852
0.619658	0.0926829	0.0409836
0.619658	0.0926829	0.0409836
0.619658	0.0926829	0.0409836
0.623932	0.0926829	0.0409836
0.623932	0.0926829	0.045082
0.628205	0.097561	0.045082
0.632479	0.097561	0.045082
0.632479	0.097561	0.045082
0.632479	0.097561	0.0491803
0.636752	0.097561	0.0491803
0.641026	0.102439	0.0491803
0.641026	0.102439	0.0532787
0.641026	0.102439	0.0532787
0.645299	0.102439	0.0532787
0.645299	0.102439	0.0532787
0.649573	0.102439	0.0532787
0.653846	0.102439	0.0532787
0.653846	0.102439	0.0532787
0.653846	0.102439	0.0532787
0.653846	0.102439	0.0532787
0.65812	0.102439	0.0532787
0.65812	0.102439	0.0532787
0.65812	0.102439	0.0532787
0.65812	0.102439	0.0491803
0.662393	0.102439	0.0491803
0.666667	0.097561	0.0491803
0.666667	0.097561	0.0491803
0.666667	0.097561	0.0491803
0.666667	0.097561	0.0491803
0.67094	0.097561	0.045082
0.67094	0.097561	0.045082
0.67094	0.097561	0.045082
0.67094	0.097561	0.045082
0.67094	0.097561	0.045082
0.675214	0.097561	0.045082
0.675214	0.097561	0.045082
0.679487	0.0926829	0.045082
0.683761	0.0926829	0.0491803
0.683761	0.0926829	0.0491803
0.688034	0.0926829	0.0491803
0.692308	0.0926829	0.0491803
0.700855	0.0926829	0.0491803
0.705128	0.0926829	0.0491803
0.709402	0.0926829	0.0491803
0.713675	0.0926829	0.0532787
0.717949	0.0926829	0.0532787
0.722222	0.0926829	0.0532787
0.726496	0.0878049	0.0532787
0.730769	0.0878049	0.0532787
0.735043	0.0878049	0.0532787
0.739316	0.0878049	0.0532787
0.74359	0.0878049	0.0532787
0.747863	0.0878049	0.0532787
0.752137	0.0878049	0.0532787
0.75641	0.0878049	0.0532787
0.760684	0.0829268	0.0532787
0.764957	0.0829268	0.0532787
0.769231	0.0829268	0.0532787
0.773504	0.0829268	0.0532787
0.782051	0.0829268	0.0532787
0.786325	0.0829268	0.0532787
0.790598	0.0829268	0.057377
0.794872	0.0829268	0.057377
0.799145	0.0829268	0.057377
0.807692	0.0829268	0.057377
0.807692	0.0829268	0.057377
0.811966	0.0878049	0.0614754
0.811966	0.0878049	0.0614754
0.811966	0.0878049	0.0614754
0.816239	0.0878049	0.0614754
0.816239	0.0878049	0.0614754
0.820513	0.0878049	0.0655738
0.820513	0.0878049	0.0655738
0.824786	0.0878049	0.0655738
0.824786	0.0878049	0.0655738
0.824786	0.0878049	0.0655738
0.82906	0.0878049	0.0655738
0.833333	0.0878049	0.0614754
0.833333	0.0878049	0.0614754
0.833333	0.0878049	0.0614754
0.833333	0.0878049	0.0614754
0.833333	0.0878049	0.0614754
0.833333	0.0878049	0.0614754
0.833333	0.0829268	0.0614754
0.833333	0.0829268	0.0614754
0.833333	0.0829268	0.0614754
0.833333	0.0829268	0.057377
0.833333	0.0829268	0.057377
0.833333	0.0829268	0.057377
0.833333	0.0780488	0.057377
0.837607	0.0829268	0.057377
0.837607	0.0780488	0.057377
0.837607	0.0780488	0.057377
0.837607	0.0780488	0.057377
0.837607	0.0780488	0.057377
0.837607	0.0780488	0.057377
0.837607	0.0731707	0.0532787
0.84188	0.0731707	0.0532787
0.84188	0.0731707	0.0532787
0.84188	0.0731707	0.0532787
0.84188	0.0731707	0.0532787
0.84188	0.0731707	0.0532787
0.846154	0.0731707	0.0532787
0.846154	0.0682927	0.0491803
0.846154	0.0682927	0.0491803
0.846154	0.0682927	0.0491803
0.846154	0.0682927	0.0491803
0.846154	0.0682927	0.0491803
0.846154	0.0682927	0.0491803
0.846154	0.0634146	0.045082
0.850427	0.0634146	0.045082
0.850427	0.0634146	0.045082
0.850427	0.0634146	0.045082
0.850427	0.0634146	0.045082
0.850427	0.0634146	0.045082
0.850427	0.0634146	0.045082
0.850427	0.0634146	0.045082
0.854701	0.0585366	0.0409836
0.858974	0.0536585	0.0409836
0.858974	0.0536585	0.0409836
0.863248	0.0487805	0.0409836
0.863248	0.0487805	0.0409836
0.867521	0.0487805	0.0368852
0.871795	0.0439024	0.0368852
0.871795	0.0439024	0.0368852
0.876068	0.0390244	0.0327869
0.880342	0.0390244	0.0327869
0.884615	0.0390244	0.0327869
0.888889	0.0341463	0.0327869
0.893162	0.0341463	0.0327869
0.897436	0.0292683	0.0286885
0.897436	0.0292683	0.0286885
0.901709	0.0243902	0.0286885
0.905983	0.0195122	0.0286885
0.910256	0.0195122	0.0286885
0.91453	0.0146341	0.0286885
0.918803	0.0146341	0.0286885
0.923077	0.0146341	0.0286885
0.923077	0.0097561	0.0286885
0.923077	0.0097561	0.0286885
0.92735	0.00487805	0.0286885
0.92735	0.00487805	0.0286885
0.931624	0	0.0286885
0.935897	0	0.0286885
0.935897	0	0.0286885
0.935897	0	0.0286885
0.935897	0	0.0286885
0.931624	0	0.0327869
0.931624	0	0.0327869
0.931624	0	0.0327869
0.931624	0.00487805	0.0327869
0.931624	0.00487805	0.0327869
0.931624	0.00487805	0.0327869
0.931624	0.00487805	0.0327869
0.931624	0.00487805	0.0327869
0.931624	0.00487805	0.0327869
0.931624	0.00487805	0.0327869
0.931624	0.00487805	0.0368852
0.931624	0.00487805	0.0368852
0.931624	0.00487805	0.0368852
0.931624	0.00487805	0.0368852
0.931624	0.00487805	0.0368852
0.931624	0.00487805	0.0368852
0.931624	0.00487805	0.0368852
0.931624	0.00487805	0.0368852
0.931624	0.00487805	0.0368852
0.931624	0.00487805	0.0368852
0.931624	0.00487805	0.0368852
0.931624	0.00487805	0.0368852
0.931624	0.00487805	0.0368852
0.931624	0.00487805	0.0368852
0.931624	0.00487805	0.0368852
0.931624	0.00487805	0.0368852
0.931624	0.00487805	0.0368852
0.931624	0.00487805	0.0368852
0.931624	0.00487805	0.0368852
0.931624	0.00487805	0.0368852
0.931624	0.00487805	0.0368852
0.931624	0.00487805	0.0368852
0.931624	0.00487805	0.0368852
0.931624	0.00487805	0.0368852
0.931624	0.00487805	0.0368852
0.931624	0.00487805	0.0368852
0.931624	0.00487805	0.0368852
0.931624	0.00487805	0.0368852
0.931624	0.00487805	0.0368852
0.931624	0.00487805	0.0368852
0.931624	0.00487805	0.0368852
0.931624	0.00487805	0.0368852
0.931624	0.00487805	0.0368852
0.931624	0.00487805	0.0368852
0.931624	0.00487805	0.0368852
0.931624	0.00487805	0.0368852
0.931624	0.00487805	0.0368852
0.931624	0.00487805	0.0368852
0.931624	0.00487805	0.0368852
0.931624	0.00487805	0.0368852
0.92735	0.00487805	0.0368852
0.92735	0.00487805	0.0368852
0.92735	0.00487805	0.0368852
0.92735	0.00487805	0.0368852
0.92735	0.00487805	0.0368852
0.92735	0.00487805	0.0368852
0.92735	0.00487805	0.0368852
0.92735	0.00487805	0.0368852
0.92735	0.00487805	0.0368852
0.92735	0.00487805	0.0368852
0.92735	0.00487805	0.0368852
0.92735	0.00487805	0.0368852
0.92735	0.00487805	0.0368852
0.92735	0.0097561	0.0368852
0.92735	0.0097561	0.0368852
0.92735	0.0097561	0.0368852
0.92735	0.0097561	0.0368852
0.92735	0.0097561	0.0368852
0.92735	0.0097561	0.0368852
0.92735	0.0097561	0.0368852
0.92735	0.0097561	0.0368852
0.92735	0.0097561	0.0368852
0.92735	0.0097561	0.0368852
0.92735	0.0097561	0.0368852
0.92735	0.0097561	0.0368852
0.92735	0.0097561	0.0368852
0.92735	0.0097561	0.0368852
0.92735	0.0097561	0.0368852
0.92735	0.0146341	0.0409836
0.92735	0.0146341	0.0409836
0.92735	0.0146341	0.0409836
0.92735	0.0146341	0.0409836
0.92735	0.0146341	0.0409836
0.92735	0.0146341	0.0409836
0.92735	0.0146341	0.0409836
0.92735	0.0146341	0.0409836
0.92735	0.0146341	0.0409836
0.92735	0.0146341	0.0409836
0.92735	0.0146341	0.0409836
0.92735	0.0146341	0.0409836
0.92735	0.0146341	0.0409836
0.92735	0.0146341	0.0409836
0.92735	0.0146341	0.0409836
0.92735	0.0146341	0.0409836
0.92735	0.0146341	0.0409836
0.92735	0.0146341	0.0409836
0.92735	0.0146341	0.0409836
0.92735	0.0146341	0.0409836
0.92735	0.0146341	0.0409836
0.92735	0.0146341	0.0409836
0.92735	0.0146341	0.0409836
0.92735	0.0146341	0.0409836
0.92735	0.0146341	0.0409836
0.92735	0.0146341	0.0409836
0.92735	0.0146341	0.0409836
0.92735	0.0146341	0.0409836
0.92735	0.0146341	0.0409836
0.92735	0.0146341	0.0409836
0.92735	0.0146341	0.0409836
0.92735	0.0146341	0.0409836
0.92735	0.0146341	0.0409836
0.92735	0.0146341	0.0409836
0.92735	0.0146341	0.0409836
0.92735	0.0146341	0.0409836
0.92735	0.0146341	0.0409836
0.92735	0.0146341	0.0409836
0.92735	0.0146341	0.0409836
0.92735	0.0146341	0.0409836
0.92735	0.0195122	0.0409836
0.92735	0.0195122	0.0409836
0.92735	0.0195122	0.0409836
0.92735	0.0195122	0.0409836
0.92735	0.0195122	0.0409836
0.92735	0.0195122	0.0409836
0.92735	0.0195122	0.0409836
0.92735	0.0195122	0.0409836
0.92735	0.0195122	0.0409836
0.92735	0.0195122	0.0409836
0.92735	0.0195122	0.0409836
0.92735	0.0195122	0.0409836
0.92735	0.0195122	0.0409836
0.92735	0.0243902	0.045082
0.92735	0.0243902	0.045082
0.92735	0.0243902	0.045082
0.92735	0.0243902	0.045082
0.92735	0.0243902	0.045082
0.92735	0.0243902	0.045082
0.92735	0.0243902	0.045082
0.92735	0.0243902	0.045082
0.92735	0.0243902	0.045082
0.92735	0.0243902	0.045082
0.92735	0.0243902	0.045082
0.92735	0.0243902	0.045082
0.92735	0.0243902	0.045082
0.92735	0.0243902	0.045082
0.92735	0.0243902	0.045082
0.92735	0.0243902	0.045082
0.92735	0.0243902	0.045082
0.92735	0.0243902	0.045082
0.92735	0.0243902	0.045082
0.92735	0.0243902	0.0409836
0.92735	0.0243902	0.0409836
0.92735	0.0243902	0.0409836
0.92735	0.0243902	0.0409836
0.92735	0.0243902	0.0409836
0.92735	0.0243902	0.0409836
0.92735	0.0243902	0.0409836
0.92735	0.0243902	0.0409836
0.92735	0.0243902	0.0409836
0.92735	0.0243902	0.0409836
0.92735	0.0243902	0.0368852
0.92735	0.0243902	0.0368852
0.92735	0.0243902	0.0368852
0.92735	0.0243902	0.0368852
0.92735	0.0243902	0.0368852
0.92735	0.0243902	0.0368852
0.92735	0.0243902	0.0368852
0.92735	0.0243902	0.0368852
0.92735	0.0243902	0.0368852
0.92735	0.0243902	0.0368852
0.92735	0.0243902	0.0368852
0.92735	0.0243902	0.0368852
0.92735	0.0243902	0.0368852
0.92735	0.0243902	0.0368852
0.92735	0.0243902	0.0368852
0.92735	0.0243902	0.0368852
0.92735	0.0243902	0.0368852
0.92735	0.0243902	0.0368852
0.92735	0.0243902	0.0368852
0.92735	0.0243902	0.0368852
0.92735	0.0243902	0.0368852
0.92735	0.0243902	0.0368852
0.92735	0.0243902	0.0368852
0.92735	0.0243902	0.0368852
0.92735	0.0243902	0.0368852
0.92735	0.0243902	0.0368852
0.92735	0.0243902	0.0368852
0.92735	0.0243902	0.0368852
0.92735	0.0243902	0.0368852
0.92735	0.0243902	0.0368852
0.92735	0.0243902	0.0368852
0.92735	0.0243902	0.0368852
0.92735	0.0243902	0.0368852
0.92735	0.0243902	0.0368852
0.92735	0.0243902	0.0368852
0.92735	0.0243902	0.0368852
0.92735	0.0243902	0.0368852
0.92735	0.0243902	0.0368852
0.92735	0.0243902	0.0368852
0.92735	0.0243902	0.0368852
0.92735	0.0243902	0.0368852
0.92735	0.0243902	0.0368852
0.92735	0.0243902	0.0368852
0.92735	0.0243902	0.0368852
0.92735	0.0243902	0.0368852
0.92735	0.0243902	0.0368852
0.92735	0.0243902	0.0368852
0.92735	0.0243902	0.0368852
0.92735	0.0243902	0.0368852
0.92735	0.0243902	0.0368852
0.92735	0.0243902	0.0368852
0.92735	0.0243902	0.0368852
0.92735	0.0243902	0.0368852
0.92735	0.0243902	0.0368852
0.92735	0.0243902	0.0368852
0.92735	0.0243902	0.0368852
0.92735	0.0243902	0.0368852
0.92735	0.0243902	0.0368852
0.92735	0.0243902	0.0368852
0.92735	0.0243902	0.0368852
0.92735	0.0243902	0.0368852
0.92735	0.0243902	0.0368852
0.92735	0.0243902	0.0368852
0.92735	0.0243902	0.0368852
0.92735	0.0243902	0.0368852
0.92735	0.0243902	0.0368852
0.92735	0.0243902	0.0368852
0.92735	0.0243902	0.0368852
0.92735	0.0243902	0.0368852
0.92735	0.0243902	0.0368852
0.92735	0.0243902	0.0368852
0.92735	0.0243902	0.0368852
0.92735	0.0243902	0.0368852
0.92735	0.0243902	0.0368852
0.92735	0.0243902	0.0368852
0.92735	0.0243902	0.0368852
0.92735	0.0243902	0.0368852
0.931624	0.0292683	0.0409836
0.931624	0.0292683	0.0409836
0.931624	0.0292683	0.0409836
0.931624	0.0292683	0.0409836
0.931624	0.0292683	0.0409836
0.931624	0.0292683	0.0409836
0.931624	0.0292683	0.0409836
0.931624	0.0292683	0.0409836
0.931624	0.0292683	0.0409836
0.931624	0.0292683	0.0409836
0.931624	0.0292683	0.0409836
0.931624	0.0292683	0.0409836
0.931624	0.0292683	0.0409836
0.931624	0.0292683	0.0409836
0.931624	0.0292683	0.0409836
0.931624	0.0292683	0.0409836
0.931624	0.0292683	0.0409836
0.931624	0.0292683	0.0409836
0.931624	0.0292683	0.0409836
0.931624	0.0292683	0.0409836
0.931624	0.0292683	0.0409836
0.931624	0.0292683	0.0409836
0.931624	0.0292683	0.0409836
0.931624	0.0292683	0.0409836
0.931624	0.0292683	0.0409836
0.931624	0.0292683	0.0409836
0.931624	0.0292683	0.0409836
0.931624	0.0292683	0.0409836
0.931624	0.0292683	0.0409836
0.931624	0.0292683	0.0409836
0.931624	0.0292683	0.0409836
0.931624	0.0292683	0.0409836
0.931624	0.0292683	0.0409836
0.931624	0.0292683	0.0409836
0.931624	0.0292683	0.0409836
0.931624	0.0292683	0.0409836
0.931624	0.0292683	0.0409836
0.931624	0.0292683	0.0409836
0.931624	0.0292683	0.0409836
0.931624	0.0292683	0.0409836
0.931624	0.0292683	0.0409836
0.931624	0.0292683	0.0409836
0.931624	0.0292683	0.0409836
0.931624	0.0292683	0.0409836
0.931624	0.0292683	0.0409836
0.931624	0.0292683	0.0409836
0.931624	0.0292683	0.0409836
0.931624	0.0292683	0.0409836
0.931624	0.0292683	0.0409836
0.931624	0.0292683	0.0409836
0.931624	0.0292683	0.0409836
0.931624	0.0292683	0.0409836
0.931624	0.0292683	0.0409836
0.931624	0.0292683	0.0409836
0.931624	0.0292683	0.0409836
0.931624	0.0292683	0.0409836
0.931624	0.0292683	0.0409836
0.931624	0.0292683	0.0409836
0.931624	0.0292683	0.0409836
0.931624	0.0292683	0.0409836
0.931624	0.0292683	0.0409836
0.931624	0.0292683	0.0409836
0.931624	0.0292683	0.0409836
0.931624	0.0292683	0.0409836
0.931624	0.0292683	0.0409836
0.931624	0.0292683	0.0409836
0.931624	0.0292683	0.0409836
0.931624	0.0292683	0.0409836
0.931624	0.0292683	0.0409836
0.931624	0.0292683	0.0409836
0.931624	0.0292683	0.0409836
0.931624	0.0292683	0.0409836
0.931624	0.0292683	0.0409836
0.931624	0.0292683	0.0409836
0.931624	0.0292683	0.0409836
0.931624	0.0292683	0.0409836
0.931624	0.0292683	0.0409836
0.931624	0.0292683	0.0409836
0.931624	0.0292683	0.0409836
0.931624	0.0292683	0.0409836
0.931624	0.0292683	0.0409836
0.931624	0.0292683	0.0409836
0.931624	0.0292683	0.0409836
0.931624	0.0292683	0.0409836
0.931624	0.0292683	0.0409836
0.931624	0.0292683	0.0409836
0.931624	0.0292683	0.0409836
0.931624	0.0292683	0.0409836
0.931624	0.0292683	0.0409836
0.931624	0.0292683	0.0409836
0.931624	0.0292683	0.0409836
0.931624	0.0292683	0.0409836
0.931624	0.0292683	0.0409836
0.931624	0.0292683	0.0409836
0.931624	0.0292683	0.0409836
0.931624	0.0292683	0.0409836
0.931624	0.0292683	0.0409836
0.931624	0.0292683	0.0409836
0.931624	0.0292683	0.0409836
0.931624	0.0292683	0.0409836
0.931624	0.0292683	0.0409836
0.931624	0.0292683	0.0409836
0.931624	0.0292683	0.0409836
0.931624	0.0292683	0.0409836
0.931624	0.0292683	0.0409836
0.931624	0.0292683	0.0409836
0.931624	0.0292683	0.0409836
0.92735	0.0243902	0.0368852
0.92735	0.0243902	0.0368852
0.92735	0.0243902	0.0368852
0.92735	0.0243902	0.0368852
0.92735	0.0243902	0.0368852
0.92735	0.0243902	0.0368852
0.92735	0.0243902	0.0368852
0.92735	0.0243902	0.0368852
0.92735	0.0243902	0.0368852
0.92735	0.0243902	0.0368852
0.92735	0.0243902	0.0368852
0.92735	0.0243902	0.0368852
0.92735	0.0243902	0.0368852
0.92735	0.0243902	0.0368852
0.92735	0.0243902	0.0368852
0.92735	0.0243902	0.0368852
0.92735	0.0243902	0.0368852
0.92735	0.0243902	0.0368852
0.92735	0.0243902	0.0368852
0.92735	0.0243902	0.0368852
0.92735	0.0243902	0.0368852
0.92735	0.0243902	0.0368852
0.92735	0.0243902	0.0368852
0.92735	0.0243902	0.0368852
0.92735	0.0243902	0.0368852
0.92735	0.0243902	0.0368852
0.92735	0.0243902	0.0368852
0.92735	0.0243902	0.0368852
0.92735	0.0243902	0.0368852
0.92735	0.0243902	0.0368852
0.92735	0.0243902	0.0368852
0.92735	0.0243902	0.0368852
0.92735	0.0243902	0.0368852
0.92735	0.0243902	0.0368852
0.92735	0.0243902	0.0368852
0.92735	0.0243902	0.0368852
0.92735	0.0243902	0.0368852
0.92735	0.0243902	0.0368852
0.92735	0.0243902	0.0368852
0.92735	0.0243902	0.0368852
0.92735	0.0243902	0.0368852
0.92735	0.0243902	0.0368852
0.92735	0.0243902	0.0368852
0.92735	0.0243902	0.0368852
0.92735	0.0243902	0.0368852
0.92735	0.0243902	0.0368852
0.92735	0.0243902	0.0368852
0.92735	0.0243902	0.0368852
0.92735	0.0243902	0.0368852
0.92735	0.0243902	0.0368852
0.92735	0.0243902	0.0368852
0.92735	0.0243902	0.0368852
0.92735	0.0243902	0.0368852
0.923077	0.0195122	0.0327869
0.923077	0.0195122	0.0327869
0.923077	0.0195122	0.0327869
0.923077	0.0195122	0.0327869
0.923077	0.0195122	0.0327869
0.923077	0.0195122	0.0327869
0.923077	0.0195122	0.0327869
0.923077	0.0195122	0.0327869
0.923077	0.0195122	0.0327869
0.923077	0.0195122	0.0327869
0.923077	0.0195122	0.0327869
0.923077	0.0195122	0.0327869
0.923077	0.0195122	0.0327869
0.923077	0.0195122	0.0327869
0.923077	0.0195122	0.0327869
0.923077	0.0195122	0.0327869
0.923077	0.0195122	0.0327869
0.923077	0.0195122	0.0327869
0.923077	0.0195122	0.0327869
0.923077	0.0195122	0.0327869
0.923077	0.0195122	0.0327869
0.923077	0.0195122	0.0327869
0.923077	0.0195122	0.0327869
0.923077	0.0195122	0.0327869
0.923077	0.0195122	0.0327869
0.923077	0.0195122	0.0327869
0.923077	0.0195122	0.0327869
0.923077	0.0146341	0.0327869
0.923077	0.0146341	0.0327869
0.923077	0.0146341	0.0327869
0.923077	0.0146341	0.0327869
0.923077	0.0146341	0.0327869
0.923077	0.0146341	0.0327869
0.923077	0.0146341	0.0327869
0.923077	0.0195122	0.0368852
0.923077	0.0195122	0.0368852
0.923077	0.0195122	0.0368852
0.923077	0.0195122	0.0409836
0.923077	0.0195122	0.0409836
0.923077	0.0195122	0.0409836
0.92735	0.0195122	0.0409836
0.92735	0.0195122	0.0409836
0.92735	0.0195122	0.0409836
0.92735	0.0195122	0.045082
0.92735	0.0195122	0.045082
0.92735	0.0195122	0.045082
0.92735	0.0195122	0.045082
0.92735	0.0195122	0.045082
0.92735	0.0195122	0.0491803
0.92735	0.0195122	0.0491803
0.92735	0.0195122	0.0491803
0.92735	0.0195122	0.0491803
0.92735	0.0195122	0.0491803
0.931624	0.0195122	0.0532787
0.931624	0.0195122	0.0532787
0.931624	0.0195122	0.0532787
0.931624	0.0195122	0.0532787
0.931624	0.0195122	0.0532787
0.931624	0.0195122	0.0532787
0.931624	0.0195122	0.0532787
0.931624	0.0195122	0.0532787
0.931624	0.0195122	0.0532787
0.931624	0.0195122	0.0532787
0.931624	0.0195122	0.0532787
0.931624	0.0195122	0.0532787
0.931624	0.0195122	0.0532787
0.931624	0.0195122	0.0532787
0.931624	0.0195122	0.0532787
0.931624	0.0195122	0.0532787
0.931624	0.0195122	0.0532787
0.931624	0.0195122	0.0532787
0.931624	0.0195122	0.0532787
0.931624	0.0195122	0.0532787
0.931624	0.0195122	0.0532787
0.92735	0.0146341	0.0491803
0.92735	0.0146341	0.0491803
0.92735	0.0146341	0.0491803
0.92735	0.0146341	0.0491803
0.92735	0.0146341	0.0491803
0.92735	0.0146341	0.0491803
0.92735	0.0146341	0.0491803
0.92735	0.0146341	0.045082
0.92735	0.0146341	0.045082
0.92735	0.0146341	0.045082
0.92735	0.0146341	0.045082
0.92735	0.0146341	0.045082
0.92735	0.0146341	0.045082
0.92735	0.0146341	0.0409836
0.92735	0.0146341	0.0409836
0.92735	0.0146341	0.0409836
0.92735	0.0146341	0.0409836
0.92735	0.0146341	0.0409836
0.92735	0.0146341	0.0409836
0.92735	0.0146341	0.045082
0.92735	0.0146341	0.045082
0.92735	0.0146341	0.045082
0.92735	0.0146341	0.045082
0.92735	0.0146341	0.045082
0.92735	0.0146341	0.045082
0.92735	0.0146341	0.045082
0.92735	0.0146341	0.045082
0.92735	0.0146341	0.045082
0.92735	0.0146341	0.045082
0.92735	0.0146341	0.045082
0.92735	0.0146341	0.045082
0.92735	0.0146341	0.045082
0.92735	0.0146341	0.045082
0.92735	0.0146341	0.0491803
0.92735	0.0146341	0.0491803
0.92735	0.0146341	0.0491803
0.92735	0.0146341	0.0491803
0.92735	0.0146341	0.0491803
0.92735	0.0146341	0.0491803
0.92735	0.0146341	0.0491803
0.92735	0.0146341	0.0532787
0.92735	0.0146341	0.0532787
0.92735	0.0146341	0.0532787
0.92735	0.0146341	0.0532787
0.92735	0.0146341	0.0532787
0.92735	0.0146341	0.0532787
0.92735	0.0146341	0.057377
0.92735	0.0146341	0.057377
0.92735	0.0146341	0.057377
0.92735	0.0146341	0.057377
0.92735	0.0146341	0.057377
0.92735	0.0146341	0.057377
0.92735	0.0146341	0.0614754
0.92735	0.0146341	0.0614754
0.92735	0.0146341	0.0614754
0.92735	0.0146341	0.0614754
0.92735	0.0146341	0.0614754
0.92735	0.0146341	0.0614754
0.92735	0.0146341	0.0614754
0.931624	0.0097561	0.0655738
0.931624	0.0097561	0.0655738
0.931624	0.0097561	0.0655738
0.931624	0.0097561	0.0655738
0.931624	0.0097561	0.0655738
0.931624	0.0097561	0.0655738
0.931624	0.0097561	0.0655738
0.931624	0.0097561	0.0696721
0.931624	0.0097561	0.0696721
0.931624	0.0097561	0.0696721
0.931624	0.0097561	0.0696721
0.931624	0.0097561	0.0696721
0.931624	0.0097561	0.0737705
0.931624	0.0097561	0.0737705
0.931624	0.0097561	0.0737705
0.931624	0.0097561	0.0737705
0.931624	0.0097561	0.0737705
0.931624	0.0097561	0.0737705
0.931624	0.0097561	0.0778689
0.931624	0.0097561	0.0778689
0.931624	0.0097561	0.0778689
0.931624	0.0097561	0.0778689
0.931624	0.0097561	0.0819672
0.931624	0.0097561	0.0819672
0.931624	0.0097561	0.0819672
0.931624	0.0097561	0.0819672
0.931624	0.0097561	0.0819672
0.931624	0.0097561	0.0860656
0.931624	0.0097561	0.0860656
0.931624	0.0097561	0.0860656
0.931624	0.0097561	0.0860656
0.931624	0.0097561	0.0860656
0.931624	0.0097561	0.0901639
0.931624	0.0097561	0.0901639
0.931624	0.0097561	0.0901639
0.931624	0.0097561	0.0901639
0.931624	0.0097561	0.0901639
0.931624	0.0097561	0.0942623
0.931624	0.0097561	0.0942623
0.931624	0.0097561	0.0942623
0.931624	0.0097561	0.0942623
0.931624	0.0097561	0.0942623
0.931624	0.0097561	0.0983607
0.931624	0.0097561	0.0983607
0.931624	0.0097561	0.0983607
0.931624	0.0097561	0.102459
0.931624	0.0097561	0.102459
0.931624	0.0097561	0.102459
0.931624	0.0097561	0.102459
0.931624	0.0097561	0.102459
0.931624	0.0097561	0.102459
0.931624	0.0097561	0.102459
0.931624	0.0097561	0.106557
0.935897	0.0097561	0.110656
0.935897	0.0097561	0.110656
0.935897	0.0097561	0.110656
0.935897	0.0097561	0.110656
0.935897	0.0097561	0.110656
0.935897	0.0097561	0.110656
0.935897	0.0097561	0.110656
0.935897	0.0097561	0.110656
0.935897	0.0097561	0.110656
0.935897	0.00487805	0.114754
0.935897	0.00487805	0.114754
0.935897	0.00487805	0.114754
0.935897	0.00487805	0.114754
0.935897	0.00487805	0.114754
0.935897	0.00487805	0.118852
0.935897	0.00487805	0.118852
0.935897	0.00487805	0.118852
0.935897	0.00487805	0.118852
0.935897	0.00487805	0.118852
0.935897	0.00487805	0.118852
0.935897	0.00487805	0.118852
0.935897	0.00487805	0.118852
0.935897	0.00487805	0.118852
0.935897	0.00487805	0.118852
0.935897	0.00487805	0.118852
0.935897	0.00487805	0.118852
0.935897	0.00487805	0.118852
0.935897	0.00487805	0.122951
0.935897	0.00487805	0.122951
0.935897	0.00487805	0.127049
0.935897	0.00487805	0.127049
0.935897	0.00487805	0.127049
0.935897	0.00487805	0.127049
0.935897	0.00487805	0.127049
0.935897	0.00487805	0.127049
0.935897	0.00487805	0.127049
0.935897	0.00487805	0.127049
0.935897	0.00487805	0.127049
0.935897	0.00487805	0.127049
0.935897	0.00487805	0.127049
0.935897	0.00487805	0.131148
0.935897	0.00487805	0.131148
0.935897	0.00487805	0.131148
0.935897	0.00487805	0.131148
0.935897	0.00487805	0.131148
0.935897	0.00487805	0.131148
0.935897	0.00487805	0.131148
0.935897	0.00487805	0.131148
0.935897	0.00487805	0.131148
0.940171	0.00487805	0.135246
0.940171	0.00487805	0.135246
0.940171	0.00487805	0.135246
0.940171	0.00487805	0.135246
0.940171	0.00487805	0.139344
0.935897	0.00487805	0.143443
0.935897	0.00487805	0.143443
0.935897	0.00487805	0.143443
0.935897	0.00487805	0.147541
0.935897	0.00487805	0.147541
0.935897	0.00487805	0.151639
0.935897	0.00487805	0.151639
0.935897	0.00487805	0.151639
0.935897	0.00487805	0.155738
0.935897	0.00487805	0.159836
0.935897	0.00487805	0.159836
0.935897	0.00487805	0.163934
0.935897	0.00487805	0.163934
0.935897	0.00487805	0.163934
0.935897	0.00487805	0.168033
0.935897	0.00487805	0.172131
0.935897	0.00487805	0.172131
0.935897	0.00487805	0.172131
0.935897	0.00487805	0.172131
0.935897	0.00487805	0.17623
0.935897	0.00487805	0.17623
0.935897	0.00487805	0.17623
0.935897	0.00487805	0.17623
0.935897	0.00487805	0.180328
0.935897	0.00487805	0.180328
0.935897	0.00487805	0.180328
0.935897	0	0.184426
0.935897	0	0.184426
0.935897	0	0.184426
0.935897	0	0.184426
0.935897	0	0.184426
0.935897	0	0.184426
0.935897	0	0.184426
0.935897	0	0.184426
0.935897	0	0.184426
0.935897	0	0.184426
0.935897	0	0.184426
0.935897	0	0.184426
0.935897	0	0.184426
0.935897	0	0.188525
0.935897	0	0.188525
0.935897	0	0.188525
0.935897	0	0.188525
0.935897	0	0.188525
0.935897	0	0.188525
0.935897	0	0.188525
0.935897	0	0.188525
0.935897	0	0.188525
0.935897	0	0.188525
0.935897	0	0.188525
0.935897	0	0.188525
0.935897	0	0.188525
0.935897	0	0.188525
0.935897	0	0.192623
0.935897	0	0.192623
0.935897	0	0.192623
0.935897	0	0.192623
0.935897	0	0.192623
0.935897	0	0.192623
0.935897	0	0.192623
0.935897	0	0.192623
0.935897	0	0.192623
0.935897	0	0.192623
0.935897	0	0.192623
0.935897	0	0.192623
0.935897	0	0.192623
0.935897	0	0.196721
0.935897	0	0.196721
0.935897	0	0.196721
0.935897	0	0.196721
0.935897	0	0.196721
0.935897	0	0.196721
0.935897	0	0.196721
0.935897	0	0.196721
0.935897	0	0.196721
0.935897	0	0.196721
0.935897	0	0.196721
0.935897	0	0.196721
0.935897	0	0.196721
0.940171	0.00487805	0.20082
0.940171	0.00487805	0.20082
0.940171	0.00487805	0.20082
0.940171	0.00487805	0.20082
0.940171	0.00487805	0.20082
0.940171	0.00487805	0.204918
0.940171	0.00487805	0.204918
0.940171	0.00487805	0.204918
0.940171	0.00487805	0.204918
0.940171	0.00487805	0.209016
0.940171	0.00487805	0.209016
0.940171	0.00487805	0.209016
0.940171	0.00487805	0.213115
0.940171	0.00487805	0.213115
0.940171	0.00487805	0.213115
0.940171	0.00487805	0.213115
0.940171	0.00487805	0.213115
0.940171	0.00487805	0.217213
0.940171	0.00487805	0.217213
0.940171	0.00487805	0.217213
[truncated: 3,673 more rows]
