# Supplementary material for: Cargoes move from cis to trans-Golgi compartments and concentrate in the TGN before exiting
Source: EMBO Rep. 2025 Sep 3;26(19):4742–65. doi: 10.1038/s44319-025-00548-9 (PMC12508209; doi:10.1038/s44319-025-00548-9)
Supplement: Supplementary file 4 — Source data Fig. 2 [file 44319_2025_548_MOESM4_ESM.zip › Fig2/Fig2d.xlsx]

## Sheet: I exp
			GM130	TGN46	VSVG	B4GALT1		T5	Average	VSVG	B4GALT1
		T5	0	1	-0.142857	0.857143				0.208714	0.681429
			0	1	0	0.75
			0	1	0.285714	0.714286
			0	1	0.166667	0.666667
			0	1	0.25	0.75
			0	1	0.4	0.8
			0	1	0.333333	0.833333
			0	1	0.25	0.5
			0	1	0.2	0.4
			0	1	0.166667	0.833333
			0	1	0	0.6
			0	1	0.4	1
			0	1	0.333333	0.833333
			0	1	0	0.6
			0	1	0.25	0.5
			0	1	0.125	0.5
			0	1	0.25	0.75
			0	1	0.2	0.6
			0	1	0.25	0.5
			0	1	0.142857	0.714286
			0	1	0.285714	0.571429
			0	1	0	0.5
			0	1	0.285714	0.714286
			0	1	0.5	0.833333
			0	1	0.285714	0.714286
		T15	0	1	0.333333	0.833333		T15	Average	VSVG	B4GALT1
			0	1	0.571429	0.714286				0.432	0.609905
			0	1	0.428571	0.714286
			0	1	0.380952	0.619048
			0	1	0.4	0.6
			0	1	0.4	0.6
			0	1	0.5	0.666667
			0	1	0.5	0.5
			0	1	0.4	0.6
			0	1	0.333333	0.666667
			0	1	0.5	0.666667
			0	1	0.4	0.6
			0	1	0.4	0.6
			0	1	0.5	0.5
			0	1	0.5	0.5
			0	1	0.5	0.666667
			0	1	0.428571	0.714286
			0	1	0.4	0.6
			0	1	0.6	0.6
			0	1	0.428571	0.571429
			0	1	0.333333	0.333333
			0	1	0.4	0.4
			0	1	0.333333	0.666667
			0	1	0.4	0.6
			0	1	0.428571	0.714286
		T25	0	1	0.375	0.625		T25	Average	VSVG	B4GALT1
			0	1	0.6	0.6				0.651825	0.637873
			0	1	1.5	1
			0	1	0.666667	0.666667
			0	1	0.6	0.4
			0	1	0.666667	0.5
			0	1	0.666667	0.666667
			0	1	0.571429	0.714286
			0	1	0.666667	0.666667
			0	1	0.666667	0.666667
			0	1	0.5	0.5
			0	1	0.555556	0.444444
			0	1	0.555556	0.666667
			0	1	0.666667	0.666667
			0	1	0.571429	0.571429
			0	1	0.6	0.6
			0	1	0.6	0.6
			0	1	0.666667	0.666667
			0	1	0.5	0.625
			0	1	0.666667	0.833333
			0	1	0.833333	0.666667
			0	1	0.833333	0.666667
			0	1	0.5	0.666667
			0	1	0.666667	0.666667
			0	1	0.6	0.6
		T40	0	1	0.6	0.4		T40	Average	VSVG	B4GALT1
			0	1	1	0.5				0.79856	0.656393
			0	1	0.8	0.6
			0	1	0.833333	0.833333
			0	1	0.714286	0.571429
			0	1	0.833333	0.666667
			0	1	0.666667	0.666667
			0	1	0.857143	0.714286
			0	1	0.6	0.6
			0	1	0.777778	0.666667
			0	1	0.8	0.6
			0	1	0.666667	0.5
			0	1	0.75	0.625
			0	1	0.833333	0.666667
			0	1	1.2	0.8
			0	1	0.875	0.75
			0	1	0.875	0.75
			0	1	1	0.666667
			0	1	0.6	0.6
			0	1	1	0.833333
			0	1	0.714286	0.571429
			0	1	0.75	0.75
			0	1	0.666667	0.666667
			0	1	0.6	0.6
			0	1	0.833333	0.666667
			0	1	1	0.6
			0	1	0.714286	0.857143

## Sheet: II exp
			GM130	TGN46	VSVG	GALT1		T5	Average	VSVG	B4GALT1
		T5	0	1	0.047619	0.404762				0.0300445	0.560753
			0	1	0.0847458	0.474576
			0	1	-0.228571	0.171429
			0	1	0.262295	0.52459
			0	1	-0.0285714	0.4
			0	1	0	0.627451
			0	1	0.146341	0.146341
			0	1	0.0769231	1
			0	1	0.0638298	0.680851
			0	1	-0.272727	0.848485
			0	1	0.264706	0.470588
			0	1	0	0.730769
			0	1	0.323944	0.760563
			0	1	0	0.613636
			0	1	0.0588235	0.352941
			0	1	-0.0506329	0.632911
			0	1	0	0.575342
			0	1	0	0.434783
			0	1	0	0.325
			0	1	-0.0666667	0.766667
			0	1	0	0.333333
			0	1	-0.193548	0.483871
			0	1	0.232558	0.860465
			0	1	0	0.83871
		T15	0	1	0.324324	0.756757		T15	Average	VSVG	B4GALT1
			0	1	0.278689	0.655738				0.456421	0.504389
			0	1	0.346939	0.285714
			0	1	0.140625	0.71875
			0	1	0.516129	0.774194
			0	1	0.230769	0.365385
			0	1	0.590909	0.159091
			0	1	0.5	0.413793
			0	1	0.673077	0.576923
			0	1	0.589744	0.487179
			0	1	0.804348	0.934783
			0	1	0.194444	0.194444
			0	1	0.861111	1.05556
			0	1	0.421053	0.421053
			0	1	0.350877	0.350877
			0	1	0.185897	0.185897
			0	1	0.47541	0.557377
			0	1	0.693878	0.285714
			0	1	0.378378	0.162162
			0	1	0.272727	0.272727
			0	1	0.880952	0.595238
			0	1	0.404762	0.404762
			0	1	0.491228	0.491228
			0	1	0.347826	1
		T25	0	1	1	0.588235
			0	1	0.565217	0.630435
			0	1	0.943396	0.471698		T25	Average	VSVG	B4GALT1
			0	1	0.403509	0.596491				0.540325	0.59357
			0	1	0.622222	0.622222
			0	1	0.512821	0.538462
			0	1	1	0.44898
			0	1	0.342857	0.342857
			0	1	-0.342857	0.685714
			0	1	0.368421	0.789474
			0	1	0.883721	0.511628
			0	1	0.207547	0.509434
			0	1	0.432432	0.432432
			0	1	0.45	1.275
			0	1	0.675	0.95
			0	1	0	0.321429
			0	1	0.394737	0.289474
			0	1	1	0.255814
			0	1	0.62069	0.551724
			0	1	0.595238	0.714286
			0	1	0.418605	0.697674
			0	1	0.586207	0.758621
			0	1	0.913043	0.826087
			0	1	0.375	0.4375
		T40	0	1	0.288889	0.511111		T40	Average	VSVG	B4GALT1
			0	1	0.767857	0.446429				0.788565	0.58729
			0	1	1.11111	0.825397
			0	1	0.767442	0.767442
			0	1	0.675	0.275
			0	1	0.852941	0.647059
			0	1	1.2069	0.482759
			0	1	1	0.611111
			0	1	0.631579	0.894737
			0	1	0.816327	0.244898
			0	1	0.809524	0.904762
			0	1	1.11538	0.730769
			0	1	0.477612	0.358209
			0	1	0.655556	0.522222
			0	1	1.21622	0.621622
			0	1	0.222222	0.444444
			0	1	0.618182	0.763636
			0	1	0.5	0.763158
			0	1	1.25	0.34375

## Sheet: III exp
			GM130	TGN46	VSVG	B4GALT1		T5	Average	VSVG	B4GALT1
		T5	0	1	0	0.666667				0.145238	0.645857
			0	1	0.25	0.75
			0	1	0.166667	0.833333
			0	1	0.166667	0.666667
			0	1	0.333333	1.33333
			0	1	0	0.8
			0	1	-0.2	0.8
			0	1	0.2	0.6
			0	1	0.166667	0.5
			0	1	0	0.666667
			0	1	0	0.75
			0	1	0.166667	0.666667
			0	1	0.25	0.625
			0	1	0	0.75
			0	1	0.285714	0.428571
			0	1	0.142857	0.571429
			0	1	0.666667	0.666667
			0	1	0.142857	0.142857
			0	1	0.25	0.5
			0	1	0.142857	0.571429
			0	1	0.166667	0.666667
			0	1	0.333333	0.333333
			0	1	-0.166667	0.666667
			0	1	0	0.857143
			0	1	0.166667	0.333333
		T15	0	1	0	0.375		T15	Average	VSVG	B4GALT1
			0	1	0.222222	0.555556				0.334646	0.597833
			0	1	0.428571	0.714286
			0	1	0.5	0.5
			0	1	0.2	0.4
			0	1	0.2	0.4
			0	1	0.333333	0.5
			0	1	0.5	1
			0	1	0.4	0.6
			0	1	0.5	0.833333
			0	1	0.6	1
			0	1	0.285714	0.571429
			0	1	0.6	0.6
			0	1	0.4	0.6
			0	1	0.5	0.833333
			0	1	0.333333	0.5
			0	1	0	0.2
			0	1	0.2	0.6
			0	1	0.285714	0.571429
			0	1	0.428571	0.714286
			0	1	0.333333	0.333333
			0	1	0.5	0.75
			0	1	0.2	0.6
			0	1	0.25	0.5
			0	1	0.5	0.625
			0	1	0	0.666667
								T25	Average	VSVG	B4GALT1
		T25	0	1	0.666667	0.666667				0.511238	0.609079
			0	1	0.5	0.75
			0	1	0.666667	0.833333
			0	1	0.666667	0.833333
			0	1	0.666667	0.5
			0	1	0.6	0.6
			0	1	0.666667	0.555556
			0	1	0.333333	0.5
			0	1	0.666667	0.5
			0	1	0.2	0.2
			0	1	0.6	0.8
			0	1	0.75	0.875
			0	1	0.5	0.5
			0	1	0.25	0.75
			0	1	0.333333	0.333333
			0	1	0.333333	0.333333
			0	1	0.666667	0.666667
			0	1	0.333333	0.666667
			0	1	0.428571	0.571429
			0	1	0.571429	0.714286
			0	1	0.625	0.625
			0	1	0.375	0.5
			0	1	0.666667	0.666667
			0	1	0.428571	0.571429
			0	1	0.285714	0.714286
								T40	Average	VSVG	B4GALT1
		T40	0	1	0.875	0.75				0.767048	0.597604
			0	1	0.888889	0.888889
			0	1	0.714286	0.714286
			0	1	0.714286	0.571429
			0	1	1	0.857143
			0	1	0.833333	0.5
			0	1	0.888889	0.666667
			0	1	0.714286	0.571429
			0	1	0.416667	0.5
			0	1	0.714286	0.571429
			0	1	0.333333	0.333333
			0	1	0.375	0.375
			0	1	0.714286	0.285714
			0	1	1	0.833333
			0	1	1	0.875
			0	1	1	0.714286
			0	1	0.714286	0.714286
			0	1	0.714286	0.428571
			0	1	0.8	0.6
			0	1	0.833333	0.666667
			0	1	0.8	0.4
			0	1	0.5	0.5
			0	1	0.666667	0.166667
			0	1	0.857143	0.714286
			0	1	1	0.714286
			0	1	0.875	0.625
