# Supplementary material for: Cargoes move from cis to trans-Golgi compartments and concentrate in the TGN before exiting
Source: EMBO Rep. 2025 Sep 3;26(19):4742–65. doi: 10.1038/s44319-025-00548-9 (PMC12508209; doi:10.1038/s44319-025-00548-9)
Supplement: Supplementary file 4 — Source data Fig. 2 [file 44319_2025_548_MOESM4_ESM.zip › Fig2/Fig2A_VSVG Rush 15 min.xlsx]

## Sheet: Foglio1
Normalized values
Red	Green	Blue
0.0352941	0.025641	0.0555556
0.0352941	0.025641	0.0555556
0.0352941	0.025641	0.0555556
0.0352941	0.025641	0.0555556
0.0352941	0.025641	0.0555556
0.0352941	0.025641	0.0555556
0.0352941	0.025641	0.0555556
0.0352941	0.025641	0.0555556
0.0352941	0.025641	0.0555556
0.0352941	0.025641	0.0555556
0.0352941	0.025641	0.0555556
0.0352941	0.025641	0.0555556
0.0352941	0.025641	0.0555556
0.0352941	0.025641	0.0555556
0.0352941	0.025641	0.0555556
0.0352941	0.025641	0.0555556
0.0352941	0.025641	0.0555556
0.0352941	0.025641	0.0555556
0.0352941	0.025641	0.0555556
0.0352941	0.025641	0.0555556
0.0352941	0.025641	0.0555556
0.0352941	0.025641	0.0555556
0.0352941	0.025641	0.0555556
0.0352941	0.025641	0.0555556
0.0352941	0.025641	0.0555556
0.0352941	0.025641	0.0555556
0.0352941	0.025641	0.0555556
0.0352941	0.025641	0.0555556
0.0352941	0.025641	0.0555556
0.0352941	0.025641	0.0555556
0.0352941	0.025641	0.0555556
0.0352941	0.025641	0.0555556
0.0352941	0.025641	0.0555556
0.0352941	0.025641	0.0555556
0.0352941	0.025641	0.0555556
0.0352941	0.025641	0.0555556
0.0352941	0.025641	0.0555556
0.0352941	0.025641	0.0555556
0.0352941	0.025641	0.0555556
0.0352941	0.025641	0.0555556
0.0352941	0.025641	0.0555556
0.0352941	0.025641	0.0555556
0.0352941	0.025641	0.0555556
0.0352941	0.025641	0.0555556
0.0352941	0.025641	0.0555556
0.0352941	0.025641	0.0555556
0.0352941	0.025641	0.0555556
0.0352941	0.025641	0.0555556
0.0352941	0.025641	0.0555556
0.0352941	0.025641	0.0555556
0.0352941	0.025641	0.0555556
0.0352941	0.025641	0.0555556
0.0352941	0.025641	0.0555556
0.0352941	0.025641	0.0555556
0.0352941	0.025641	0.0555556
0.0352941	0.025641	0.0555556
0.0352941	0.025641	0.0555556
0.0352941	0.025641	0.0555556
0.0352941	0.025641	0.0555556
0.0352941	0.025641	0.0555556
0.0352941	0.025641	0.0555556
0.0352941	0.025641	0.0555556
0.0352941	0.025641	0.0555556
0.0352941	0.025641	0.0555556
0.0352941	0.025641	0.0555556
0.0352941	0.025641	0.0555556
0.0352941	0.025641	0.0555556
0.0352941	0.025641	0.0555556
0.0352941	0.025641	0.0555556
0.0352941	0.025641	0.0555556
0.0352941	0.025641	0.0555556
0.0352941	0.025641	0.0555556
0.0352941	0.025641	0.0555556
0.0352941	0.025641	0.0555556
0.0352941	0.025641	0.0555556
0.0352941	0.025641	0.0555556
0.0352941	0.025641	0.0555556
0.0352941	0.025641	0.0555556
0.0352941	0.025641	0.0555556
0.0352941	0.025641	0.0555556
0.0352941	0.025641	0.0555556
0.0352941	0.025641	0.0555556
0.0352941	0.025641	0.0555556
0.0352941	0.025641	0.0555556
0.0352941	0.025641	0.0555556
0.0352941	0.025641	0.0555556
0.0352941	0.025641	0.0555556
0.0352941	0.025641	0.0555556
0.0352941	0.025641	0.0555556
0.0352941	0.025641	0.0555556
0.0352941	0.025641	0.0555556
0.0352941	0.025641	0.0555556
0.0352941	0.025641	0.0555556
0.0352941	0.025641	0.0555556
0.0352941	0.025641	0.0555556
0.0352941	0.025641	0.0555556
0.0352941	0.025641	0.0555556
0.0352941	0.025641	0.0555556
0.0352941	0.025641	0.0555556
0.0352941	0.025641	0.0555556
0.0352941	0.025641	0.0555556
0.0352941	0.025641	0.0555556
0.0352941	0.025641	0.0555556
0.0352941	0.025641	0.0555556
0.0352941	0.025641	0.0555556
0.0352941	0.025641	0.0555556
0.0352941	0.025641	0.0555556
0.0352941	0.025641	0.0555556
0.0352941	0.025641	0.0555556
0.0352941	0.025641	0.0555556
0.0352941	0.025641	0.0555556
0.0352941	0.025641	0.0555556
0.0352941	0.025641	0.0555556
0.0352941	0.025641	0.0555556
0.0352941	0.025641	0.0555556
0.0352941	0.025641	0.0555556
0.0352941	0.025641	0.0555556
0.0352941	0.025641	0.0555556
0.0352941	0.025641	0.0555556
0.0352941	0.025641	0.0555556
0.0352941	0.025641	0.0555556
0.0352941	0.025641	0.0555556
0.0352941	0.025641	0.0555556
0.0352941	0.025641	0.0555556
0.0352941	0.025641	0.0555556
0.0352941	0.025641	0.0555556
0.0352941	0.025641	0.0555556
0.0352941	0.025641	0.0555556
0.0352941	0.025641	0.0555556
0.0352941	0.025641	0.0555556
0.0352941	0.025641	0.0555556
0.0352941	0.025641	0.0555556
0.0352941	0.025641	0.0555556
0.0352941	0.025641	0.0555556
0.0352941	0.025641	0.0555556
0.0352941	0.025641	0.0555556
0.0352941	0.025641	0.0555556
0.0352941	0.025641	0.0555556
0.0352941	0.025641	0.0555556
0.0352941	0.025641	0.0555556
0.0352941	0.025641	0.0555556
0.0352941	0.025641	0.0555556
0.0352941	0.025641	0.0555556
0.0352941	0.025641	0.0555556
0.0352941	0.025641	0.0555556
0.0352941	0.025641	0.0555556
0.0352941	0.025641	0.0555556
0.0352941	0.025641	0.0555556
0.0352941	0.025641	0.0555556
0.0352941	0.025641	0.0555556
0.0352941	0.025641	0.0555556
0.0352941	0.025641	0.0555556
0.0352941	0.025641	0.0555556
0.0352941	0.025641	0.0555556
0.0352941	0.025641	0.0555556
0.0352941	0.025641	0.0555556
0.0352941	0.025641	0.0555556
0.0352941	0.025641	0.0555556
0.0352941	0.025641	0.0555556
0.0352941	0.025641	0.0555556
0.0352941	0.025641	0.0555556
0.0352941	0.025641	0.0555556
0.0352941	0.025641	0.0555556
0.0352941	0.025641	0.0555556
0.0352941	0.025641	0.0555556
0.0352941	0.025641	0.0555556
0.0352941	0.025641	0.0555556
0.0352941	0.025641	0.0555556
0.0352941	0.025641	0.0555556
0.0352941	0.025641	0.0555556
0.0352941	0.025641	0.0555556
0.0352941	0.025641	0.0555556
0.0352941	0.025641	0.0555556
0.0352941	0.025641	0.0555556
0.0352941	0.025641	0.0555556
0.0352941	0.025641	0.0555556
0.0352941	0.025641	0.0555556
0.0352941	0.025641	0.0555556
0.0352941	0.025641	0.0555556
0.0352941	0.025641	0.0555556
0.0352941	0.025641	0.0555556
0.0352941	0.025641	0.0555556
0.0352941	0.025641	0.0555556
0.0352941	0.025641	0.0555556
0.0352941	0.025641	0.0555556
0.0352941	0.025641	0.0555556
0.0352941	0.025641	0.0555556
0.0352941	0.025641	0.0555556
0.0352941	0.025641	0.0555556
0.0352941	0.025641	0.0555556
0.0352941	0.025641	0.0555556
0.0352941	0.025641	0.0555556
0.0352941	0.025641	0.0555556
0.0352941	0.025641	0.0555556
0.0352941	0.025641	0.0555556
0.0352941	0.025641	0.0555556
0.0352941	0.025641	0.0555556
0.0352941	0.025641	0.0555556
0.0352941	0.025641	0.0555556
0.0352941	0.025641	0.0555556
0.0352941	0.025641	0.0555556
0.0352941	0.025641	0.0555556
0.0352941	0.025641	0.0555556
0.0352941	0.025641	0.0555556
0.0352941	0.025641	0.0555556
0.0352941	0.025641	0.0555556
0.0352941	0.025641	0.0555556
0.0352941	0.025641	0.0555556
0.0352941	0.025641	0.0555556
0.0352941	0.025641	0.0555556
0.0352941	0.025641	0.0555556
0.0352941	0.025641	0.0555556
0.0352941	0.025641	0.0555556
0.0352941	0.025641	0.0555556
0.0352941	0.025641	0.0555556
0.0352941	0.025641	0.0555556
0.0352941	0.025641	0.0555556
0.0352941	0.025641	0.0555556
0.0352941	0.025641	0.0555556
0.0352941	0.025641	0.0555556
0.0352941	0.025641	0.0555556
0.0352941	0.025641	0.0555556
0.0352941	0.025641	0.0555556
0.0352941	0.025641	0.0555556
0.0352941	0.025641	0.0555556
0.0352941	0.025641	0.0555556
0.0352941	0.025641	0.0555556
0.0352941	0.025641	0.0555556
0.0352941	0.025641	0.0555556
0.0352941	0.025641	0.0555556
0.0352941	0.025641	0.0555556
0.0352941	0.025641	0.0555556
0.0352941	0.025641	0.0555556
0.0352941	0.025641	0.0555556
0.0352941	0.025641	0.0555556
0.0352941	0.025641	0.0555556
0.0352941	0.025641	0.0555556
0.0352941	0.025641	0.0555556
0.0352941	0.025641	0.0555556
0.0352941	0.025641	0.0555556
0.0352941	0.025641	0.0555556
0.0352941	0.025641	0.0555556
0.0352941	0.025641	0.0555556
0.0352941	0.025641	0.0555556
0.0352941	0.025641	0.0555556
0.0352941	0.025641	0.0555556
0.0352941	0.025641	0.0555556
0.0352941	0.025641	0.0555556
0.0352941	0.025641	0.0555556
0.0352941	0.025641	0.0555556
0.0352941	0.025641	0.0555556
0.0352941	0.025641	0.0555556
0.0352941	0.025641	0.0555556
0.0352941	0.025641	0.0555556
0.0352941	0.025641	0.0555556
0.0352941	0.025641	0.0555556
0.0352941	0.025641	0.0555556
0.0352941	0.025641	0.0555556
0.0352941	0.025641	0.0555556
0.0352941	0.025641	0.0555556
0.0352941	0.025641	0.0555556
0.0352941	0.025641	0.0555556
0.0352941	0.025641	0.0555556
0.0352941	0.025641	0.0555556
0.0352941	0.025641	0.0555556
0.0352941	0.025641	0.0555556
0.0352941	0.025641	0.0555556
0.0352941	0.025641	0.0555556
0.0352941	0.025641	0.0555556
0.0352941	0.025641	0.0555556
0.0313725	0.0213675	0.05
0.0313725	0.0213675	0.05
0.0313725	0.0213675	0.05
0.0313725	0.0213675	0.05
0.0313725	0.0213675	0.05
0.0313725	0.0213675	0.05
0.0313725	0.0213675	0.05
0.0313725	0.0213675	0.05
0.0313725	0.0213675	0.05
0.0313725	0.0213675	0.05
0.0313725	0.0213675	0.05
0.0313725	0.0213675	0.05
0.0313725	0.0213675	0.05
0.0313725	0.0213675	0.05
0.0313725	0.0213675	0.05
0.0313725	0.0213675	0.05
0.0313725	0.0213675	0.05
0.0313725	0.0213675	0.05
0.0313725	0.0213675	0.05
0.0313725	0.0213675	0.05
0.0313725	0.0213675	0.05
0.0313725	0.0213675	0.05
0.0313725	0.0213675	0.05
0.0313725	0.0213675	0.05
0.0313725	0.025641	0.0555556
0.0313725	0.025641	0.0555556
0.0313725	0.025641	0.0555556
0.0313725	0.025641	0.0555556
0.0313725	0.025641	0.0555556
0.0313725	0.025641	0.0555556
0.0313725	0.025641	0.0555556
0.0313725	0.025641	0.0555556
0.0313725	0.025641	0.0555556
0.0313725	0.025641	0.0555556
0.0313725	0.025641	0.0555556
0.0313725	0.025641	0.0555556
0.0313725	0.025641	0.0555556
0.0313725	0.025641	0.0555556
0.0313725	0.025641	0.0555556
0.0313725	0.025641	0.0555556
0.0313725	0.025641	0.0555556
0.0313725	0.025641	0.0555556
0.0313725	0.025641	0.0555556
0.027451	0.025641	0.05
0.0313725	0.025641	0.05
0.0313725	0.025641	0.05
0.0313725	0.025641	0.05
0.0313725	0.025641	0.05
0.0313725	0.025641	0.05
0.0313725	0.025641	0.05
0.0313725	0.025641	0.05
0.0313725	0.025641	0.05
0.0313725	0.025641	0.05
0.0352941	0.0299145	0.05
0.0352941	0.0299145	0.05
0.0352941	0.0299145	0.05
0.0352941	0.0299145	0.05
0.0352941	0.0299145	0.05
0.0352941	0.0299145	0.05
0.0352941	0.0299145	0.05
0.0352941	0.0299145	0.05
0.0352941	0.0299145	0.05
0.0392157	0.034188	0.05
0.0392157	0.034188	0.05
0.0392157	0.034188	0.05
0.0392157	0.034188	0.05
0.0392157	0.034188	0.05
0.0392157	0.034188	0.05
0.0392157	0.034188	0.05
0.0392157	0.034188	0.05
0.0392157	0.034188	0.05
0.0431373	0.034188	0.0555556
0.0431373	0.034188	0.0555556
0.0431373	0.034188	0.0555556
0.0431373	0.034188	0.0555556
0.0431373	0.034188	0.0555556
0.0470588	0.034188	0.0555556
0.0470588	0.034188	0.0555556
0.0470588	0.034188	0.0555556
0.0470588	0.034188	0.0555556
0.0470588	0.034188	0.0555556
0.0470588	0.034188	0.0555556
0.0509804	0.034188	0.0555556
0.0509804	0.034188	0.0555556
0.0509804	0.034188	0.0555556
0.0509804	0.034188	0.0555556
0.0509804	0.034188	0.0555556
0.0509804	0.034188	0.0555556
0.054902	0.0384615	0.0555556
0.054902	0.0384615	0.0555556
0.054902	0.0384615	0.0555556
0.054902	0.0384615	0.0555556
0.054902	0.0384615	0.0555556
0.054902	0.0384615	0.0555556
0.054902	0.0384615	0.0555556
0.054902	0.0384615	0.0555556
0.054902	0.0384615	0.0555556
0.0588235	0.0384615	0.0555556
0.0588235	0.0384615	0.0555556
0.0588235	0.0384615	0.0555556
0.0627451	0.042735	0.0611111
0.0627451	0.042735	0.0611111
0.0627451	0.042735	0.0611111
0.0627451	0.042735	0.0611111
0.0627451	0.042735	0.0611111
0.0627451	0.042735	0.0611111
0.0666667	0.042735	0.0611111
0.0666667	0.042735	0.0611111
0.0666667	0.042735	0.0611111
0.0666667	0.042735	0.0611111
0.0666667	0.042735	0.0611111
0.0705882	0.042735	0.0611111
0.0705882	0.042735	0.0611111
0.0705882	0.042735	0.0611111
0.0705882	0.042735	0.0611111
0.0745098	0.042735	0.0611111
0.0745098	0.042735	0.0611111
0.0745098	0.042735	0.0611111
0.0745098	0.042735	0.0611111
0.0745098	0.042735	0.0611111
0.0745098	0.042735	0.0611111
0.0745098	0.042735	0.0611111
0.0745098	0.042735	0.0611111
0.0745098	0.042735	0.0611111
0.0784314	0.0470085	0.0611111
0.0784314	0.0470085	0.0611111
0.0784314	0.0470085	0.0611111
0.0784314	0.0470085	0.0611111
0.0784314	0.0470085	0.0611111
0.0784314	0.0470085	0.0611111
0.0784314	0.0470085	0.0611111
0.0784314	0.0470085	0.0611111
0.0823529	0.0470085	0.0611111
0.0823529	0.0470085	0.0611111
0.0823529	0.0470085	0.0611111
0.0823529	0.0470085	0.0611111
0.0823529	0.0470085	0.0611111
0.0823529	0.0470085	0.0611111
0.0823529	0.0470085	0.0611111
0.0823529	0.0470085	0.0611111
0.0862745	0.0512821	0.0666667
0.0901961	0.0512821	0.0722222
0.0901961	0.0512821	0.0722222
0.0901961	0.0512821	0.0722222
0.0901961	0.0512821	0.0722222
0.0901961	0.0512821	0.0722222
0.0901961	0.0512821	0.0722222
0.0901961	0.0512821	0.0777778
0.0901961	0.0512821	0.0777778
0.0901961	0.0512821	0.0777778
0.0901961	0.0555556	0.0777778
0.0901961	0.0555556	0.0777778
0.0941176	0.0555556	0.0777778
0.0941176	0.0555556	0.0833333
0.0941176	0.0555556	0.0833333
0.0941176	0.0555556	0.0833333
0.0941176	0.0555556	0.0833333
0.0941176	0.0555556	0.0833333
0.0941176	0.0555556	0.0833333
0.0980392	0.0641026	0.0833333
0.0980392	0.0641026	0.0833333
0.0980392	0.0641026	0.0833333
0.0980392	0.0641026	0.0833333
0.0980392	0.0641026	0.0833333
0.101961	0.0641026	0.0833333
0.101961	0.0641026	0.0833333
0.101961	0.0641026	0.0833333
0.101961	0.0641026	0.0833333
0.105882	0.0641026	0.0833333
0.105882	0.0641026	0.0833333
0.105882	0.0641026	0.0833333
0.105882	0.0641026	0.0833333
0.105882	0.0641026	0.0833333
0.105882	0.0641026	0.0833333
0.105882	0.0641026	0.0833333
0.105882	0.0641026	0.0833333
0.105882	0.0641026	0.0833333
0.109804	0.0641026	0.0888889
0.113725	0.0683761	0.0833333
0.113725	0.0683761	0.0833333
0.117647	0.0683761	0.0833333
0.117647	0.0683761	0.0833333
0.117647	0.0683761	0.0833333
0.12549	0.0683761	0.0833333
0.12549	0.0683761	0.0833333
0.12549	0.0683761	0.0833333
0.12549	0.0683761	0.0833333
0.129412	0.0683761	0.0833333
0.129412	0.0683761	0.0833333
0.133333	0.0683761	0.0833333
0.133333	0.0683761	0.0833333
0.137255	0.0683761	0.0833333
0.137255	0.0683761	0.0833333
0.137255	0.0683761	0.0833333
0.141176	0.0726496	0.0888889
0.141176	0.0726496	0.0888889
0.141176	0.0726496	0.0888889
0.145098	0.0726496	0.0888889
0.14902	0.0726496	0.0888889
0.14902	0.0726496	0.0888889
0.152941	0.0726496	0.0888889
0.152941	0.0726496	0.0888889
0.156863	0.0726496	0.0888889
0.156863	0.0726496	0.0888889
0.160784	0.0726496	0.0888889
0.160784	0.0726496	0.0888889
0.164706	0.0726496	0.0888889
0.164706	0.0726496	0.0888889
0.168627	0.0726496	0.0888889
0.172549	0.0726496	0.0888889
0.172549	0.0726496	0.0888889
0.172549	0.0726496	0.0888889
0.176471	0.0683761	0.0833333
0.176471	0.0683761	0.0833333
0.176471	0.0683761	0.0833333
0.180392	0.0683761	0.0833333
0.184314	0.0683761	0.0833333
0.184314	0.0683761	0.0833333
0.188235	0.0683761	0.0833333
0.188235	0.0683761	0.0833333
0.188235	0.0683761	0.0833333
0.192157	0.0683761	0.0833333
0.192157	0.0683761	0.0833333
0.196078	0.0683761	0.0833333
0.196078	0.0683761	0.0833333
0.2	0.0683761	0.0833333
0.203922	0.0683761	0.0833333
0.203922	0.0683761	0.0833333
0.203922	0.0683761	0.0833333
0.207843	0.0683761	0.0833333
0.211765	0.0683761	0.0833333
0.211765	0.0683761	0.0833333
0.215686	0.0683761	0.0833333
0.215686	0.0683761	0.0833333
0.215686	0.0683761	0.0833333
0.223529	0.0683761	0.0833333
0.223529	0.0683761	0.0833333
0.227451	0.0683761	0.0833333
0.231373	0.0683761	0.0833333
0.231373	0.0683761	0.0833333
0.235294	0.0683761	0.0833333
0.235294	0.0683761	0.0833333
0.239216	0.0683761	0.0833333
0.243137	0.0683761	0.0833333
0.247059	0.0683761	0.0833333
0.25098	0.0683761	0.0833333
0.25098	0.0683761	0.0833333
0.254902	0.0683761	0.0888889
0.254902	0.0683761	0.0888889
0.258824	0.0683761	0.0888889
0.262745	0.0683761	0.0888889
0.262745	0.0683761	0.0888889
0.262745	0.0683761	0.0888889
0.266667	0.0683761	0.0888889
0.270588	0.0641026	0.0944444
0.270588	0.0641026	0.0944444
0.27451	0.0683761	0.0944444
0.27451	0.0683761	0.0944444
0.27451	0.0683761	0.0944444
0.282353	0.0683761	0.0944444
0.282353	0.0683761	0.0944444
0.286275	0.0683761	0.0944444
0.286275	0.0683761	0.0944444
0.290196	0.0683761	0.0944444
0.290196	0.0683761	0.0944444
0.294118	0.0726496	0.0944444
0.294118	0.0726496	0.0944444
0.294118	0.0726496	0.0944444
0.301961	0.0726496	0.0944444
0.301961	0.0726496	0.0944444
0.301961	0.0726496	0.0944444
0.301961	0.0726496	0.0944444
0.305882	0.0726496	0.0944444
0.309804	0.0683761	0.0944444
0.309804	0.0683761	0.1
0.309804	0.0683761	0.1
0.313725	0.0683761	0.1
0.313725	0.0683761	0.1
0.317647	0.0683761	0.1
0.321569	0.0683761	0.1
0.321569	0.0683761	0.1
0.321569	0.0683761	0.1
0.32549	0.0641026	0.1
0.329412	0.0641026	0.1
0.329412	0.0641026	0.1
0.333333	0.0641026	0.0944444
0.337255	0.0641026	0.0944444
0.341176	0.0598291	0.0944444
0.345098	0.0598291	0.0888889
0.34902	0.0598291	0.0888889
0.352941	0.0598291	0.0833333
0.352941	0.0555556	0.0833333
0.356863	0.0555556	0.0777778
0.364706	0.0555556	0.0777778
0.364706	0.0555556	0.0777778
0.364706	0.0512821	0.0722222
0.368627	0.0512821	0.0722222
0.372549	0.0512821	0.0722222
0.372549	0.0512821	0.0666667
0.380392	0.0512821	0.0666667
0.384314	0.0512821	0.0666667
0.384314	0.0512821	0.0666667
0.384314	0.0512821	0.0666667
0.384314	0.0512821	0.0666667
0.384314	0.0512821	0.0666667
0.384314	0.0512821	0.0666667
0.388235	0.0512821	0.0666667
0.392157	0.0512821	0.0666667
0.392157	0.0512821	0.0666667
0.392157	0.0512821	0.0666667
0.392157	0.0512821	0.0666667
0.392157	0.0512821	0.0666667
0.396078	0.0512821	0.0666667
0.4	0.0512821	0.0666667
0.4	0.0512821	0.0666667
0.4	0.0512821	0.0666667
0.4	0.0512821	0.0666667
0.4	0.0512821	0.0666667
0.403922	0.0555556	0.0666667
0.403922	0.0555556	0.0666667
0.407843	0.0555556	0.0666667
0.411765	0.0555556	0.0666667
0.411765	0.0555556	0.0666667
0.411765	0.0555556	0.0666667
0.415686	0.0555556	0.0666667
0.415686	0.0555556	0.0666667
0.419608	0.0598291	0.0722222
0.419608	0.0598291	0.0722222
0.419608	0.0598291	0.0722222
0.423529	0.0598291	0.0722222
0.427451	0.0641026	0.0777778
0.427451	0.0641026	0.0777778
0.431373	0.0641026	0.0777778
0.435294	0.0641026	0.0777778
0.439216	0.0641026	0.0777778
0.443137	0.0641026	0.0833333
0.443137	0.0641026	0.0833333
0.447059	0.0641026	0.0833333
0.45098	0.0641026	0.0833333
0.45098	0.0641026	0.0833333
0.454902	0.0641026	0.0833333
0.454902	0.0641026	0.0833333
0.458824	0.0641026	0.0833333
0.458824	0.0641026	0.0833333
0.462745	0.0641026	0.0833333
0.462745	0.0641026	0.0833333
0.466667	0.0641026	0.0833333
0.470588	0.0641026	0.0833333
0.470588	0.0641026	0.0833333
0.47451	0.0641026	0.0833333
0.478431	0.0641026	0.0833333
0.478431	0.0641026	0.0833333
0.478431	0.0641026	0.0833333
0.486275	0.0598291	0.0888889
0.486275	0.0598291	0.0888889
0.486275	0.0598291	0.0888889
0.490196	0.0598291	0.0888889
0.494118	0.0598291	0.0888889
0.498039	0.0598291	0.0888889
0.498039	0.0598291	0.0888889
0.501961	0.0598291	0.0888889
0.505882	0.0598291	0.0888889
0.505882	0.0598291	0.0888889
0.505882	0.0598291	0.0888889
0.509804	0.0598291	0.0888889
0.513725	0.0598291	0.0888889
0.513725	0.0598291	0.0888889
0.517647	0.0598291	0.0888889
0.521569	0.0598291	0.0944444
0.521569	0.0598291	0.0944444
0.521569	0.0598291	0.0944444
0.52549	0.0598291	0.0944444
0.52549	0.0598291	0.0944444
0.52549	0.0598291	0.0944444
0.52549	0.0598291	0.0944444
0.529412	0.0598291	0.0944444
0.529412	0.0598291	0.0944444
0.529412	0.0598291	0.0944444
0.529412	0.0598291	0.0944444
0.533333	0.0598291	0.0944444
0.533333	0.0598291	0.0944444
0.533333	0.0598291	0.0944444
0.537255	0.0598291	0.0944444
0.537255	0.0598291	0.0944444
0.537255	0.0598291	0.0944444
0.541176	0.0598291	0.0944444
0.541176	0.0598291	0.0944444
0.541176	0.0598291	0.0944444
0.545098	0.0598291	0.0944444
0.545098	0.0598291	0.0944444
0.545098	0.0598291	0.0944444
0.54902	0.0598291	0.0944444
0.54902	0.0598291	0.0944444
0.54902	0.0598291	0.0944444
0.54902	0.0598291	0.0944444
0.552941	0.0598291	0.0944444
0.552941	0.0598291	0.0944444
0.552941	0.0598291	0.0944444
0.552941	0.0598291	0.0944444
0.552941	0.0598291	0.0944444
0.556863	0.0598291	0.0944444
0.556863	0.0598291	0.0944444
0.556863	0.0598291	0.0944444
0.556863	0.0598291	0.0944444
0.556863	0.0598291	0.0944444
0.560784	0.0598291	0.0944444
0.564706	0.0598291	0.0944444
0.564706	0.0598291	0.0944444
0.564706	0.0598291	0.0944444
0.564706	0.0598291	0.0944444
0.568627	0.0598291	0.0944444
0.568627	0.0598291	0.0944444
0.568627	0.0598291	0.0944444
0.572549	0.0598291	0.0944444
0.572549	0.0598291	0.0944444
0.572549	0.0598291	0.1
0.572549	0.0598291	0.1
0.576471	0.0598291	0.1
0.576471	0.0598291	0.1
0.576471	0.0598291	0.1
0.580392	0.0598291	0.1
0.580392	0.0598291	0.1
0.580392	0.0598291	0.1
0.580392	0.0598291	0.1
0.584314	0.0598291	0.1
0.584314	0.0598291	0.1
0.584314	0.0598291	0.1
0.588235	0.0598291	0.1
0.592157	0.0598291	0.1
0.592157	0.0598291	0.1
0.592157	0.0598291	0.1
0.596078	0.0598291	0.1
0.596078	0.0598291	0.1
0.596078	0.0598291	0.1
0.596078	0.0598291	0.1
0.6	0.0598291	0.1
0.6	0.0598291	0.1
0.603922	0.0598291	0.1
0.607843	0.0598291	0.1
0.607843	0.0598291	0.1
0.607843	0.0598291	0.1
0.607843	0.0598291	0.1
0.611765	0.0641026	0.1
0.611765	0.0641026	0.1
0.615686	0.0641026	0.105556
0.615686	0.0641026	0.105556
0.615686	0.0641026	0.105556
0.615686	0.0641026	0.105556
0.623529	0.0641026	0.105556
0.623529	0.0641026	0.105556
0.623529	0.0641026	0.105556
0.623529	0.0641026	0.105556
0.623529	0.0641026	0.105556
0.627451	0.0641026	0.105556
0.631373	0.0641026	0.105556
0.631373	0.0641026	0.105556
0.631373	0.0641026	0.105556
0.631373	0.0641026	0.105556
0.631373	0.0641026	0.105556
0.631373	0.0641026	0.105556
0.639216	0.0641026	0.111111
0.639216	0.0641026	0.111111
0.639216	0.0641026	0.111111
0.639216	0.0641026	0.111111
0.643137	0.0641026	0.111111
0.647059	0.0641026	0.111111
0.647059	0.0641026	0.111111
0.647059	0.0641026	0.111111
0.647059	0.0641026	0.111111
0.65098	0.0641026	0.111111
0.654902	0.0641026	0.111111
0.654902	0.0641026	0.111111
0.658824	0.0641026	0.111111
0.662745	0.0641026	0.111111
0.662745	0.0641026	0.111111
0.662745	0.0641026	0.111111
0.662745	0.0641026	0.111111
0.666667	0.0641026	0.111111
0.670588	0.0641026	0.116667
0.670588	0.0641026	0.116667
0.670588	0.0641026	0.116667
0.67451	0.0641026	0.116667
0.678431	0.0641026	0.122222
0.678431	0.0641026	0.122222
0.678431	0.0641026	0.122222
0.678431	0.0641026	0.122222
0.682353	0.0641026	0.122222
0.686275	0.0641026	0.122222
0.686275	0.0641026	0.122222
0.690196	0.0641026	0.122222
0.690196	0.0641026	0.122222
0.694118	0.0641026	0.122222
0.694118	0.0641026	0.122222
0.698039	0.0641026	0.122222
0.698039	0.0641026	0.122222
0.701961	0.0598291	0.122222
0.701961	0.0598291	0.122222
0.701961	0.0598291	0.122222
0.705882	0.0598291	0.122222
0.709804	0.0598291	0.122222
0.709804	0.0598291	0.122222
0.709804	0.0598291	0.122222
0.713725	0.0598291	0.122222
0.717647	0.0598291	0.122222
0.717647	0.0598291	0.122222
0.721569	0.0598291	0.122222
0.721569	0.0598291	0.122222
0.721569	0.0598291	0.122222
0.72549	0.0598291	0.122222
0.729412	0.0598291	0.122222
0.733333	0.0598291	0.122222
0.733333	0.0598291	0.122222
0.733333	0.0598291	0.122222
0.737255	0.0555556	0.122222
0.737255	0.0555556	0.122222
0.741176	0.0555556	0.122222
0.741176	0.0555556	0.122222
0.741176	0.0555556	0.122222
0.745098	0.0555556	0.122222
0.745098	0.0555556	0.122222
0.74902	0.0512821	0.116667
0.74902	0.0512821	0.116667
0.74902	0.0470085	0.116667
0.74902	0.0470085	0.116667
0.752941	0.0470085	0.116667
0.752941	0.0470085	0.116667
0.752941	0.0470085	0.116667
0.756863	0.0470085	0.116667
0.756863	0.0470085	0.116667
0.756863	0.0470085	0.116667
0.760784	0.042735	0.116667
0.764706	0.042735	0.116667
0.764706	0.042735	0.116667
0.764706	0.042735	0.116667
0.764706	0.042735	0.116667
0.764706	0.042735	0.116667
0.768627	0.042735	0.116667
0.768627	0.042735	0.116667
0.768627	0.042735	0.116667
0.772549	0.0384615	0.111111
0.772549	0.0384615	0.111111
0.772549	0.0384615	0.111111
0.772549	0.0384615	0.105556
0.776471	0.0384615	0.105556
0.776471	0.0384615	0.105556
0.776471	0.0384615	0.105556
0.776471	0.034188	0.105556
0.776471	0.034188	0.105556
0.780392	0.0299145	0.105556
0.780392	0.0299145	0.105556
0.784314	0.0299145	0.105556
0.784314	0.0299145	0.105556
0.784314	0.0299145	0.105556
0.784314	0.0299145	0.105556
0.788235	0.0299145	0.105556
0.788235	0.0299145	0.105556
0.788235	0.0299145	0.105556
0.788235	0.0299145	0.105556
0.792157	0.025641	0.105556
0.796078	0.025641	0.105556
0.796078	0.025641	0.105556
0.796078	0.025641	0.105556
0.796078	0.025641	0.105556
0.796078	0.025641	0.105556
0.796078	0.025641	0.105556
0.796078	0.025641	0.105556
0.8	0.0213675	0.105556
0.803922	0.0213675	0.105556
0.803922	0.0213675	0.105556
0.803922	0.0213675	0.105556
0.807843	0.0213675	0.105556
0.807843	0.0213675	0.105556
0.807843	0.0213675	0.105556
0.807843	0.0213675	0.105556
0.807843	0.0213675	0.105556
0.811765	0.017094	0.105556
0.811765	0.017094	0.105556
0.815686	0.017094	0.105556
0.815686	0.017094	0.105556
0.819608	0.017094	0.105556
0.819608	0.017094	0.105556
0.819608	0.017094	0.105556
0.819608	0.017094	0.105556
0.823529	0.0128205	0.105556
0.823529	0.00854701	0.1
0.823529	0.00854701	0.1
0.823529	0.00854701	0.1
0.823529	0.00854701	0.1
0.823529	0.00854701	0.1
0.823529	0.00854701	0.1
0.823529	0.00854701	0.1
0.823529	0.00854701	0.1
0.827451	0.0042735	0.1
0.827451	0.0042735	0.1
0.827451	0.0042735	0.1
0.831373	0	0.1
0.831373	0	0.1
0.831373	0	0.1
0.831373	0	0.1
0.831373	0	0.1
0.831373	0	0.1
0.835294	0	0.1
0.835294	0	0.1
0.835294	0	0.1
0.835294	0	0.1
0.835294	0	0.1
0.835294	0	0.1
0.839216	0	0.1
0.839216	0	0.1
0.839216	0	0.1
0.839216	0	0.1
0.839216	0	0.1
0.839216	0	0.1
0.843137	0	0.1
0.843137	0	0.1
0.847059	0	0.1
0.847059	0	0.1
0.847059	0	0.1
0.847059	0	0.1
0.85098	0	0.0944444
0.85098	0	0.0944444
0.85098	0	0.0944444
0.85098	0	0.0944444
0.85098	0	0.0944444
0.85098	0	0.0944444
0.85098	0	0.0944444
0.85098	0	0.0944444
0.85098	0	0.0944444
0.854902	0	0.0944444
0.854902	0	0.0944444
0.854902	0	0.0944444
0.854902	0	0.0944444
0.854902	0	0.0944444
0.854902	0	0.1
0.854902	0	0.1
0.854902	0	0.1
0.858824	0.0042735	0.1
0.858824	0.0042735	0.1
0.858824	0.0042735	0.1
0.858824	0.0042735	0.1
0.858824	0.0042735	0.1
0.858824	0.00854701	0.1
0.858824	0.00854701	0.1
0.858824	0.00854701	0.1
0.858824	0.00854701	0.1
0.854902	0.00854701	0.1
0.854902	0.0128205	0.1
0.854902	0.0128205	0.1
0.854902	0.0128205	0.1
0.854902	0.0128205	0.1
0.854902	0.017094	0.1
0.854902	0.017094	0.1
0.854902	0.017094	0.1
0.854902	0.017094	0.1
0.854902	0.0213675	0.105556
0.854902	0.025641	0.105556
0.854902	0.025641	0.105556
0.854902	0.025641	0.105556
0.854902	0.025641	0.105556
0.854902	0.025641	0.105556
0.854902	0.0299145	0.105556
0.854902	0.0299145	0.105556
0.85098	0.0299145	0.105556
0.854902	0.034188	0.105556
0.854902	0.034188	0.105556
0.854902	0.034188	0.105556
0.854902	0.0384615	0.105556
0.854902	0.0384615	0.105556
0.854902	0.0384615	0.105556
0.854902	0.0384615	0.105556
0.854902	0.0384615	0.105556
0.854902	0.042735	0.105556
0.858824	0.0470085	0.1
0.858824	0.0470085	0.1
0.858824	0.0470085	0.1
0.858824	0.0470085	0.1
0.858824	0.0470085	0.1
0.858824	0.0470085	0.1
0.858824	0.0470085	0.1
0.858824	0.0470085	0.1
0.858824	0.0512821	0.1
0.858824	0.0512821	0.1
0.858824	0.0512821	0.1
0.858824	0.0512821	0.1
0.858824	0.0512821	0.1
0.858824	0.0512821	0.1
0.858824	0.0512821	0.1
0.858824	0.0512821	0.1
0.858824	0.0512821	0.1
0.858824	0.0555556	0.1
0.858824	0.0598291	0.105556
0.858824	0.0598291	0.105556
0.858824	0.0598291	0.105556
0.858824	0.0598291	0.105556
0.858824	0.0598291	0.105556
0.858824	0.0598291	0.105556
0.858824	0.0598291	0.105556
0.858824	0.0598291	0.105556
0.858824	0.0598291	0.105556
0.858824	0.0598291	0.105556
0.858824	0.0598291	0.105556
0.858824	0.0598291	0.105556
0.858824	0.0598291	0.105556
0.858824	0.0598291	0.105556
0.858824	0.0598291	0.105556
0.858824	0.0598291	0.105556
0.858824	0.0598291	0.105556
0.858824	0.0641026	0.105556
0.858824	0.0641026	0.105556
0.862745	0.0683761	0.105556
0.862745	0.0683761	0.105556
0.862745	0.0683761	0.105556
0.862745	0.0683761	0.105556
0.862745	0.0683761	0.105556
0.862745	0.0683761	0.105556
0.862745	0.0683761	0.105556
0.866667	0.0683761	0.105556
0.866667	0.0683761	0.105556
0.866667	0.0683761	0.105556
0.866667	0.0726496	0.105556
0.866667	0.0726496	0.105556
0.866667	0.0726496	0.105556
0.866667	0.0726496	0.105556
0.866667	0.0726496	0.105556
0.866667	0.0726496	0.105556
0.870588	0.0769231	0.105556
0.870588	0.0769231	0.105556
0.870588	0.0769231	0.105556
0.870588	0.0811966	0.105556
0.870588	0.0811966	0.105556
0.870588	0.0811966	0.105556
0.870588	0.0811966	0.105556
0.870588	0.0811966	0.105556
0.870588	0.0811966	0.105556
0.870588	0.0811966	0.105556
0.870588	0.0811966	0.105556
0.870588	0.0811966	0.105556
0.870588	0.0811966	0.105556
0.870588	0.0854701	0.105556
0.870588	0.0854701	0.105556
0.870588	0.0854701	0.105556
0.870588	0.0854701	0.105556
0.870588	0.0897436	0.111111
0.870588	0.0897436	0.111111
0.870588	0.0897436	0.111111
0.870588	0.0897436	0.111111
0.870588	0.0897436	0.111111
0.870588	0.0940171	0.111111
0.870588	0.0940171	0.111111
0.870588	0.0940171	0.111111
0.870588	0.0940171	0.111111
0.870588	0.0940171	0.111111
0.870588	0.0940171	0.111111
0.870588	0.0940171	0.111111
0.870588	0.0940171	0.111111
0.870588	0.0940171	0.111111
0.870588	0.0940171	0.111111
0.870588	0.0940171	0.111111
0.870588	0.0940171	0.111111
0.870588	0.0982906	0.111111
0.870588	0.102564	0.111111
0.870588	0.102564	0.111111
0.870588	0.102564	0.111111
0.870588	0.102564	0.111111
0.870588	0.102564	0.111111
0.870588	0.102564	0.111111
0.870588	0.102564	0.111111
0.870588	0.102564	0.111111
0.870588	0.102564	0.111111
0.870588	0.106838	0.111111
0.870588	0.106838	0.111111
0.870588	0.106838	0.111111
0.870588	0.106838	0.111111
0.870588	0.106838	0.111111
0.870588	0.106838	0.111111
0.870588	0.106838	0.111111
0.870588	0.111111	0.111111
0.866667	0.115385	0.111111
0.866667	0.115385	0.111111
0.866667	0.115385	0.111111
0.866667	0.115385	0.111111
0.866667	0.115385	0.111111
0.866667	0.115385	0.111111
0.866667	0.115385	0.111111
0.866667	0.115385	0.111111
0.862745	0.119658	0.105556
0.862745	0.119658	0.1
0.862745	0.119658	0.1
0.862745	0.119658	0.1
0.862745	0.119658	0.1
0.862745	0.119658	0.1
0.862745	0.119658	0.1
0.862745	0.119658	0.1
0.862745	0.119658	0.1
0.862745	0.119658	0.1
0.862745	0.123932	0.1
0.862745	0.123932	0.1
0.862745	0.123932	0.1
0.862745	0.123932	0.1
0.862745	0.123932	0.1
0.862745	0.123932	0.1
0.862745	0.123932	0.1
0.862745	0.123932	0.1
0.862745	0.123932	0.1
0.862745	0.128205	0.1
0.862745	0.128205	0.1
0.862745	0.128205	0.1
0.862745	0.128205	0.1
0.862745	0.128205	0.1
0.862745	0.128205	0.1
0.862745	0.128205	0.1
0.862745	0.132479	0.1
0.862745	0.132479	0.1
0.858824	0.136752	0.1
0.858824	0.136752	0.1
0.858824	0.136752	0.1
0.858824	0.136752	0.1
0.858824	0.136752	0.1
0.858824	0.136752	0.1
0.858824	0.136752	0.1
0.858824	0.136752	0.1
0.858824	0.136752	0.1
0.854902	0.136752	0.1
0.854902	0.141026	0.0944444
0.854902	0.141026	0.0944444
0.854902	0.141026	0.0944444
0.854902	0.141026	0.0944444
0.854902	0.141026	0.0944444
0.854902	0.141026	0.0944444
0.854902	0.141026	0.0944444
0.854902	0.145299	0.1
0.854902	0.145299	0.1
0.854902	0.145299	0.1
0.854902	0.145299	0.1
0.854902	0.145299	0.1
0.854902	0.145299	0.1
0.854902	0.145299	0.1
0.854902	0.145299	0.1
0.854902	0.149573	0.1
0.854902	0.149573	0.1
0.854902	0.149573	0.1
0.854902	0.149573	0.1
0.854902	0.149573	0.1
0.854902	0.149573	0.1
0.854902	0.149573	0.1
0.854902	0.149573	0.1
0.854902	0.149573	0.1
0.854902	0.149573	0.1
0.854902	0.149573	0.0944444
0.854902	0.153846	0.0944444
0.854902	0.153846	0.0944444
0.854902	0.153846	0.0944444
0.854902	0.15812	0.0944444
0.854902	0.15812	0.0944444
0.854902	0.15812	0.0944444
0.854902	0.162393	0.0888889
0.854902	0.162393	0.0888889
0.854902	0.166667	0.0888889
0.854902	0.166667	0.0888889
0.854902	0.166667	0.0888889
0.854902	0.17094	0.0833333
0.858824	0.175214	0.0833333
0.858824	0.175214	0.0833333
0.858824	0.175214	0.0833333
0.858824	0.179487	0.0833333
0.858824	0.179487	0.0833333
0.858824	0.183761	0.0833333
0.858824	0.183761	0.0833333
0.858824	0.183761	0.0833333
0.858824	0.183761	0.0833333
0.858824	0.183761	0.0833333
0.858824	0.188034	0.0833333
0.858824	0.188034	0.0833333
0.858824	0.188034	0.0833333
0.858824	0.188034	0.0833333
0.858824	0.188034	0.0833333
0.858824	0.188034	0.0833333
0.858824	0.188034	0.0833333
0.858824	0.188034	0.0833333
0.858824	0.188034	0.0833333
0.862745	0.192308	0.0888889
0.862745	0.192308	0.0888889
0.862745	0.192308	0.0888889
0.862745	0.196581	0.0888889
0.862745	0.196581	0.0888889
0.862745	0.196581	0.0888889
0.862745	0.196581	0.0888889
0.862745	0.196581	0.0888889
0.862745	0.196581	0.0888889
0.862745	0.196581	0.0888889
0.862745	0.200855	0.0888889
0.862745	0.200855	0.0888889
0.862745	0.205128	0.0888889
0.862745	0.205128	0.0888889
0.862745	0.205128	0.0888889
0.862745	0.205128	0.0888889
0.862745	0.205128	0.0888889
0.862745	0.205128	0.0888889
0.862745	0.205128	0.0888889
0.866667	0.209402	0.0944444
0.866667	0.209402	0.0944444
0.866667	0.209402	0.0944444
0.866667	0.213675	0.0944444
0.866667	0.213675	0.0944444
0.866667	0.213675	0.0944444
0.866667	0.213675	0.0944444
0.866667	0.213675	0.0944444
0.866667	0.213675	0.0944444
0.866667	0.213675	0.0944444
0.866667	0.213675	0.0944444
0.866667	0.213675	0.0944444
0.870588	0.217949	0.0944444
0.870588	0.217949	0.0944444
0.870588	0.222222	0.0944444
0.870588	0.222222	0.0944444
0.870588	0.222222	0.0944444
0.870588	0.222222	0.0944444
0.870588	0.222222	0.0944444
0.870588	0.222222	0.0944444
0.870588	0.222222	0.0944444
0.87451	0.226496	0.0944444
0.87451	0.226496	0.0944444
0.87451	0.226496	0.0944444
0.87451	0.226496	0.0944444
0.87451	0.226496	0.0944444
0.87451	0.230769	0.0944444
0.87451	0.230769	0.0944444
0.87451	0.230769	0.0944444
0.87451	0.235043	0.0944444
0.87451	0.235043	0.0944444
0.87451	0.235043	0.0944444
0.87451	0.239316	0.0944444
0.87451	0.239316	0.0944444
0.87451	0.239316	0.0944444
0.87451	0.239316	0.0944444
0.87451	0.239316	0.0944444
0.87451	0.239316	0.0944444
0.878431	0.24359	0.0944444
0.878431	0.247863	0.0944444
0.878431	0.247863	0.0944444
0.878431	0.247863	0.0944444
0.878431	0.247863	0.0944444
0.878431	0.247863	0.0944444
0.878431	0.247863	0.0944444
0.878431	0.252137	0.0944444
0.878431	0.252137	0.0944444
0.878431	0.252137	0.0944444
0.878431	0.25641	0.0888889
0.878431	0.25641	0.0888889
0.878431	0.25641	0.0888889
0.878431	0.25641	0.0888889
0.878431	0.260684	0.0888889
0.878431	0.260684	0.0888889
0.878431	0.260684	0.0888889
0.878431	0.260684	0.0888889
0.878431	0.264957	0.0888889
0.878431	0.269231	0.0833333
0.878431	0.269231	0.0833333
0.878431	0.269231	0.0833333
0.878431	0.269231	0.0833333
0.878431	0.269231	0.0833333
0.878431	0.273504	0.0833333
0.878431	0.273504	0.0833333
0.878431	0.277778	0.0777778
0.878431	0.277778	0.0777778
0.878431	0.277778	0.0777778
0.878431	0.282051	0.0777778
0.878431	0.282051	0.0777778
0.878431	0.282051	0.0777778
0.878431	0.282051	0.0777778
0.878431	0.286325	0.0722222
0.878431	0.286325	0.0722222
0.878431	0.286325	0.0722222
0.882353	0.290598	0.0722222
0.882353	0.290598	0.0722222
0.882353	0.294872	0.0666667
0.882353	0.294872	0.0666667
0.882353	0.294872	0.0666667
0.882353	0.299145	0.0666667
0.882353	0.299145	0.0666667
0.882353	0.299145	0.0666667
0.882353	0.299145	0.0666667
0.882353	0.299145	0.0666667
0.882353	0.299145	0.0666667
0.882353	0.303419	0.0666667
0.882353	0.303419	0.0666667
0.882353	0.303419	0.0666667
0.882353	0.303419	0.0666667
0.882353	0.303419	0.0666667
0.882353	0.303419	0.0666667
0.882353	0.307692	0.0666667
0.882353	0.307692	0.0666667
0.882353	0.307692	0.0666667
0.882353	0.307692	0.0666667
0.882353	0.307692	0.0666667
0.882353	0.307692	0.0666667
0.882353	0.311966	0.0611111
0.882353	0.311966	0.0611111
0.882353	0.311966	0.0611111
0.882353	0.311966	0.0611111
0.882353	0.311966	0.0611111
0.882353	0.316239	0.0555556
0.882353	0.316239	0.0555556
0.882353	0.316239	0.0555556
0.882353	0.316239	0.0555556
0.882353	0.316239	0.0555556
0.882353	0.316239	0.0555556
0.882353	0.316239	0.0555556
0.882353	0.320513	0.0555556
0.882353	0.320513	0.0555556
0.882353	0.320513	0.0555556
0.882353	0.320513	0.0555556
0.882353	0.320513	0.0555556
0.886275	0.324786	0.05
0.886275	0.32906	0.05
0.886275	0.32906	0.05
0.886275	0.32906	0.05
0.886275	0.32906	0.05
0.886275	0.32906	0.05
0.886275	0.333333	0.05
0.886275	0.333333	0.05
0.886275	0.333333	0.05
0.886275	0.333333	0.05
0.886275	0.333333	0.05
0.886275	0.333333	0.05
0.886275	0.333333	0.05
0.890196	0.337607	0.05
0.890196	0.34188	0.05
0.890196	0.34188	0.05
0.890196	0.34188	0.05
0.890196	0.346154	0.05
0.890196	0.346154	0.05
0.890196	0.346154	0.0444444
0.890196	0.350427	0.0444444
0.890196	0.350427	0.0444444
0.890196	0.350427	0.0444444
0.890196	0.354701	0.0444444
0.890196	0.354701	0.0444444
0.890196	0.354701	0.0444444
0.890196	0.358974	0.0444444
0.890196	0.358974	0.0444444
0.890196	0.358974	0.0444444
0.890196	0.363248	0.0444444
0.894118	0.367521	0.0388889
0.894118	0.367521	0.0388889
0.894118	0.367521	0.0388889
0.894118	0.367521	0.0388889
0.894118	0.367521	0.0388889
0.894118	0.371795	0.0388889
0.894118	0.371795	0.0388889
0.894118	0.371795	0.0388889
0.894118	0.376068	0.0333333
0.894118	0.380342	0.0333333
0.894118	0.380342	0.0333333
0.894118	0.380342	0.0333333
0.894118	0.380342	0.0333333
0.894118	0.384615	0.0333333
0.894118	0.384615	0.0333333
0.894118	0.384615	0.0333333
0.894118	0.384615	0.0333333
0.894118	0.388889	0.0333333
0.890196	0.393162	0.0277778
0.890196	0.393162	0.0277778
0.890196	0.393162	0.0277778
0.890196	0.393162	0.0277778
0.890196	0.397436	0.0277778
0.890196	0.397436	0.0277778
0.890196	0.397436	0.0277778
0.890196	0.401709	0.0277778
0.890196	0.401709	0.0277778
0.890196	0.405983	0.0222222
0.890196	0.405983	0.0222222
0.890196	0.405983	0.0222222
0.890196	0.405983	0.0166667
0.890196	0.410256	0.0166667
0.890196	0.41453	0.0166667
0.890196	0.41453	0.0166667
0.890196	0.41453	0.0166667
0.890196	0.41453	0.0166667
0.890196	0.418803	0.0111111
0.890196	0.418803	0.0111111
0.890196	0.418803	0.0111111
0.890196	0.423077	0.0111111
0.890196	0.42735	0.0111111
0.890196	0.42735	0.0111111
0.890196	0.42735	0.0111111
0.890196	0.42735	0.0111111
0.890196	0.431624	0.00555556
0.890196	0.431624	0.00555556
0.894118	0.435897	0.00555556
0.894118	0.435897	0.00555556
0.894118	0.435897	0.00555556
0.894118	0.440171	0.00555556
0.894118	0.440171	0.00555556
0.894118	0.440171	0.00555556
0.894118	0.440171	0.00555556
0.894118	0.444444	0.00555556
0.894118	0.448718	0.00555556
0.894118	0.448718	0.00555556
0.894118	0.448718	0.00555556
0.894118	0.452991	0.00555556
0.894118	0.452991	0.00555556
0.894118	0.452991	0.00555556
0.894118	0.457265	0.00555556
0.894118	0.457265	0.00555556
0.894118	0.461538	0.00555556
0.894118	0.461538	0.00555556
0.894118	0.465812	0.00555556
0.894118	0.465812	0.00555556
0.894118	0.470085	0.00555556
0.894118	0.470085	0.00555556
0.894118	0.470085	0.00555556
0.894118	0.470085	0.00555556
0.894118	0.474359	0.00555556
0.898039	0.478632	0.00555556
0.901961	0.478632	0.00555556
0.901961	0.478632	0.00555556
0.901961	0.478632	0.00555556
0.901961	0.478632	0.00555556
0.901961	0.482906	0.00555556
0.901961	0.487179	0.00555556
0.901961	0.487179	0.00555556
0.901961	0.487179	0.00555556
0.901961	0.487179	0.00555556
0.901961	0.487179	0.00555556
0.901961	0.487179	0.00555556
0.901961	0.491453	0.00555556
0.901961	0.491453	0.00555556
0.901961	0.491453	0.00555556
0.905882	0.495726	0
0.905882	0.495726	0
0.909804	0.5	0.00555556
0.909804	0.5	0.00555556
0.909804	0.5	0.00555556
0.909804	0.504274	0.00555556
0.909804	0.504274	0.00555556
0.909804	0.508547	0.00555556
0.909804	0.512821	0.00555556
0.909804	0.512821	0.00555556
0.909804	0.517094	0.00555556
0.909804	0.517094	0.00555556
0.909804	0.521368	0.00555556
0.909804	0.521368	0.00555556
0.909804	0.521368	0.00555556
0.909804	0.525641	0.00555556
0.909804	0.525641	0.00555556
0.909804	0.529915	0.00555556
0.909804	0.529915	0.00555556
0.909804	0.534188	0.00555556
0.913725	0.538462	0.0111111
0.913725	0.538462	0.0111111
0.913725	0.538462	0.0111111
0.913725	0.538462	0.0111111
0.913725	0.538462	0.0111111
0.913725	0.542735	0.0111111
0.913725	0.542735	0.0111111
0.913725	0.542735	0.0111111
0.913725	0.542735	0.0111111
0.913725	0.551282	0.0111111
0.913725	0.551282	0.0111111
0.913725	0.551282	0.0111111
0.913725	0.551282	0.0111111
0.913725	0.555556	0.0111111
0.913725	0.555556	0.0111111
0.913725	0.555556	0.0111111
0.913725	0.555556	0.0111111
0.913725	0.555556	0.0111111
0.921569	0.564103	0.0222222
0.921569	0.564103	0.0222222
0.921569	0.564103	0.0222222
0.921569	0.568376	0.0222222
0.921569	0.568376	0.0222222
0.921569	0.57265	0.0222222
0.921569	0.57265	0.0222222
0.921569	0.57265	0.0222222
0.921569	0.576923	0.0222222
0.921569	0.581197	0.0277778
0.921569	0.581197	0.0277778
0.921569	0.581197	0.0277778
0.921569	0.58547	0.0333333
0.921569	0.58547	0.0333333
0.921569	0.589744	0.0333333
0.921569	0.594017	0.0333333
0.921569	0.594017	0.0333333
0.92549	0.598291	0.0388889
0.92549	0.598291	0.0388889
0.929412	0.598291	0.0388889
0.929412	0.598291	0.0388889
0.929412	0.602564	0.0388889
0.929412	0.606838	0.0388889
0.929412	0.611111	0.0444444
0.929412	0.611111	0.0444444
0.929412	0.611111	0.0444444
0.933333	0.615385	0.05
0.933333	0.615385	0.05
0.933333	0.615385	0.05
0.933333	0.619658	0.05
0.933333	0.623932	0.05
0.933333	0.623932	0.05
0.933333	0.628205	0.05
0.933333	0.628205	0.05
0.933333	0.628205	0.05
0.933333	0.632479	0.05
0.933333	0.632479	0.05
0.933333	0.632479	0.05
0.937255	0.636752	0.0555556
0.937255	0.641026	0.0555556
0.937255	0.641026	0.0555556
0.937255	0.641026	0.0555556
0.937255	0.645299	0.0555556
0.937255	0.645299	0.0555556
0.933333	0.649573	0.0555556
0.933333	0.649573	0.0555556
0.933333	0.649573	0.0555556
0.933333	0.653846	0.0555556
0.933333	0.653846	0.0555556
0.933333	0.653846	0.0555556
0.937255	0.65812	0.0611111
0.937255	0.662393	0.0611111
0.937255	0.662393	0.0611111
0.937255	0.666667	0.0611111
0.937255	0.666667	0.0611111
0.937255	0.666667	0.0611111
0.937255	0.67094	0.0611111
0.937255	0.67094	0.0611111
0.937255	0.675214	0.0611111
0.937255	0.675214	0.0611111
0.937255	0.679487	0.0611111
0.937255	0.679487	0.0666667
0.941176	0.683761	0.0666667
0.941176	0.683761	0.0666667
0.941176	0.683761	0.0666667
0.941176	0.688034	0.0666667
0.941176	0.688034	0.0666667
0.941176	0.692308	0.0666667
0.941176	0.696581	0.0666667
0.941176	0.696581	0.0666667
0.941176	0.700855	0.0722222
0.941176	0.700855	0.0722222
0.941176	0.700855	0.0722222
0.941176	0.700855	0.0722222
0.941176	0.705128	0.0722222
0.941176	0.705128	0.0722222
0.941176	0.709402	0.0722222
0.945098	0.709402	0.0722222
0.945098	0.713675	0.0722222
0.945098	0.713675	0.0777778
0.945098	0.713675	0.0777778
0.945098	0.717949	0.0777778
0.94902	0.717949	0.0777778
0.94902	0.722222	0.0777778
0.94902	0.722222	0.0777778
0.94902	0.726496	0.0777778
0.94902	0.726496	0.0777778
0.94902	0.726496	0.0777778
0.952941	0.730769	0.0833333
0.952941	0.730769	0.0833333
0.952941	0.730769	0.0833333
0.952941	0.735043	0.0833333
0.952941	0.735043	0.0833333
0.952941	0.739316	0.0833333
0.952941	0.739316	0.0833333
0.94902	0.739316	0.0833333
0.94902	0.739316	0.0833333
0.952941	0.74359	0.0888889
0.952941	0.747863	0.0888889
0.952941	0.747863	0.0888889
0.952941	0.747863	0.0888889
0.952941	0.752137	0.0888889
0.952941	0.752137	0.0888889
0.952941	0.75641	0.0888889
0.952941	0.75641	0.0888889
0.952941	0.75641	0.0888889
0.956863	0.760684	0.0944444
0.956863	0.764957	0.0944444
0.956863	0.764957	0.0944444
0.956863	0.769231	0.0944444
0.956863	0.769231	0.0944444
0.956863	0.769231	0.0944444
0.956863	0.773504	0.0944444
0.956863	0.773504	0.0944444
0.960784	0.777778	0.1
0.960784	0.782051	0.1
0.960784	0.782051	0.1
0.960784	0.782051	0.1
0.964706	0.786325	0.105556
0.964706	0.786325	0.105556
0.964706	0.786325	0.105556
0.964706	0.790598	0.105556
0.964706	0.790598	0.105556
0.968627	0.794872	0.105556
0.968627	0.799145	0.105556
0.968627	0.799145	0.105556
0.968627	0.799145	0.105556
0.968627	0.799145	0.105556
0.968627	0.803419	0.105556
0.968627	0.803419	0.105556
0.968627	0.803419	0.105556
0.968627	0.807692	0.105556
0.968627	0.807692	0.105556
0.968627	0.811966	0.105556
0.968627	0.811966	0.105556
0.968627	0.811966	0.105556
0.968627	0.816239	0.105556
0.968627	0.816239	0.105556
0.968627	0.820513	0.105556
0.968627	0.820513	0.105556
0.968627	0.820513	0.105556
0.964706	0.824786	0.1
0.964706	0.824786	0.1
0.964706	0.82906	0.1
0.964706	0.82906	0.1
0.964706	0.833333	0.1
0.964706	0.833333	0.1
0.964706	0.833333	0.1
0.964706	0.837607	0.1
0.964706	0.837607	0.1
0.964706	0.84188	0.0944444
0.964706	0.84188	0.0944444
0.968627	0.850427	0.1
0.968627	0.850427	0.1
0.968627	0.854701	0.1
0.968627	0.854701	0.1
0.968627	0.858974	0.1
0.968627	0.858974	0.1
0.968627	0.858974	0.1
0.964706	0.863248	0.0944444
0.964706	0.863248	0.0944444
0.964706	0.867521	0.0944444
0.964706	0.871795	0.0944444
0.960784	0.871795	0.0944444
0.960784	0.871795	0.0944444
0.960784	0.876068	0.0888889
0.956863	0.876068	0.0888889
0.956863	0.880342	0.0888889
0.956863	0.880342	0.0888889
0.956863	0.880342	0.0888889
0.952941	0.884615	0.0888889
0.952941	0.888889	0.0833333
0.952941	0.888889	0.0833333
0.94902	0.888889	0.0833333
0.94902	0.893162	0.0833333
0.94902	0.893162	0.0833333
0.945098	0.897436	0.0833333
0.945098	0.897436	0.0833333
0.945098	0.897436	0.0833333
0.945098	0.901709	0.0833333
0.945098	0.901709	0.0833333
0.945098	0.905983	0.0833333
0.945098	0.905983	0.0833333
0.945098	0.905983	0.0833333
0.945098	0.910256	0.0833333
0.945098	0.910256	0.0833333
0.945098	0.910256	0.0833333
0.945098	0.91453	0.0833333
0.945098	0.91453	0.0833333
0.945098	0.91453	0.0833333
0.945098	0.918803	0.0888889
0.945098	0.923077	0.0888889
0.945098	0.923077	0.0888889
0.945098	0.923077	0.0888889
0.945098	0.923077	0.0888889
0.945098	0.92735	0.0888889
0.945098	0.92735	0.0888889
0.945098	0.92735	0.0888889
0.945098	0.92735	0.0888889
0.945098	0.92735	0.0888889
0.945098	0.931624	0.0888889
0.945098	0.931624	0.0888889
0.945098	0.931624	0.0888889
0.945098	0.931624	0.0888889
0.945098	0.935897	0.0944444
0.945098	0.935897	0.0944444
0.945098	0.935897	0.0944444
0.945098	0.935897	0.0944444
0.945098	0.935897	0.0944444
0.945098	0.935897	0.0944444
0.945098	0.935897	0.0944444
0.945098	0.935897	0.0944444
0.945098	0.935897	0.0944444
0.945098	0.940171	0.1
0.945098	0.940171	0.1
0.945098	0.940171	0.1
0.945098	0.940171	0.1
0.945098	0.940171	0.105556
0.945098	0.944444	0.105556
0.945098	0.944444	0.105556
0.945098	0.944444	0.105556
0.94902	0.944444	0.111111
0.94902	0.944444	0.111111
0.94902	0.944444	0.111111
0.94902	0.948718	0.111111
0.94902	0.948718	0.111111
0.94902	0.948718	0.116667
0.94902	0.948718	0.116667
0.945098	0.948718	0.122222
0.945098	0.948718	0.122222
0.94902	0.952991	0.127778
0.94902	0.952991	0.127778
0.94902	0.952991	0.127778
0.94902	0.952991	0.127778
0.94902	0.952991	0.127778
0.94902	0.952991	0.127778
0.94902	0.952991	0.127778
0.94902	0.952991	0.127778
0.94902	0.952991	0.127778
0.952941	0.952991	0.133333
0.952941	0.952991	0.133333
0.952941	0.952991	0.133333
0.952941	0.952991	0.133333
0.952941	0.952991	0.133333
0.952941	0.952991	0.133333
0.952941	0.952991	0.133333
0.952941	0.952991	0.133333
0.952941	0.952991	0.133333
0.952941	0.957265	0.138889
0.952941	0.957265	0.138889
0.952941	0.957265	0.138889
0.952941	0.957265	0.138889
0.952941	0.957265	0.138889
0.94902	0.957265	0.138889
0.94902	0.957265	0.138889
0.94902	0.957265	0.138889
0.94902	0.957265	0.138889
0.94902	0.957265	0.138889
0.94902	0.957265	0.138889
0.945098	0.957265	0.138889
0.945098	0.957265	0.138889
0.945098	0.957265	0.138889
0.945098	0.957265	0.138889
0.945098	0.957265	0.138889
0.945098	0.957265	0.138889
0.941176	0.952991	0.133333
0.941176	0.952991	0.133333
0.941176	0.952991	0.133333
0.941176	0.952991	0.133333
0.941176	0.952991	0.133333
0.941176	0.952991	0.133333
0.941176	0.952991	0.133333
0.941176	0.952991	0.133333
0.941176	0.952991	0.133333
0.941176	0.952991	0.133333
0.941176	0.952991	0.133333
0.941176	0.952991	0.133333
0.941176	0.952991	0.133333
0.941176	0.952991	0.133333
0.941176	0.952991	0.133333
0.941176	0.952991	0.133333
0.941176	0.952991	0.133333
0.941176	0.952991	0.133333
0.937255	0.952991	0.127778
0.937255	0.952991	0.127778
0.937255	0.952991	0.127778
0.937255	0.952991	0.127778
0.937255	0.952991	0.127778
0.937255	0.952991	0.127778
0.933333	0.952991	0.127778
0.933333	0.952991	0.127778
0.933333	0.952991	0.127778
0.933333	0.952991	0.127778
0.933333	0.952991	0.127778
0.929412	0.952991	0.127778
0.929412	0.952991	0.127778
0.929412	0.952991	0.127778
0.929412	0.952991	0.127778
0.929412	0.952991	0.127778
0.929412	0.952991	0.127778
0.929412	0.952991	0.127778
0.92549	0.948718	0.127778
0.92549	0.948718	0.127778
0.92549	0.948718	0.127778
0.92549	0.948718	0.127778
0.92549	0.948718	0.127778
0.92549	0.948718	0.127778
0.92549	0.948718	0.127778
0.92549	0.948718	0.127778
0.92549	0.948718	0.127778
0.92549	0.944444	0.127778
0.92549	0.944444	0.127778
0.92549	0.944444	0.127778
0.92549	0.944444	0.127778
0.92549	0.944444	0.127778
0.92549	0.944444	0.127778
0.92549	0.944444	0.127778
0.92549	0.944444	0.127778
0.921569	0.944444	0.133333
0.921569	0.944444	0.133333
0.921569	0.944444	0.133333
0.921569	0.944444	0.133333
0.921569	0.944444	0.133333
0.921569	0.944444	0.133333
0.921569	0.944444	0.133333
0.921569	0.944444	0.133333
0.921569	0.944444	0.133333
0.921569	0.944444	0.133333
0.921569	0.944444	0.133333
0.921569	0.944444	0.133333
0.921569	0.944444	0.133333
0.921569	0.944444	0.133333
0.921569	0.944444	0.133333
0.921569	0.944444	0.133333
0.921569	0.944444	0.133333
0.921569	0.944444	0.133333
0.917647	0.944444	0.133333
0.917647	0.944444	0.133333
0.917647	0.944444	0.133333
0.917647	0.944444	0.133333
0.917647	0.944444	0.133333
0.917647	0.944444	0.133333
0.917647	0.944444	0.133333
0.917647	0.944444	0.133333
0.917647	0.944444	0.133333
0.917647	0.944444	0.133333
0.917647	0.944444	0.133333
0.917647	0.944444	0.133333
0.917647	0.944444	0.133333
0.917647	0.944444	0.133333
0.917647	0.944444	0.133333
0.917647	0.944444	0.133333
0.917647	0.944444	0.133333
0.917647	0.944444	0.133333
0.917647	0.944444	0.133333
0.917647	0.944444	0.133333
0.917647	0.944444	0.133333
0.917647	0.944444	0.133333
0.917647	0.944444	0.133333
0.917647	0.944444	0.133333
0.917647	0.944444	0.133333
0.917647	0.944444	0.133333
0.917647	0.944444	0.133333
0.917647	0.944444	0.133333
0.917647	0.944444	0.133333
0.917647	0.944444	0.133333
0.917647	0.944444	0.133333
0.917647	0.944444	0.133333
0.917647	0.944444	0.133333
0.917647	0.944444	0.133333
0.917647	0.944444	0.133333
0.913725	0.940171	0.127778
0.913725	0.940171	0.127778
0.913725	0.940171	0.127778
0.913725	0.940171	0.127778
0.913725	0.940171	0.127778
0.913725	0.940171	0.127778
0.913725	0.940171	0.127778
0.913725	0.940171	0.127778
0.913725	0.940171	0.127778
0.913725	0.940171	0.122222
0.913725	0.940171	0.122222
0.913725	0.940171	0.122222
0.913725	0.940171	0.122222
0.913725	0.940171	0.122222
0.913725	0.940171	0.122222
0.913725	0.940171	0.122222
0.913725	0.940171	0.122222
0.913725	0.940171	0.122222
0.909804	0.935897	0.122222
0.909804	0.935897	0.122222
0.909804	0.935897	0.122222
0.909804	0.935897	0.122222
0.909804	0.935897	0.122222
0.909804	0.935897	0.122222
0.909804	0.935897	0.122222
0.909804	0.935897	0.122222
0.909804	0.935897	0.122222
0.909804	0.935897	0.122222
0.909804	0.935897	0.116667
0.909804	0.935897	0.116667
0.909804	0.935897	0.116667
0.909804	0.935897	0.116667
0.909804	0.935897	0.116667
0.909804	0.935897	0.116667
0.909804	0.935897	0.116667
0.909804	0.935897	0.116667
0.905882	0.931624	0.111111
0.905882	0.931624	0.111111
0.905882	0.931624	0.111111
0.905882	0.931624	0.111111
0.901961	0.931624	0.111111
0.901961	0.931624	0.111111
0.901961	0.931624	0.111111
0.901961	0.931624	0.111111
0.898039	0.92735	0.111111
0.898039	0.92735	0.111111
0.898039	0.92735	0.111111
0.898039	0.92735	0.111111
0.898039	0.92735	0.111111
0.894118	0.92735	0.111111
0.894118	0.92735	0.111111
0.894118	0.92735	0.111111
0.894118	0.92735	0.111111
0.890196	0.923077	0.105556
0.890196	0.923077	0.105556
0.890196	0.923077	0.105556
0.890196	0.923077	0.105556
0.890196	0.923077	0.105556
0.890196	0.923077	0.105556
0.890196	0.923077	0.105556
0.890196	0.923077	0.105556
0.890196	0.923077	0.105556
0.886275	0.918803	0.1
0.886275	0.918803	0.1
0.886275	0.918803	0.1
0.886275	0.918803	0.1
0.886275	0.918803	0.1
0.886275	0.918803	0.1
0.886275	0.918803	0.1
0.886275	0.918803	0.1
0.886275	0.918803	0.1
0.882353	0.918803	0.0944444
0.882353	0.918803	0.0944444
0.882353	0.918803	0.0944444
0.882353	0.918803	0.0944444
0.882353	0.918803	0.0944444
0.882353	0.918803	0.0944444
0.882353	0.918803	0.0944444
0.882353	0.918803	0.0944444
0.882353	0.918803	0.0944444
0.878431	0.918803	0.0944444
0.878431	0.918803	0.0944444
0.878431	0.918803	0.0944444
0.878431	0.918803	0.0944444
0.878431	0.918803	0.0944444
0.878431	0.918803	0.0944444
0.878431	0.918803	0.0944444
0.878431	0.918803	0.0944444
0.878431	0.918803	0.0944444
0.87451	0.918803	0.0944444
0.87451	0.918803	0.0944444
0.87451	0.918803	0.0944444
0.87451	0.918803	0.0944444
0.87451	0.918803	0.0944444
0.87451	0.918803	0.0944444
0.87451	0.918803	0.0944444
0.87451	0.918803	0.0944444
0.870588	0.918803	0.0944444
0.870588	0.918803	0.0944444
0.870588	0.918803	0.0944444
0.870588	0.918803	0.0944444
0.870588	0.918803	0.0944444
0.870588	0.918803	0.0944444
0.870588	0.918803	0.0944444
0.870588	0.918803	0.0944444
0.870588	0.918803	0.0944444
0.866667	0.91453	0.0944444
0.866667	0.91453	0.0944444
0.866667	0.91453	0.0944444
0.866667	0.91453	0.0944444
0.866667	0.91453	0.0944444
0.862745	0.91453	0.0944444
0.862745	0.91453	0.0944444
0.862745	0.91453	0.0944444
0.862745	0.91453	0.0944444
0.858824	0.910256	0.0888889
0.858824	0.910256	0.0888889
0.858824	0.910256	0.0888889
0.858824	0.910256	0.0888889
0.854902	0.910256	0.0888889
0.854902	0.910256	0.0888889
0.854902	0.910256	0.0888889
0.854902	0.910256	0.0888889
0.858824	0.91453	0.0944444
0.854902	0.910256	0.0888889
0.854902	0.910256	0.0888889
0.854902	0.910256	0.0888889
0.854902	0.910256	0.0888889
0.85098	0.910256	0.0888889
0.85098	0.910256	0.0888889
0.85098	0.910256	0.0888889
0.85098	0.910256	0.0888889
0.85098	0.910256	0.0888889
0.847059	0.905983	0.0888889
0.847059	0.905983	0.0888889
0.847059	0.905983	0.0888889
0.847059	0.905983	0.0888889
0.843137	0.905983	0.0888889
0.843137	0.905983	0.0888889
0.843137	0.905983	0.0888889
0.843137	0.905983	0.0888889
0.839216	0.901709	0.0833333
0.839216	0.901709	0.0833333
0.839216	0.901709	0.0833333
0.839216	0.901709	0.0833333
0.839216	0.901709	0.0833333
0.839216	0.901709	0.0833333
0.839216	0.901709	0.0833333
0.835294	0.897436	0.0777778
0.835294	0.897436	0.0777778
0.835294	0.897436	0.0777778
0.835294	0.897436	0.0777778
0.835294	0.897436	0.0777778
0.835294	0.897436	0.0777778
0.831373	0.893162	0.0722222
0.831373	0.893162	0.0722222
0.831373	0.893162	0.0722222
0.831373	0.893162	0.0722222
0.831373	0.893162	0.0722222
0.827451	0.888889	0.0722222
0.827451	0.888889	0.0722222
0.831373	0.893162	0.0777778
0.827451	0.893162	0.0777778
0.827451	0.893162	0.0777778
0.827451	0.893162	0.0777778
0.827451	0.893162	0.0777778
0.823529	0.888889	0.0777778
0.823529	0.888889	0.0777778
0.819608	0.888889	0.0777778
0.819608	0.888889	0.0777778
0.819608	0.888889	0.0777778
0.815686	0.884615	0.0777778
0.815686	0.884615	0.0777778
0.815686	0.884615	0.0777778
0.815686	0.884615	0.0777778
0.811765	0.884615	0.0777778
0.811765	0.884615	0.0777778
0.807843	0.880342	0.0777778
0.807843	0.880342	0.0777778
0.807843	0.880342	0.0777778
0.807843	0.880342	0.0777778
0.807843	0.880342	0.0777778
0.807843	0.880342	0.0777778
0.803922	0.880342	0.0777778
0.803922	0.880342	0.0777778
0.803922	0.880342	0.0777778
0.803922	0.880342	0.0722222
0.803922	0.880342	0.0722222
0.803922	0.880342	0.0722222
0.8	0.880342	0.0722222
[truncated: 3,635 more rows]
