# Supplementary material for: Cargoes move from cis to trans-Golgi compartments and concentrate in the TGN before exiting
Source: EMBO Rep. 2025 Sep 3;26(19):4742–65. doi: 10.1038/s44319-025-00548-9 (PMC12508209; doi:10.1038/s44319-025-00548-9)
Supplement: Supplementary file 4 — Source data Fig. 2 [file 44319_2025_548_MOESM4_ESM.zip › Fig2/Fig2c.xlsx]

## Sheet: I exp
		GM130	TGN46	caderin
	T5	0	1	-0.2	Average	0.117095
		0	1	0.125
		0	1	0.166667
		0	1	0
		0	1	-0.2
		0	1	0.142857
		0	1	0.166667
		0	1	0
		0	1	0.25
		0	1	0
		0	1	-0.166667
		0	1	0.333333
		0	1	0.142857
		0	1	0.333333
		0	1	0
		0	1	0
		0	1	0.142857
		0	1	0
		0	1	0.166667
		0	1	0.25
		0	1	0
		0	1	0.166667
		0	1	0.571429
		0	1	0.285714
		0	1	0.25
	T15	0	1	0.375	Average	0.308556
		0	1	0.285714
		0	1	0.166667
		0	1	0.333333
		0	1	0.166667
		0	1	0.285714
		0	1	0.333333
		0	1	0.166667
		0	1	0.333333
		0	1	0.428571
		0	1	0.285714
		0	1	0.5
		0	1	0.428571
		0	1	0.375
		0	1	0.333333
		0	1	0.333333
		0	1	0.125
		0	1	0.25
		0	1	0.5
		0	1	0.142857
		0	1	0.2
		0	1	0.222222
		0	1	0.285714
		0	1	0.428571
		0	1	0.428571
	T25	0	1	0.75	Average	0.560714
		0	1	0.5
		0	1	0.428571
		0	1	0.285714
		0	1	0.571429
		0	1	0.714286
		0	1	0.5
		0	1	0.428571
		0	1	0.571429
		0	1	0.571429
		0	1	0.428571
		0	1	0.875
		0	1	0.5
		0	1	0.666667
		0	1	0.285714
		0	1	0.666667
		0	1	0.444444
		0	1	0.666667
		0	1	0.666667
		0	1	0.714286
		0	1	0.333333
		0	1	0.571429
		0	1	0.75
		0	1	0.555556
		0	1	0.571429
	T40	0	1	0.571429	Average	0.822524
		0	1	1.14286
		0	1	0.857143
		0	1	0.5
		0	1	1
		0	1	1.2
		0	1	1
		0	1	0.333333
		0	1	1
		0	1	1
		0	1	0.714286
		0	1	0.833333
		0	1	0.666667
		0	1	0.875
		0	1	0.666667
		0	1	1.16667
		0	1	0.833333
		0	1	0.75
		0	1	0.5
		0	1	0.857143
		0	1	0.714286
		0	1	0.714286
		0	1	0.666667
		0	1	1
		0	1	1

## Sheet: II exp
		GM130	TGN46	caderin
	T5	0	1	-0.166667	Average	0.070254
		0	1	0.111111
		0	1	0.2
		0	1	0.285714
		0	1	0.2
		0	1	0
		0	1	0.166667
		0	1	-0.2
		0	1	0.166667
		0	1	0.166667
		0	1	0
		0	1	-0.2
		0	1	0.2
		0	1	0.2
		0	1	-0.25
		0	1	0.2
		0	1	0.333333
		0	1	0.142857
		0	1	-0.142857
		0	1	0
		0	1	0.142857
		0	1	0.142857
		0	1	-0.142857
		0	1	0
		0	1	0.2
	T15	0	1	0.333333	Average	0.24381
		#DIV/0!	1	0
		#DIV/0!	1	0
		0	1	0.166667
		0	1	0.375
		0	1	0.333333
		0	1	0.285714
		0	1	0.142857
		0	1	0.25
		0	1	0.333333
		0	1	0.333333
		0	1	0.428571
		0	1	0.375
		0	1	0.333333
		0	1	0.333333
		#DIV/0!	1	0
		0	1	0.125
		0	1	0.25
		0	1	0.125
		#DIV/0!	1	0
		0	1	0.142857
		0	1	0.166667
		0	1	0.333333
		0	1	0.428571
		0	1	0.5
	T25	0	1	0.571429	Average	0.470952
		0	1	0.428571
		0	1	0.125
		0	1	0.142857
		0	1	0.142857
		0	1	0.25
		0	1	0.5
		0	1	0.833333
		0	1	0.333333
		0	1	0.833333
		0	1	0.333333
		0	1	0.5
		0	1	0.857143
		0	1	0.833333
		0	1	0.428571
		0	1	0.166667
		0	1	0.333333
		0	1	0.857143
		0	1	0.875
		0	1	0.75
		0	1	0.428571
		0	1	0.75
		0	1	0.166667
		0	1	0.166667
		0	1	0.166667
	T40	0	1	0.333333	Average	0.700476
		0	1	1
		0	1	0.5
		0	1	0.714286
		0	1	0.571429
		0	1	1.16667
		0	1	1
		0	1	0.5
		0	1	0.833333
		0	1	0.6
		0	1	0.857143
		0	1	1
		0	1	0.75
		0	1	0.6
		0	1	0.714286
		0	1	0.571429
		0	1	0.333333
		0	1	0.857143
		0	1	0.5
		0	1	0.428571
		0	1	0.666667
		0	1	0.833333
		0	1	0.714286
		0	1	0.666667
		0	1	0.8

## Sheet: III exp
		GM130	TGN46	caderin
	T5	0	1	0.285714	Average	0.15981
		0	1	0.5
		0	1	0.333333
		0	1	0
		0	1	0.6
		0	1	-0.2
		0	1	0.166667
		0	1	0.25
		0	1	0.333333
		0	1	0.166667
		0	1	0.285714
		0	1	0.285714
		0	1	0.142857
		0	1	0.25
		0	1	0.166667
		0	1	0
		0	1	-0.333333
		0	1	0
		0	1	0.142857
		0	1	0
		0	1	0.166667
		0	1	0.142857
		0	1	0.142857
		0	1	0.166667
		0	1	0
		GM130	TGN46	caderin
	T15	0	1	0.142857	Average	0.351238
		0	1	0.5
		0	1	0.166667
		0	1	0.666667
		0	1	0.571429
		0	1	0.5
		0	1	0.285714
		0	1	0.666667
		0	1	0.25
		0	1	0.333333
		0	1	0.714286
		0	1	0.2
		0	1	0.25
		0	1	0.285714
		0	1	0.428571
		0	1	0.5
		0	1	0.285714
		0	1	0.333333
		0	1	0.166667
		0	1	0.2
		0	1	0
		0	1	0
		0	1	0.4
		0	1	0.333333
		0	1	0.6
		GM130	TGN46	caderin
	T25	0	1	0.857143	Average	0.681619
		0	1	0.857143
		0	1	0.5
		0	1	0.857143
		0	1	0.428571
		0	1	0.6
		0	1	0.5
		0	1	0.833333
		0	1	0.75
		0	1	0.6
		0	1	0.4
		0	1	0.333333
		0	1	0.857143
		0	1	0.75
		0	1	0.714286
		0	1	0.5
		0	1	0.666667
		0	1	0.4
		0	1	0.833333
		0	1	0.714286
		0	1	0.75
		0	1	0.428571
		0	1	1.16667
		0	1	1.14286
		0	1	0.6
		GM130	TGN46	caderin
	T40	0	1	1	Average	0.834492
		0	1	1
		0	1	1
		0	1	0.857143
		0	1	1.125
		0	1	0.857143
		0	1	0.857143
		0	1	0.857143
		0	1	0.666667
		0	1	0.777778
		0	1	1
		0	1	1.2
		0	1	1
		0	1	1
		0	1	0.8
		0	1	0.714286
		0	1	0.6
		0	1	0.8
		0	1	1
		0	1	0.5
		0	1	0.833333
		0	1	0.333333
		0	1	0.333333
		0	1	1
		0	1	0.75
