# Supplementary material for: Cargoes move from cis to trans-Golgi compartments and concentrate in the TGN before exiting
Source: EMBO Rep. 2025 Sep 3;26(19):4742–65. doi: 10.1038/s44319-025-00548-9 (PMC12508209; doi:10.1038/s44319-025-00548-9)
Supplement: Supplementary file 4 — Source data Fig. 2 [file 44319_2025_548_MOESM4_ESM.zip › Fig2/Fig2b.xlsx]

## Sheet: I exp
		GM130	TGN46	VSVG	T5	Average	VSVG
	T5	0	1	-0.0283159			0.126868
		0	1	-0.183721
		0	1	0.265993
		0	1	0.302158
		0	1	0.34657
		0	1	0.469438
		0	1	0.0642504
		0	1	0.0425532
		0	1	0.00266667
		0	1	0.0309051
		0	1	-0.105
		0	1	-0.0183824
		0	1	0.111984
		0	1	0.138801
		0	1	0.0486381
		0	1	0.665217
		0	1	-0.0494505
		0	1	-0.0418118
		0	1	0.138632
		0	1	0.108696
		0	1	0.212798
		0	1	0.174863
		0	1	0.215559
		0	1	0.0198556
		0	1	0.238806
	T15	0	1	0.499593	T40	Average	VSVG
		0	1	-0.0719755			0.319679
		0	1	0.734463
		0	1	0.230631
		0	1	0.224287
		0	1	-0.0631808
		0	1	0.625786
		0	1	0.369266
		0	1	0.306383
		0	1	0.470339
		0	1	0.196375
		0	1	0.0818182
		0	1	0.225397
		0	1	0.204301
		0	1	0.329989
		0	1	0.0311615
		0	1	0.247573
		0	1	0.323596
		0	1	0.536585
		0	1	0.180451
		0	1	0.502814
		0	1	0.255489
		0	1	0.582822
		0	1	0.747845
		0	1	0.220165
	T25	0	1	0	T40	Average	VSVG
		0	1	0.634686			0.576315
		0	1	0.0554493
		0	1	0.468454
		0	1	0.456274
		0	1	0.6575
		0	1	0.128458
		0	1	0.976965
		0	1	0.602067
		0	1	1
		0	1	0.896289
		0	1	0.132468
		0	1	0.81165
		0	1	0.418605
		0	1	0.269036
		0	1	0.158103
		0	1	0.730823
		0	1	0.0102041
		0	1	0.731167
		0	1	0.345502
		0	1	0.591304
		0	1	1.07151
		0	1	1.46777
		0	1	1.08804
		0	1	0.705556
		0	1	0.576315
	T40	0	1	1.15101	T40	Average	VSVG
		0	1	0.326304			0.687703
		0	1	0.64275
		0	1	0.0256849
		0	1	0.9501
		0	1	0.44464
		0	1	0.494986
		0	1	0.242841
		0	1	0.996885
		0	1	1.00998
		0	1	0.974638
		0	1	1.2574
		0	1	1.14338
		0	1	0.547393
		0	1	0.927835
		0	1	0.966988
		0	1	0.527241
		0	1	0.673401
		0	1	-0.524169
		0	1	0.481132
		0	1	1.22414
		0	1	0.853333
		0	1	1
		0	1	0.434402
		0	1	0.42029

## Sheet: II exp
		GM130	TGN46	VSVG	T5	Average	Median	SD	SEM
	T5	0	1	0.2		0.00304762	0	0.204821	0.0409643
		0	1	0.2
		0	1	0
		0	1	-0.2
		0	1	-0.166667
		0	1	0
		0	1	0
		0	1	-0.333333
		0	1	-0.2
		0	1	0
		0	1	0.166667
		0	1	-0.2
		0	1	0
		0	1	-0.2
		0	1	0
		0	1	0
		0	1	0
		0	1	-0.166667
		0	1	-0.2
		0	1	0
		0	1	0
		0	1	0.166667
		0	1	0.142857
		0	1	0.666667
		0	1	0.2
	T15	0	1	0	T40	Average	Median	SD	SEM
		0	1	0.333333		0.280449	0.25	0.135054	0.0270109
		0	1	0.166667
		0	1	0.333333
		0	1	0.2
		0	1	0.5
		0	1	0.333333
		0	1	0.25
		0	1	0.2
		0	1	0.166667
		0	1	0.6
		0	1	0.25
		0	1	0.333333
		0	1	0.2
		0	1	0.2
		0	1	0.125
		0	1	0.25
		0	1	0.2
		0	1	0.25
		0	1	0.142857
		0	1	0.285714
		0	1	0.5
		0	1	0.285714
		0	1	0.5
		0	1	0.285714
		0	1	0.4
					T40	Average	Median	SD	SEM
	T25	0	1	0.818182		0.507299	0.5	0.19065	0.03813
		0	1	0.428571
		0	1	0.25
		0	1	0.4
		0	1	0.6
		0	1	0.714286
		0	1	0.6
		0	1	0.2
		0	1	0.428571
		0	1	0.571429
		0	1	0.75
		0	1	0.333333
		0	1	0.5
		0	1	0.75
		0	1	0.833333
		0	1	0.5
		0	1	0.333333
		0	1	0.25
		0	1	0.571429
		0	1	0.428571
		0	1	0.75
		0	1	0.285714
		0	1	0.6
		0	1	0.5
		0	1	0.285714
	T40	0	1	0.833333	T40	Average	Median	SD	SEM
		0	1	0.75		0.64504	0.666667	0.155003	0.0310005
		0	1	0.5
		0	1	0.714286
		0	1	0.833333
		0	1	0.666667
		0	1	0.666667
		0	1	0.333333
		0	1	0.555556
		0	1	0.5
		0	1	0.666667
		0	1	0.75
		0	1	0.833333
		0	1	0.8
		0	1	0.375
		0	1	0.428571
		0	1	0.75
		0	1	0.6
		0	1	0.8
		0	1	0.714286
		0	1	0.4
		0	1	0.5
		0	1	0.6
		0	1	0.8
		0	1	0.8
		0	1	0.6

## Sheet: III exp
		GM130	TGN46	VSVG	T5	Average	VSVG
	T5	0	1	-0.410256			-0.0478094
		0	1	0.219512
		0	1	-0.315789
		0	1	0.169231
		0	1	0.617021
		0	1	0.5
		0	1	-1.18519
		0	1	0.258065
		0	1	-0.787879
		0	1	0.5
		0	1	0.571429
		0	1	-0.486486
		0	1	0.531915
		0	1	-0.52381
		0	1	-0.12766
		0	1	-0.530612
		0	1	-0.489796
		0	1	0
		0	1	0.22449
		0	1	-0.26
		0	1	-0.5
		0	1	-0.15
		0	1	-0.294118
		0	1	0.272727
		0	1	1.00197
	T15	0	1	0.269841	T15	Average	VSVG
		0	1	-0.179487			0.29934
		0	1	0
		0	1	0.689189
		0	1	0.3125
		0	1	0.1875
		0	1	0.791667
		0	1	-0.111111
		0	1	0.223529
		0	1	0.0645161
		0	1	0.40678
		0	1	0.35
		0	1	0.833333
		0	1	0
		0	1	0.730769
		0	1	0.775
		0	1	0.6
		0	1	0.788462
		0	1	0.472222
		0	1	0.138889
		0	1	-0.291667
		0	1	0.118644
		0	1	0.135135
		0	1	0.177778
		0	1	0
	T25	0	1	0.661017	T25	Average	VSVG
		0	1	0.646154			0.636891
		0	1	0.387755
		0	1	0.678571
		0	1	0.731707
		0	1	0.717391
		0	1	0.6
		0	1	0.65625
		0	1	0.755556
		0	1	0.212121
		0	1	0.535714
		0	1	1
		0	1	1.23913
		0	1	0.949153
		0	1	0.833333
		0	1	0.75
		0	1	0.657143
		0	1	0.584906
		0	1	0.111111
		0	1	-0.181818
		0	1	0.418919
		0	1	1
		0	1	0.22449
		0	1	0.941176
		0	1	0.8125
	T40	0	1	1.30645	T40	Average	VSVG
		0	1	1			1.34504
		0	1	1.93333
		0	1	0.985915
		0	1	0.423729
		0	1	2.41026
		0	1	0.574074
		0	1	2.15152
		0	1	1.65455
		0	1	0.651515
		0	1	1
		0	1	1.41667
		0	1	1.7377
		0	1	1.82143
		0	1	1
		0	1	1
		0	1	1.38182
		0	1	0.731707
		0	1	2.59459
		0	1	1.56604
		0	1	1.21053
		0	1	1
		0	1	1.1791
		0	1	1.58209
		0	1	1.15789
		0	1	1.46154
