# Supplementary material for: Cargoes move from cis to trans-Golgi compartments and concentrate in the TGN before exiting
Source: EMBO Rep. 2025 Sep 3;26(19):4742–65. doi: 10.1038/s44319-025-00548-9 (PMC12508209; doi:10.1038/s44319-025-00548-9)
Supplement: Supplementary file 5 — Source data Fig. 3 [file 44319_2025_548_MOESM5_ESM.zip]

Archive with 12 entries (11 files):
- Fig3/
- __MACOSX/._Fig3
- Fig3/Fig3.xlsx
- __MACOSX/Fig3/._Fig3.xlsx
- Fig3/Fig3_5 min.tif
- __MACOSX/Fig3/._Fig3_5 min.tif
- Fig3/Fig3_25 min.tif
- __MACOSX/Fig3/._Fig3_25 min.tif
- Fig3/Fig3_40 min.tif
- __MACOSX/Fig3/._Fig3_40 min.tif
- Fig3/Fig3_15 min.tif
- __MACOSX/Fig3/._Fig3_15 min.tif
