# Supplementary material for: Cargoes move from cis to trans-Golgi compartments and concentrate in the TGN before exiting
Source: EMBO Rep. 2025 Sep 3;26(19):4742–65. doi: 10.1038/s44319-025-00548-9 (PMC12508209; doi:10.1038/s44319-025-00548-9)
Supplement: Supplementary file 5 — Source data Fig. 3 [file 44319_2025_548_MOESM5_ESM.zip › Fig3/Fig3.xlsx]

## Sheet: Sheet2
Fraction of Gold particles 5 min
Cisterna
1	2	3	4	TGN
0.5	0.409091	0.0454545	0	0.0454545
0.384615	0.538462	0	0	0.0769231
0	0.2	0.2	0.2	0.4
0.3	0.7	0	0	0
0.6	0.2	0.2	0	0
1	0	0	0	0
0.5	0.333333	0.166667	0	0
1	0	0	0	0
0.272727	0.636364	0	0.0909091	0
0.181818	0.181818	0.545455	0.0909091	0
0.333333	0.666667	0	0	0
0.25	0.5	0.25	0	0
0.5	0.5	0	0	0
0.363636	0.363636	0.272727	0	0
0.6	0.2	0.2	0	0
0.666667	0.333333	0	0	0
0.363636	0.318182	0.227273	0.0909091	0
0.45979	0.357699	0.123975	0.0278075	0.0307281
Fraction of Gold particles 15 min
Cisterna
1	2	3	4	TGN
0.111111	0.333333	0.111111	0.111111	0.333333
0.2	0.466667	0.2	0.0666667	0.0666667
0.155556	0.155556	0.288889	0.111111	0.288889
0.0526316	0.210526	0.315789	0.263158	0.157895
0.333333	0.666667	0	0	0
0.2	0.4	0.15	0.2	0.05
0.264706	0.147059	0.264706	0.264706	0.0588235
1	0	0	0	0
0.363636	0.454545	0.181818	0	0
1	0	0	0	0
0.130435	0.217391	0.521739	0.130435	0
0.2	0	0.4	0	0.4
1	0	0	0	0
0.473684	0.105263	0.315789	0	0.105263
0.391792	0.225501	0.196417	0.081942	0.104348
Fraction of Gold particles 25 min
Cisterna
1	2	3	4	TGN
0	0	0.333333	0	0.666667
0.333333	0	0.666667	0	0
1	0	0	0	0
0.0416667	0.208333	0.166667	0.166667	0.416667
0.333333	0	0	0	0.666667
0	0	0.5	0	0.5
0.2	0.2	0	0.4	0.2
0.2	0	0	0	0.8
0.25	0	0	0	0.75
1	0	0	0	0
0.333333	0.333333	0	0	0.333333
1	0	0	0	0
0	0	0.666667	0.333333	0
0.333333	0.333333	0.333333	0	0
0.358929	0.0767857	0.190476	0.0642857	0.309524
Fraction of Gold particles 40 min
Cisterna
1	2	3	4	TGN
0	0	0	1	0
0.571429	0	0.142857	0	0.285714
0.222222	0.0555556	0.166667	0.222222	0.333333
0.444444	0	0	0.222222	0.333333
0.125	0	0.25	0	0.625
0.166667	0.166667	0.166667	0.333333	0.166667
0	0.166667	0	0.5	0.333333
0.166667	0.0833333	0.166667	0.166667	0.416667
0.4	0	0.1	0.1	0.4
0.375	0	0.125	0.125	0.375
0.2	0	0	0.2	0.6
0.5	0.125	0	0.125	0.25
1	0	0	0	0
0	0	0.142857	0.285714	0.571429
0.0833333	0.0833333	0.166667	0.166667	0.5
0.333333	0	0	0	0.666667
1	0	0	0	0
0.333333	0.333333	0	0	0.333333
0.3	0	0.1	0.3	0.3
0.327444	0.0533626	0.0803885	0.197201	0.341604
