# Supplementary material for: Cargoes move from cis to trans-Golgi compartments and concentrate in the TGN before exiting
Source: EMBO Rep. 2025 Sep 3;26(19):4742–65. doi: 10.1038/s44319-025-00548-9 (PMC12508209; doi:10.1038/s44319-025-00548-9)
Supplement: Supplementary file 6 — Source data Fig. 4 [file 44319_2025_548_MOESM6_ESM.zip]

Archive with 24 entries (23 files):
- Fig4/
- __MACOSX/._Fig4
- Fig4/Fig4A_hgh rush 15min.jpg
- __MACOSX/Fig4/._Fig4A_hgh rush 15min.jpg
- Fig4/Fig4A_hgh rush 40min.jpg
- __MACOSX/Fig4/._Fig4A_hgh rush 40min.jpg
- Fig4/Fig4A_hGH 5 min.xlsx
- __MACOSX/Fig4/._Fig4A_hGH 5 min.xlsx
- Fig4/Fig4A_hGH 40 min.xlsx
- __MACOSX/Fig4/._Fig4A_hGH 40 min.xlsx
- Fig4/Fig4A_hgh rush 25min.jpg
- __MACOSX/Fig4/._Fig4A_hgh rush 25min.jpg
- Fig4/Fig4A_hgh rush 5min.jpg
- __MACOSX/Fig4/._Fig4A_hgh rush 5min.jpg
- Fig4/Fig4A_hGH 15 min.xlsx
- __MACOSX/Fig4/._Fig4A_hGH 15 min.xlsx
- Fig4/Fig4d.jpg
- __MACOSX/Fig4/._Fig4d.jpg
- Fig4/Fig4A_hGH 25 min.xlsx
- __MACOSX/Fig4/._Fig4A_hGH 25 min.xlsx
- Fig4/Fig4c.tif
- __MACOSX/Fig4/._Fig4c.tif
- Fig4/Fig4b.xlsx
- __MACOSX/Fig4/._Fig4b.xlsx
