# Supplementary material for: Cargoes move from cis to trans-Golgi compartments and concentrate in the TGN before exiting
Source: EMBO Rep. 2025 Sep 3;26(19):4742–65. doi: 10.1038/s44319-025-00548-9 (PMC12508209; doi:10.1038/s44319-025-00548-9)
Supplement: Supplementary file 6 — Source data Fig. 4 [file 44319_2025_548_MOESM6_ESM.zip › Fig4/Fig4A_hGH 5 min.xlsx]

## Sheet: Foglio1
Normalized values
Red	Green	Blue
0.00784314	0	0.00452489
0.00784314	0	0.00452489
0.00784314	0	0.00452489
0.00784314	0	0.00452489
0.00784314	0	0.00452489
0.00784314	0	0.00452489
0.00784314	0	0.00452489
0.00784314	0	0.00452489
0.00784314	0	0.00452489
0.00784314	0	0.00452489
0.00784314	0	0.00452489
0.00784314	0	0.00452489
0.00784314	0	0.00452489
0.00784314	0	0.00452489
0.00784314	0	0.00452489
0.00784314	0	0.00452489
0.00784314	0	0.00452489
0.00784314	0	0.00452489
0.00784314	0	0.00452489
0.00784314	0	0.00452489
0.00784314	0	0.00452489
0.00784314	0	0.00452489
0.00784314	0	0.00452489
0.00784314	0	0.00452489
0.00784314	0	0.00452489
0.00784314	0	0.00452489
0.00784314	0	0.00452489
0.00784314	0	0.00452489
0.00784314	0	0.00452489
0.00784314	0	0.00452489
0.00784314	0	0.00452489
0.00784314	0	0.00452489
0.00784314	0	0.00452489
0.00784314	0	0.00452489
0.00784314	0	0.00452489
0.00784314	0	0.00452489
0.00784314	0	0.00452489
0.00784314	0	0.00452489
0.00784314	0	0.00452489
0.00784314	0	0.00452489
0.00784314	0	0.00452489
0.00784314	0	0.00452489
0.00784314	0	0.00452489
0.00784314	0	0.00452489
0.00784314	0	0.00452489
0.00784314	0	0.00452489
0.00784314	0	0.00452489
0.00784314	0	0.00452489
0.00784314	0	0.00452489
0.00784314	0	0.00452489
0.00784314	0	0.00452489
0.00784314	0	0.00452489
0.00784314	0	0.00452489
0.00784314	0	0.00452489
0.00784314	0	0.00452489
0.00784314	0	0.00452489
0.00784314	0	0.00452489
0.00784314	0	0.00452489
0.00784314	0	0.00452489
0.00784314	0	0.00452489
0.00784314	0	0.00452489
0.00784314	0	0.00452489
0.00784314	0	0.00452489
0.00784314	0	0.00452489
0.00784314	0	0.00452489
0.00784314	0	0.00452489
0.00784314	0	0.00452489
0.00784314	0	0.00452489
0.00784314	0	0.00452489
0.00784314	0	0.00452489
0.00784314	0	0.00452489
0.00784314	0	0.00452489
0.00784314	0	0.00452489
0.00784314	0	0.00452489
0.00784314	0	0.00452489
0.00784314	0	0.00452489
0.00784314	0	0.00452489
0.00784314	0	0.00452489
0.00784314	0	0.00452489
0.00784314	0	0.00452489
0.00784314	0	0.00452489
0.00784314	0	0.00452489
0.00784314	0	0.00452489
0.00784314	0	0.00452489
0.00784314	0	0.00452489
0.00784314	0	0.00452489
0.00784314	0	0.00452489
0.00784314	0	0.00452489
0.00784314	0	0.00452489
0.00784314	0	0.00452489
0.00784314	0	0.00452489
0.00784314	0	0.00452489
0.00784314	0	0.00452489
0.00784314	0	0.00452489
0.00784314	0	0.00452489
0.00784314	0	0.00452489
0.00784314	0	0.00452489
0.00784314	0	0.00452489
0.00784314	0	0.00452489
0.00784314	0	0.00452489
0.00784314	0	0.00452489
0.00784314	0	0.00452489
0.00784314	0	0.00452489
0.00784314	0	0.00452489
0.00784314	0	0.00452489
0.00784314	0	0.00452489
0.00784314	0	0.00452489
0.00784314	0	0.00452489
0.00784314	0	0.00452489
0.00784314	0	0.00452489
0.00784314	0	0.00452489
0.00784314	0	0.00452489
0.00784314	0	0.00452489
0.00784314	0	0.00452489
0.00784314	0	0.00452489
0.00784314	0	0.00452489
0.00784314	0	0.00452489
0.00784314	0	0.00452489
0.00784314	0	0.00452489
0.00784314	0	0.00452489
0.00784314	0	0.00452489
0.00784314	0	0.00452489
0.00784314	0	0.00452489
0.00784314	0	0.00452489
0.00784314	0	0.00452489
0.00784314	0	0.00452489
0.00784314	0	0.00452489
0.00784314	0	0.00452489
0.00784314	0	0.00452489
0.00784314	0	0.00452489
0.00784314	0	0.00452489
0.00784314	0	0.00452489
0.00784314	0	0.00452489
0.00784314	0	0.00452489
0.00784314	0	0.00452489
0.00784314	0	0.00452489
0.00784314	0	0.00452489
0.00784314	0	0.00452489
0.00784314	0	0.00452489
0.00784314	0	0.00452489
0.00784314	0	0.00452489
0.00784314	0	0.00452489
0.00784314	0	0.00452489
0.00784314	0	0.00452489
0.00784314	0	0.00452489
0.00784314	0	0.00452489
0.00784314	0	0.00452489
0.00784314	0	0.00452489
0.00784314	0	0.00452489
0.00784314	0	0.00452489
0.00784314	0	0.00452489
0.00784314	0	0.00452489
0.00784314	0	0.00452489
0.00784314	0	0.00452489
0.00784314	0	0.00452489
0.00784314	0	0.00452489
0.00784314	0	0.00452489
0.00784314	0	0.00452489
0.00784314	0	0.00452489
0.00784314	0	0.00452489
0.00784314	0	0.00452489
0.00784314	0	0.00452489
0.00784314	0	0.00452489
0.00784314	0	0.00452489
0.00784314	0	0.00452489
0.00784314	0	0.00452489
0.00784314	0	0.00452489
0.00784314	0	0.00452489
0.00784314	0	0.00452489
0.00784314	0	0.00452489
0.00784314	0	0.00452489
0.00392157	0	0.00452489
0.00392157	0	0.00452489
0.00392157	0	0.00452489
0.00392157	0	0.00452489
0.00392157	0	0.00452489
0.00392157	0	0.00452489
0.00392157	0	0.00452489
0.00392157	0	0.00452489
0.00392157	0	0.00452489
0.00392157	0	0.00452489
0	0	0.00452489
0	0	0.00452489
0	0	0.00452489
0	0	0.00452489
0	0	0.00452489
0	0	0.00452489
0	0	0.00452489
0	0	0.00452489
0	0	0.00452489
0	0	0.00452489
0	0	0.00452489
0	0	0.00452489
0	0	0.00452489
0	0	0.00452489
0	0	0.00452489
0	0	0.00452489
0	0	0.00452489
0	0	0.00452489
0	0	0.00452489
0	0	0.00452489
0	0	0.00452489
0	0	0.00452489
0	0	0.00452489
0	0	0.00452489
0	0	0.00452489
0	0	0.00452489
0	0	0.00452489
0	0	0.00452489
0	0	0.00452489
0	0	0.00452489
0	0	0.00452489
0	0	0.00452489
0	0	0.00452489
0	0	0.00452489
0	0	0.00452489
0	0	0.00452489
0	0	0.00452489
0	0	0.00452489
0	0	0.00452489
0	0	0.00452489
0	0	0.00452489
0	0	0.00452489
0	0	0.00452489
0	0	0.00452489
0	0	0.00452489
0	0	0.00452489
0	0	0.00452489
0	0	0.00452489
0	0	0.00452489
0	0	0.00452489
0	0	0.00452489
0	0	0.00452489
0	0	0.00452489
0	0	0.00452489
0	0	0.00452489
0	0	0.00452489
0	0	0.00452489
0	0	0.00452489
0	0	0.00452489
0	0	0.00452489
0	0	0.00452489
0	0	0.00452489
0	0	0.00452489
0	0	0.00452489
0	0	0.00452489
0	0	0.00452489
0	0	0.00452489
0	0	0.00452489
0	0	0.00452489
0	0	0.00452489
0	0	0.00452489
0	0	0.00452489
0	0	0.00452489
0	0	0.00452489
0	0	0.00452489
0	0	0.00452489
0	0	0.00452489
0	0	0.00452489
0	0	0.00452489
0	0	0.00452489
0	0	0.00452489
0	0	0.00452489
0	0	0.00452489
0	0	0.00452489
0	0	0.00452489
0	0	0.00452489
0	0	0.00452489
0	0	0.00452489
0	0	0.00452489
0	0	0.00452489
0	0	0.00452489
0	0	0.00452489
0	0	0.00452489
0	0	0.00452489
0	0	0.00452489
0	0	0.00452489
0	0	0.00452489
0	0	0.00452489
0	0	0.00452489
0	0	0.00452489
0	0	0.00452489
0	0	0.00452489
0	0	0.00452489
0	0	0.00452489
0	0	0.00452489
0	0	0.00452489
0	0	0.00452489
0	0	0.00452489
0	0	0.00452489
0	0	0.00452489
0	0	0.00452489
0	0	0.00452489
0	0	0.00452489
0.00392157	0.00408163	0.00904977
0.00392157	0.00408163	0.00904977
0.00392157	0.00408163	0.00904977
0.00392157	0.00408163	0.00904977
0.00392157	0.00408163	0.00904977
0.00392157	0.00408163	0.00904977
0.00392157	0.00408163	0.00904977
0.00392157	0.00408163	0.00904977
0.00392157	0.00408163	0.00904977
0.00392157	0.00408163	0.00904977
0.00392157	0.00408163	0.00904977
0.00392157	0.00408163	0.00904977
0.00392157	0.00408163	0.00904977
0.00392157	0.00408163	0.00904977
0.00392157	0.00408163	0.00904977
0.00392157	0.00408163	0.00904977
0.00392157	0.00408163	0.00904977
0.00392157	0.00408163	0.00904977
0.00392157	0.00408163	0.00904977
0.00392157	0.00408163	0.00904977
0.00392157	0.00408163	0.00904977
0.00392157	0.00408163	0.00904977
0.00392157	0.00408163	0.00904977
0.00392157	0.00408163	0.00904977
0.00392157	0.00408163	0.00904977
0.00392157	0.00408163	0.00904977
0.00392157	0.00408163	0.00904977
0.00392157	0.00408163	0.00904977
0.00392157	0.00408163	0.00904977
0.00392157	0.00408163	0.00904977
0.00392157	0.00408163	0.00904977
0.00392157	0.00408163	0.00904977
0.00392157	0.00408163	0.00904977
0.00392157	0.00408163	0.00904977
0.00392157	0.00408163	0.00904977
0.00392157	0.00408163	0.00904977
0.00392157	0.00408163	0.00904977
0.00392157	0.00408163	0.00904977
0.00392157	0.00408163	0.00904977
0.00392157	0.00408163	0.00904977
0.00392157	0.00408163	0.00904977
0.00392157	0.00408163	0.00904977
0.00392157	0.00408163	0.00904977
0.00392157	0.00408163	0.00904977
0.00392157	0.00408163	0.00904977
0.00392157	0.00408163	0.00904977
0.00392157	0.00408163	0.00904977
0.00392157	0.00408163	0.00904977
0.00392157	0.00408163	0.00904977
0.00392157	0.00408163	0.00904977
0.00392157	0.00408163	0.00904977
0.00392157	0.00408163	0.00904977
0.00392157	0.00408163	0.00904977
0.00392157	0.00408163	0.00904977
0.00392157	0.00408163	0.00904977
0.00392157	0.00408163	0.00904977
0.00392157	0.00408163	0.00904977
0.00392157	0.00408163	0.00904977
0.00392157	0.00408163	0.00904977
0.00392157	0.00408163	0.00904977
0.00392157	0.00408163	0.00904977
0.00392157	0.00408163	0.00904977
0.00392157	0.00408163	0.00904977
0.00392157	0.00408163	0.00904977
0.00392157	0.00408163	0.00904977
0.00392157	0.00408163	0.00904977
0.00392157	0.00408163	0.00904977
0.00392157	0.00408163	0.00904977
0.00392157	0.00408163	0.00904977
0.00392157	0.00408163	0.00904977
0.00392157	0.00408163	0.00904977
0.00392157	0.00408163	0.00904977
0.00392157	0.00408163	0.00904977
0.00392157	0.00408163	0.00904977
0.00392157	0.00408163	0.00904977
0.00392157	0.00408163	0.00904977
0.00392157	0.00408163	0.00904977
0.00392157	0.00408163	0.00904977
0.00392157	0.00408163	0.00904977
0.00392157	0.00408163	0.00904977
0.00392157	0.00408163	0.00904977
0.00392157	0.00408163	0.00904977
0.00392157	0.00408163	0.00904977
0.00392157	0.00408163	0.00904977
0.00392157	0.00408163	0.00904977
0.00392157	0.00408163	0.00904977
0.00392157	0.00408163	0.00904977
0.00392157	0.00408163	0.00904977
0.00392157	0.00408163	0.00904977
0.00392157	0.00408163	0.00904977
0.00392157	0.00408163	0.00904977
0.00392157	0.00408163	0.00904977
0.00392157	0.00408163	0.00904977
0.00392157	0.00408163	0.00904977
0.00392157	0.00408163	0.00904977
0.00392157	0.00408163	0.00904977
0.00392157	0.00408163	0.00904977
0.00392157	0.00408163	0.00904977
0.00392157	0.00408163	0.00904977
0.00392157	0.00408163	0.00904977
0.00392157	0.00408163	0.00904977
0.00392157	0.00408163	0.00904977
0.00392157	0.00408163	0.00904977
0.00392157	0.00408163	0.00904977
0.00392157	0.00408163	0.00904977
0.00392157	0.00408163	0.00904977
0.00392157	0.00408163	0.00904977
0.00392157	0.00408163	0.00904977
0.00392157	0.00408163	0.00904977
0.00392157	0.00408163	0.00904977
0.00392157	0.00408163	0.00904977
0.00392157	0.00408163	0.00904977
0.00392157	0.00408163	0.00904977
0.00392157	0.00408163	0.00904977
0.00392157	0.00408163	0.00904977
0.00392157	0.00408163	0.00904977
0.00392157	0.00408163	0.00904977
0.00392157	0.00408163	0.00904977
0.00392157	0.00408163	0.00904977
0.00392157	0.00408163	0.00904977
0.00392157	0.00408163	0.00904977
0.00392157	0.00408163	0.00904977
0.00392157	0.00408163	0.00904977
0.00392157	0.00408163	0.00904977
0.00392157	0.00408163	0.00904977
0.00392157	0.00408163	0.00904977
0.00392157	0.00408163	0.00904977
0.00392157	0.00408163	0.00904977
0.00392157	0.00408163	0.00904977
0.00392157	0.00408163	0.00904977
0.00392157	0.00408163	0.00904977
0.00392157	0.00408163	0.00904977
0.00392157	0.00408163	0.00904977
0.00392157	0.00408163	0.00904977
0.00392157	0.00408163	0.00904977
0.00392157	0.00408163	0.00904977
0.00392157	0.00408163	0.00904977
0.00392157	0.00408163	0.00904977
0.00392157	0.00408163	0.00904977
0.00392157	0.00408163	0.00904977
0.00392157	0.00408163	0.00904977
0.00392157	0.00408163	0.00904977
0.00392157	0.00408163	0.00904977
0.00392157	0.00408163	0.00904977
0.00392157	0.00408163	0.00904977
0.00392157	0.00408163	0.00904977
0.00392157	0.00408163	0.00904977
0.00392157	0.00408163	0.00904977
0.00392157	0.00408163	0.00904977
0.00392157	0.00408163	0.00904977
0.00392157	0.00408163	0.00904977
0.00392157	0.00408163	0.00904977
0.00392157	0.00408163	0.00904977
0.00392157	0.00408163	0.00904977
0.00392157	0.00408163	0.00904977
0.00392157	0.00408163	0.00904977
0.00392157	0.00408163	0.00904977
0.00392157	0.00408163	0.00904977
0.00392157	0.00408163	0.00904977
0.00392157	0.00408163	0.00904977
0.00392157	0.00408163	0.00904977
0.00392157	0.00408163	0.00904977
0.00392157	0.00408163	0.00904977
0.00392157	0.00408163	0.00904977
0.00392157	0.00408163	0.00904977
0.00392157	0.00408163	0.00904977
0.00392157	0.00408163	0.00904977
0.00392157	0.00408163	0.00904977
0.00392157	0.00408163	0.00904977
0.00392157	0.00408163	0.00904977
0.00392157	0.00408163	0.00904977
0.00392157	0.00408163	0.00904977
0.00392157	0.00408163	0.00904977
0.00392157	0.00408163	0.00904977
0.00392157	0.00408163	0.00904977
0.00392157	0.00408163	0.00904977
0.00392157	0.00408163	0.00904977
0.00392157	0.00408163	0.00904977
0.00392157	0.00408163	0.00904977
0.00392157	0.00408163	0.00904977
0.00392157	0.00408163	0.00904977
0.00392157	0.00408163	0.00904977
0.00392157	0.00408163	0.00904977
0.00392157	0.00408163	0.00904977
0.00392157	0.00408163	0.00904977
0.00392157	0.00408163	0.00904977
0.00392157	0.00408163	0.00904977
0.00392157	0.00408163	0.00904977
0.00392157	0.00408163	0.00904977
0.00392157	0.00408163	0.00904977
0.00392157	0.00408163	0.00904977
0.00392157	0.00408163	0.00904977
0.00392157	0.00408163	0.00904977
0.00392157	0.00408163	0.00904977
0.00392157	0.00408163	0.00904977
0.00392157	0.00408163	0.00904977
0.00392157	0.00408163	0.00904977
0.00392157	0.00408163	0.00904977
0.00392157	0.00408163	0.00904977
0.00392157	0.00408163	0.00904977
0.00392157	0.00408163	0.00904977
0.00392157	0.00408163	0.00904977
0.00392157	0.00408163	0.00904977
0.00392157	0.00408163	0.00904977
0.00392157	0.00408163	0.00904977
0.00392157	0.00408163	0.00904977
0.00392157	0.00408163	0.00904977
0.00392157	0.00408163	0.00904977
0.00392157	0.00408163	0.00904977
0.00392157	0.00408163	0.00904977
0.00392157	0.00408163	0.00904977
0.00392157	0.00408163	0.00904977
0.00392157	0.00408163	0.00904977
0.00392157	0.00408163	0.00904977
0.00392157	0.00408163	0.00904977
0.00392157	0.00408163	0.00904977
0	0	0.00452489
0	0	0.00452489
0	0	0.00452489
0	0	0.00452489
0	0	0.00452489
0	0	0.00452489
0	0	0.00452489
0	0	0.00452489
0	0	0.00452489
0.00392157	0.00408163	0.00904977
0.00392157	0.00408163	0.00904977
0.00392157	0.00408163	0.00904977
0.00392157	0.00408163	0.00904977
0.00392157	0.00408163	0.00904977
0.00392157	0.00408163	0.00904977
0.00392157	0.00408163	0.00904977
0.00392157	0.00408163	0.00904977
0.00392157	0.00408163	0.00904977
0.00392157	0.00408163	0.00904977
0.00392157	0.00408163	0.00904977
0.00392157	0.00408163	0.00904977
0.00392157	0.00408163	0.00904977
0.00392157	0.00408163	0.00904977
0.00392157	0.00408163	0.00904977
0.00392157	0.00408163	0.00904977
0.00392157	0.00408163	0.00904977
0.00392157	0.00408163	0.00904977
0.00392157	0.00408163	0.00904977
0.00392157	0.00408163	0.00904977
0	0	0.00452489
0	0	0.00452489
0	0	0.00452489
0	0	0.00452489
0	0	0.00452489
0	0	0.00452489
0	0	0.00452489
0	0	0.00452489
0	0	0.00452489
0	0	0.00452489
0	0	0.00452489
0	0	0.00452489
0	0	0.00452489
0	0	0.00452489
0	0	0.00452489
0	0	0.00452489
0	0	0.00452489
0	0	0.00452489
0	0	0.00452489
0	0	0.00452489
0	0	0.00452489
0	0	0.00452489
0.00392157	0.00408163	0.00904977
0.00392157	0.00408163	0.00904977
0.00392157	0.00408163	0.00904977
0.00392157	0.00408163	0.00904977
0.00392157	0.00408163	0.00904977
0.00392157	0.00408163	0.00904977
0.00392157	0.00408163	0.00904977
0.00392157	0.00408163	0.00904977
0.00392157	0.00408163	0.00904977
0.00392157	0.00408163	0.00904977
0.00392157	0.00408163	0.00904977
0.00392157	0.00408163	0.00904977
0.00392157	0.00408163	0.00904977
0.00392157	0.00408163	0.00904977
0.00392157	0.00408163	0.00904977
0.00392157	0.00408163	0.00904977
0.00392157	0.00408163	0.00904977
0.00392157	0.00408163	0.00904977
0.00392157	0.00408163	0.00904977
0.00392157	0.00408163	0.00904977
0.00392157	0.00408163	0.00904977
0.00392157	0.00408163	0.00904977
0.00392157	0.00408163	0.00904977
0.00392157	0.00408163	0.00904977
0.00392157	0.00408163	0.00904977
0.00392157	0.00408163	0.00904977
0.00392157	0.00408163	0.00904977
0.00392157	0.00408163	0.00904977
0.00392157	0.00408163	0.00904977
0.00392157	0.00408163	0.00904977
0.00392157	0.00408163	0.00904977
0.00392157	0.00408163	0.00904977
0.00392157	0.00408163	0.00904977
0.00392157	0.00408163	0.00904977
0.00392157	0.00408163	0.00904977
0.00392157	0.00408163	0.00904977
0.00392157	0.00408163	0.00904977
0.00392157	0.00408163	0.00904977
0.00392157	0.00408163	0.00904977
0.00392157	0.00408163	0.00904977
0.00392157	0.00408163	0.00904977
0.00784314	0.00816327	0.0135747
0.00784314	0.00816327	0.0135747
0.00784314	0.00816327	0.0135747
0.00784314	0.00816327	0.0135747
0.00784314	0.00816327	0.0135747
0.00784314	0.00816327	0.0135747
0.00784314	0.00816327	0.0135747
0.00784314	0.00816327	0.0135747
0.00784314	0.00816327	0.0135747
0.00784314	0.00816327	0.0135747
0.00784314	0.00816327	0.0135747
0.0117647	0.0122449	0.0180995
0.0117647	0.0122449	0.0180995
0.0117647	0.0122449	0.0180995
0.0117647	0.0122449	0.0180995
0.0117647	0.0122449	0.0180995
0.0117647	0.0122449	0.0180995
0.0117647	0.0122449	0.0180995
0.0117647	0.0122449	0.0180995
0.0117647	0.0122449	0.0180995
0.0117647	0.0122449	0.0180995
0.0156863	0.0163265	0.0226244
0.0156863	0.0163265	0.0226244
0.0156863	0.0163265	0.0226244
0.0156863	0.0163265	0.0226244
0.0156863	0.0163265	0.0226244
0.0156863	0.0163265	0.0226244
0.0156863	0.0163265	0.0226244
0.0156863	0.0163265	0.0226244
0.0156863	0.0163265	0.0226244
0.0156863	0.0163265	0.0226244
0.0156863	0.0163265	0.0226244
0.0156863	0.0163265	0.0226244
0.0156863	0.0163265	0.0226244
0.0156863	0.0163265	0.0226244
0.0156863	0.0163265	0.0226244
0.0156863	0.0163265	0.0226244
0.0156863	0.0163265	0.0226244
0.0156863	0.0163265	0.0226244
0.0156863	0.0163265	0.0226244
0.0156863	0.0163265	0.0226244
0.0196078	0.0204082	0.0271493
0.0196078	0.0204082	0.0271493
0.0196078	0.0204082	0.0271493
0.0196078	0.0204082	0.0271493
0.0196078	0.0204082	0.0271493
0.0196078	0.0204082	0.0271493
0.0196078	0.0204082	0.0271493
0.0196078	0.0204082	0.0271493
0.0196078	0.0204082	0.0271493
0.0196078	0.0204082	0.0271493
0.0196078	0.0204082	0.0271493
0.0196078	0.0204082	0.0271493
0.0196078	0.0204082	0.0271493
0.0196078	0.0204082	0.0271493
0.0196078	0.0204082	0.0271493
0.0196078	0.0204082	0.0271493
0.0196078	0.0204082	0.0271493
0.0196078	0.0204082	0.0271493
0.0196078	0.0204082	0.0271493
0.0196078	0.0204082	0.0271493
0.0196078	0.0204082	0.0271493
0.0196078	0.0204082	0.0271493
0.0196078	0.0204082	0.0271493
0.0235294	0.0244898	0.0316742
0.0235294	0.0244898	0.0316742
0.0235294	0.0244898	0.0316742
0.0235294	0.0244898	0.0316742
0.0235294	0.0244898	0.0316742
0.0235294	0.0244898	0.0316742
0.0235294	0.0244898	0.0316742
0.0235294	0.0244898	0.0316742
0.0235294	0.0244898	0.0316742
0.0235294	0.0244898	0.0316742
0.0235294	0.0244898	0.0316742
0.0235294	0.0244898	0.0316742
0.0235294	0.0244898	0.0316742
0.0235294	0.0244898	0.0316742
0.0235294	0.0244898	0.0316742
0.0235294	0.0244898	0.0316742
0.0235294	0.0244898	0.0316742
0.0235294	0.0244898	0.0316742
0.0235294	0.0244898	0.0316742
0.0235294	0.0244898	0.0316742
0.0235294	0.0244898	0.0316742
0.0235294	0.0244898	0.0316742
0.0235294	0.0244898	0.0316742
0.0235294	0.0244898	0.0316742
0.0235294	0.0244898	0.0316742
0.0235294	0.0244898	0.0361991
0.0235294	0.0244898	0.0361991
0.0235294	0.0244898	0.0361991
0.0235294	0.0244898	0.0361991
0.0235294	0.0244898	0.0361991
0.0235294	0.0244898	0.0361991
0.0235294	0.0244898	0.0361991
0.0235294	0.0244898	0.0361991
0.0235294	0.0244898	0.0361991
0.0235294	0.0244898	0.0361991
0.0235294	0.0244898	0.0361991
0.0235294	0.0244898	0.0361991
0.0235294	0.0244898	0.0361991
0.027451	0.0244898	0.0361991
0.027451	0.0244898	0.0361991
0.027451	0.0244898	0.0361991
0.027451	0.0244898	0.0361991
0.027451	0.0244898	0.0361991
0.027451	0.0244898	0.0361991
0.027451	0.0244898	0.0361991
0.027451	0.0204082	0.0361991
0.027451	0.0204082	0.0361991
0.027451	0.0204082	0.0361991
0.027451	0.0204082	0.0361991
0.027451	0.0204082	0.0316742
0.027451	0.0204082	0.0316742
0.0235294	0.0163265	0.0271493
0.0235294	0.0163265	0.0271493
0.0235294	0.0163265	0.0271493
0.0235294	0.0163265	0.0271493
0.0235294	0.0163265	0.0271493
0.0235294	0.0163265	0.0271493
0.0235294	0.0163265	0.0271493
0.0235294	0.0163265	0.0271493
0.0196078	0.0122449	0.0226244
0.0196078	0.0122449	0.0226244
0.0196078	0.0122449	0.0226244
0.0196078	0.0122449	0.0226244
0.0196078	0.0122449	0.0226244
0.0196078	0.00816327	0.0180995
0.0196078	0.00816327	0.0180995
0.0196078	0.00816327	0.0180995
0.0196078	0.00816327	0.0135747
0.0196078	0.00816327	0.0135747
0.0156863	0.00408163	0.0135747
0.0156863	0.00408163	0.0135747
0.0156863	0.00408163	0.0135747
0.0156863	0.00408163	0.00904977
0.0156863	0.00408163	0.00904977
0.0156863	0	0.00904977
0.0156863	0	0.00904977
0.0156863	0	0.00904977
0.0156863	0	0.00904977
0.0156863	0	0.00904977
0.0156863	0	0.00904977
0.0156863	0	0.00904977
0.0156863	0	0.00904977
0.0156863	0	0.00904977
0.0156863	0	0.00904977
0.0156863	0	0.00904977
0.0156863	0	0.00904977
0.0196078	0	0.00904977
0.0196078	0	0.00904977
0.0196078	0	0.00904977
0.0196078	0	0.00904977
0.0196078	0	0.00904977
0.0196078	0	0.00904977
0.0196078	0	0.00904977
0.0235294	0	0.00904977
0.0235294	0	0.00904977
0.0235294	0	0.00904977
0.0235294	0	0.00904977
0.0235294	0	0.00904977
0.0235294	0	0.00904977
0.0235294	0	0.00904977
0.027451	0	0.0135747
0.027451	0	0.0135747
0.0313725	0	0.0135747
0.0313725	0	0.0135747
0.0313725	0.00408163	0.0180995
0.0352941	0.00408163	0.0180995
0.0392157	0.00408163	0.0226244
0.0392157	0.00816327	0.0226244
0.0431373	0.00816327	0.0226244
0.0431373	0.00816327	0.0226244
0.0470588	0.0122449	0.0271493
0.0509804	0.0122449	0.0271493
0.0509804	0.0122449	0.0271493
0.054902	0.0122449	0.0271493
0.054902	0.0122449	0.0316742
0.0588235	0.0163265	0.0316742
0.0588235	0.0204082	0.0361991
0.0627451	0.0204082	0.0361991
0.0666667	0.0204082	0.0361991
0.0666667	0.0204082	0.0361991
0.0705882	0.0244898	0.040724
0.0705882	0.0244898	0.040724
0.0705882	0.0244898	0.040724
0.0745098	0.0244898	0.040724
0.0745098	0.0244898	0.040724
0.0745098	0.0244898	0.040724
0.0745098	0.0244898	0.040724
0.0745098	0.0244898	0.040724
0.0784314	0.0285714	0.0452489
0.0784314	0.0285714	0.0452489
0.0823529	0.0285714	0.0452489
0.0862745	0.0326531	0.0497738
0.0862745	0.0326531	0.0497738
0.0901961	0.0326531	0.0497738
0.0901961	0.0326531	0.0497738
0.0901961	0.0326531	0.0542986
0.0941176	0.0367347	0.0542986
0.0941176	0.0367347	0.0542986
0.0941176	0.0367347	0.0542986
0.0980392	0.0367347	0.0588235
0.0980392	0.0367347	0.0588235
0.101961	0.0367347	0.0588235
0.101961	0.0367347	0.0588235
0.101961	0.0367347	0.0588235
0.105882	0.0367347	0.0633484
0.105882	0.0367347	0.0633484
0.105882	0.0367347	0.0633484
0.109804	0.0367347	0.0633484
0.109804	0.0367347	0.0633484
0.109804	0.0408163	0.0678733
0.109804	0.0408163	0.0678733
0.113725	0.0367347	0.0633484
0.113725	0.0367347	0.0633484
0.113725	0.0367347	0.0633484
0.117647	0.0408163	0.0678733
0.117647	0.0408163	0.0678733
0.117647	0.0408163	0.0678733
0.117647	0.0408163	0.0678733
0.117647	0.0408163	0.0678733
0.121569	0.0408163	0.0678733
0.121569	0.0408163	0.0678733
0.121569	0.0367347	0.0633484
0.12549	0.0367347	0.0633484
0.129412	0.0367347	0.0633484
0.129412	0.0367347	0.0633484
0.133333	0.0367347	0.0588235
0.137255	0.0367347	0.0588235
0.137255	0.0326531	0.0588235
0.141176	0.0326531	0.0588235
0.145098	0.0326531	0.0588235
0.14902	0.0326531	0.0542986
0.14902	0.0326531	0.0542986
0.14902	0.0326531	0.0542986
0.152941	0.0326531	0.0497738
0.156863	0.0326531	0.0497738
0.160784	0.0285714	0.0452489
0.164706	0.0285714	0.0452489
0.164706	0.0285714	0.0452489
0.168627	0.0285714	0.0452489
0.168627	0.0326531	0.040724
0.172549	0.0326531	0.040724
0.172549	0.0326531	0.040724
0.176471	0.0326531	0.040724
0.176471	0.0326531	0.040724
0.176471	0.0326531	0.040724
0.176471	0.0367347	0.0452489
0.176471	0.0408163	0.0452489
0.180392	0.0408163	0.0452489
0.180392	0.0408163	0.0497738
0.180392	0.044898	0.0497738
0.180392	0.044898	0.0497738
0.184314	0.044898	0.0497738
0.180392	0.0489796	0.0497738
0.184314	0.0489796	0.0497738
0.188235	0.0530612	0.0542986
0.184314	0.0530612	0.0542986
0.184314	0.0530612	0.0542986
0.188235	0.0530612	0.0542986
0.188235	0.0571429	0.0588235
0.188235	0.0612245	0.0588235
0.188235	0.0612245	0.0588235
0.192157	0.0612245	0.0588235
0.192157	0.0612245	0.0588235
0.192157	0.0612245	0.0588235
0.192157	0.0612245	0.0588235
0.196078	0.0612245	0.0542986
0.2	0.0612245	0.0542986
0.207843	0.0571429	0.0542986
0.211765	0.0571429	0.0542986
0.215686	0.0571429	0.0542986
0.223529	0.0530612	0.0542986
0.227451	0.0530612	0.0542986
0.231373	0.0489796	0.0497738
0.239216	0.0489796	0.0452489
0.243137	0.0489796	0.0452489
0.247059	0.044898	0.0452489
0.254902	0.044898	0.040724
0.258824	0.044898	0.040724
0.262745	0.0408163	0.0361991
0.270588	0.0367347	0.0361991
0.27451	0.0367347	0.0361991
0.282353	0.0367347	0.0316742
0.290196	0.0326531	0.0271493
0.294118	0.0285714	0.0271493
0.298039	0.0285714	0.0226244
0.301961	0.0285714	0.0226244
0.309804	0.0244898	0.0180995
0.309804	0.0244898	0.0180995
0.313725	0.0204082	0.0135747
0.321569	0.0204082	0.00904977
0.32549	0.0204082	0.00904977
0.329412	0.0163265	0.00904977
0.329412	0.0163265	0.00904977
0.329412	0.0163265	0.00452489
0.329412	0.0163265	0.00452489
0.329412	0.0163265	0.00452489
0.329412	0.0163265	0.00452489
0.333333	0.0122449	0
0.333333	0.0122449	0
0.337255	0.0122449	0
0.337255	0.0122449	0
0.337255	0.0122449	0
0.337255	0.0122449	0
0.341176	0.0122449	0
0.341176	0.0122449	0
0.341176	0.0122449	0
0.341176	0.0122449	0
0.341176	0.0122449	0
0.345098	0.0163265	0.00452489
0.345098	0.0163265	0.00452489
0.345098	0.0163265	0.00452489
0.345098	0.0163265	0.00452489
0.345098	0.0163265	0.00452489
0.34902	0.0204082	0.00452489
0.34902	0.0204082	0.00452489
0.34902	0.0204082	0.00452489
0.352941	0.0204082	0.00904977
0.352941	0.0204082	0.00904977
0.352941	0.0204082	0.00904977
0.352941	0.0204082	0.00904977
0.352941	0.0244898	0.00904977
0.352941	0.0244898	0.00904977
0.352941	0.0244898	0.00904977
0.356863	0.0285714	0.0135747
0.356863	0.0285714	0.0135747
0.356863	0.0285714	0.0135747
0.356863	0.0285714	0.0135747
0.356863	0.0285714	0.0135747
0.356863	0.0285714	0.0135747
0.356863	0.0244898	0.0135747
0.356863	0.0244898	0.0135747
0.356863	0.0244898	0.0135747
0.356863	0.0244898	0.0135747
0.356863	0.0244898	0.0135747
0.360784	0.0244898	0.0135747
0.360784	0.0244898	0.0135747
0.360784	0.0244898	0.0135747
0.360784	0.0244898	0.0135747
0.360784	0.0244898	0.0135747
0.360784	0.0244898	0.0135747
0.360784	0.0244898	0.0135747
0.360784	0.0244898	0.0135747
0.360784	0.0244898	0.0135747
0.360784	0.0244898	0.0135747
0.364706	0.0244898	0.0135747
0.364706	0.0244898	0.0135747
0.364706	0.0244898	0.0135747
0.364706	0.0244898	0.0135747
0.364706	0.0204082	0.0135747
0.364706	0.0204082	0.0135747
0.368627	0.0244898	0.0180995
0.368627	0.0244898	0.0180995
0.368627	0.0244898	0.0180995
0.368627	0.0204082	0.0180995
0.372549	0.0204082	0.0135747
0.372549	0.0204082	0.0135747
0.372549	0.0204082	0.0135747
0.372549	0.0204082	0.0135747
0.376471	0.0204082	0.0135747
0.376471	0.0163265	0.0135747
0.376471	0.0163265	0.0180995
0.376471	0.0204082	0.0180995
0.376471	0.0204082	0.0180995
0.376471	0.0204082	0.0180995
0.380392	0.0163265	0.0180995
0.380392	0.0163265	0.0180995
0.380392	0.0163265	0.0180995
0.380392	0.0163265	0.0180995
0.388235	0.0204082	0.0226244
0.388235	0.0204082	0.0226244
0.388235	0.0204082	0.0226244
0.388235	0.0244898	0.0226244
0.392157	0.0204082	0.0226244
0.392157	0.0204082	0.0271493
0.392157	0.0244898	0.0271493
0.396078	0.0244898	0.0316742
0.396078	0.0285714	0.0316742
0.4	0.0285714	0.0316742
0.4	0.0285714	0.0316742
0.4	0.0285714	0.0361991
0.403922	0.0285714	0.0361991
0.403922	0.0285714	0.0361991
0.407843	0.0326531	0.0361991
0.407843	0.0326531	0.0361991
0.407843	0.0326531	0.040724
0.411765	0.0367347	0.040724
0.411765	0.044898	0.040724
0.411765	0.0530612	0.040724
0.411765	0.0612245	0.040724
0.411765	0.0693878	0.0452489
0.411765	0.0816327	0.0452489
0.411765	0.0897959	0.0452489
0.411765	0.102041	0.0497738
0.415686	0.110204	0.0497738
0.415686	0.118367	0.0497738
0.415686	0.130612	0.0497738
0.415686	0.134694	0.0497738
0.411765	0.142857	0.0452489
0.411765	0.155102	0.0452489
0.415686	0.159184	0.0452489
0.411765	0.167347	0.040724
0.411765	0.17551	0.040724
0.407843	0.183673	0.0361991
0.407843	0.191837	0.0361991
0.407843	0.2	0.0361991
0.407843	0.204082	0.0361991
0.407843	0.212245	0.0316742
0.407843	0.212245	0.0316742
0.407843	0.212245	0.0361991
0.407843	0.212245	0.0361991
0.407843	0.212245	0.0361991
0.407843	0.212245	0.0361991
0.407843	0.212245	0.040724
0.407843	0.212245	0.040724
0.407843	0.212245	0.040724
0.407843	0.208163	0.040724
0.407843	0.208163	0.040724
0.407843	0.208163	0.0452489
0.411765	0.208163	0.0452489
0.407843	0.212245	0.0452489
0.407843	0.212245	0.0452489
0.411765	0.212245	0.0497738
0.411765	0.216327	0.0542986
0.415686	0.216327	0.0542986
0.415686	0.216327	0.0588235
0.415686	0.216327	0.0588235
0.415686	0.220408	0.0588235
0.415686	0.220408	0.0588235
0.415686	0.220408	0.0588235
0.411765	0.22449	0.0542986
0.411765	0.232653	0.0542986
0.407843	0.232653	0.0497738
0.407843	0.232653	0.0497738
0.403922	0.236735	0.0497738
0.403922	0.240816	0.0497738
0.403922	0.240816	0.0452489
0.4	0.244898	0.0452489
0.4	0.244898	0.040724
0.396078	0.24898	0.040724
0.396078	0.24898	0.040724
0.392157	0.253061	0.040724
0.392157	0.253061	0.0361991
0.392157	0.261224	0.0361991
0.392157	0.261224	0.0361991
0.388235	0.261224	0.0361991
0.388235	0.265306	0.0361991
0.392157	0.269388	0.040724
0.396078	0.281633	0.040724
0.4	0.293878	0.0452489
0.407843	0.306122	0.0542986
0.411765	0.318367	0.0588235
0.415686	0.330612	0.0633484
0.423529	0.346939	0.0723982
0.427451	0.359184	0.0723982
0.435294	0.371429	0.081448
0.439216	0.387755	0.0859729
0.443137	0.4	0.0904977
0.45098	0.408163	0.0950226
0.454902	0.42449	0.0995475
0.462745	0.436735	0.108597
0.466667	0.44898	0.113122
0.470588	0.457143	0.117647
0.478431	0.473469	0.122172
0.482353	0.485714	0.126697
0.490196	0.497959	0.135747
0.494118	0.514286	0.140271
0.498039	0.526531	0.144796
0.501961	0.538776	0.149321
0.501961	0.538776	0.149321
0.505882	0.542857	0.149321
0.501961	0.542857	0.149321
0.501961	0.546939	0.149321
0.501961	0.546939	0.144796
0.501961	0.55102	0.140271
0.498039	0.55102	0.135747
0.498039	0.55102	0.135747
0.498039	0.55102	0.135747
0.498039	0.55102	0.126697
0.498039	0.555102	0.122172
0.494118	0.555102	0.122172
0.494118	0.555102	0.122172
0.494118	0.555102	0.117647
0.494118	0.555102	0.113122
0.494118	0.559184	0.113122
0.494118	0.559184	0.108597
0.494118	0.559184	0.104072
0.494118	0.559184	0.104072
0.494118	0.559184	0.104072
0.490196	0.559184	0.104072
0.490196	0.559184	0.104072
0.494118	0.559184	0.0995475
0.494118	0.559184	0.0995475
0.490196	0.559184	0.0995475
0.490196	0.559184	0.0995475
0.490196	0.559184	0.0995475
0.486275	0.559184	0.0950226
0.486275	0.559184	0.0950226
0.486275	0.559184	0.0950226
0.486275	0.559184	0.0950226
0.482353	0.559184	0.0995475
0.482353	0.559184	0.0995475
0.478431	0.555102	0.104072
0.478431	0.555102	0.104072
0.478431	0.555102	0.108597
0.478431	0.555102	0.108597
0.47451	0.555102	0.108597
0.47451	0.555102	0.113122
0.47451	0.555102	0.117647
0.47451	0.555102	0.117647
0.478431	0.559184	0.117647
0.478431	0.559184	0.117647
0.478431	0.563265	0.117647
0.478431	0.563265	0.122172
0.478431	0.563265	0.122172
0.482353	0.567347	0.126697
0.482353	0.567347	0.131222
0.482353	0.571429	0.131222
0.482353	0.571429	0.131222
0.482353	0.571429	0.131222
0.486275	0.571429	0.131222
0.486275	0.57551	0.135747
0.486275	0.57551	0.135747
0.486275	0.579592	0.135747
0.486275	0.583673	0.135747
0.486275	0.583673	0.135747
0.486275	0.587755	0.135747
0.486275	0.587755	0.135747
0.486275	0.587755	0.135747
0.486275	0.587755	0.131222
0.490196	0.591837	0.131222
0.490196	0.591837	0.126697
0.494118	0.6	0.126697
0.498039	0.604082	0.126697
0.501961	0.608163	0.122172
0.501961	0.612245	0.122172
0.498039	0.612245	0.122172
0.501961	0.616327	0.122172
0.505882	0.620408	0.122172
0.509804	0.62449	0.117647
0.513725	0.628571	0.117647
0.513725	0.628571	0.117647
0.513725	0.632653	0.113122
0.517647	0.636735	0.113122
0.517647	0.640816	0.113122
0.517647	0.640816	0.108597
0.521569	0.644898	0.108597
0.52549	0.64898	0.108597
0.529412	0.653061	0.108597
0.529412	0.657143	0.104072
0.529412	0.661224	0.104072
0.533333	0.665306	0.104072
0.537255	0.669388	0.104072
0.541176	0.673469	0.104072
0.541176	0.677551	0.104072
0.541176	0.681633	0.0995475
0.541176	0.681633	0.0995475
0.545098	0.685714	0.0995475
0.54902	0.689796	0.0995475
0.54902	0.689796	0.0995475
0.54902	0.693878	0.0950226
0.552941	0.697959	0.0995475
0.552941	0.697959	0.0995475
0.552941	0.702041	0.0995475
0.552941	0.702041	0.0995475
0.552941	0.706122	0.0995475
0.552941	0.706122	0.0995475
0.552941	0.706122	0.0995475
0.556863	0.710204	0.0995475
0.556863	0.714286	0.0995475
0.556863	0.714286	0.0995475
0.556863	0.710204	0.0995475
0.556863	0.710204	0.0995475
0.556863	0.710204	0.0995475
0.560784	0.714286	0.0950226
0.560784	0.714286	0.0950226
0.560784	0.714286	0.0950226
0.560784	0.714286	0.0950226
0.560784	0.714286	0.0950226
0.560784	0.714286	0.0950226
0.560784	0.714286	0.0950226
0.560784	0.714286	0.0950226
0.560784	0.714286	0.0950226
0.560784	0.714286	0.0950226
0.560784	0.714286	0.0950226
0.560784	0.714286	0.0950226
0.560784	0.714286	0.0950226
0.564706	0.718367	0.0950226
0.564706	0.718367	0.0950226
0.564706	0.718367	0.0950226
0.564706	0.718367	0.0950226
0.564706	0.718367	0.0950226
0.568627	0.718367	0.0950226
0.576471	0.722449	0.104072
0.580392	0.730612	0.108597
0.584314	0.734694	0.113122
0.584314	0.734694	0.113122
0.588235	0.738776	0.117647
0.592157	0.742857	0.126697
0.596078	0.746939	0.126697
0.6	0.75102	0.131222
0.603922	0.755102	0.135747
0.607843	0.759184	0.140271
0.611765	0.763265	0.144796
0.615686	0.767347	0.149321
0.619608	0.767347	0.153846
0.623529	0.767347	0.158371
0.627451	0.771429	0.162896
0.631373	0.77551	0.167421
0.631373	0.77551	0.171946
0.635294	0.779592	0.171946
0.639216	0.783673	0.176471
0.643137	0.783673	0.180995
0.643137	0.783673	0.180995
0.643137	0.783673	0.180995
0.643137	0.783673	0.180995
0.643137	0.783673	0.18552
0.643137	0.783673	0.18552
0.647059	0.783673	0.18552
0.647059	0.783673	0.18552
0.647059	0.783673	0.18552
0.647059	0.783673	0.18552
0.647059	0.779592	0.190045
0.647059	0.779592	0.190045
0.647059	0.779592	0.190045
0.65098	0.779592	0.19457
0.65098	0.779592	0.19457
0.65098	0.779592	0.19457
0.65098	0.779592	0.19457
0.65098	0.779592	0.199095
0.65098	0.779592	0.199095
0.65098	0.779592	0.199095
0.65098	0.779592	0.199095
0.654902	0.77551	0.20362
0.654902	0.77551	0.20362
0.654902	0.77551	0.20362
0.654902	0.77551	0.20362
0.654902	0.77551	0.20362
0.654902	0.77551	0.20362
0.654902	0.771429	0.208145
0.654902	0.771429	0.208145
0.654902	0.771429	0.208145
0.654902	0.771429	0.208145
0.654902	0.771429	0.208145
0.654902	0.771429	0.208145
0.654902	0.771429	0.208145
0.654902	0.771429	0.208145
0.654902	0.767347	0.21267
0.654902	0.767347	0.21267
0.654902	0.767347	0.21267
0.654902	0.767347	0.21267
0.654902	0.767347	0.21267
0.654902	0.767347	0.21267
0.662745	0.763265	0.21267
0.662745	0.763265	0.21267
0.662745	0.763265	0.21267
0.662745	0.763265	0.21267
0.662745	0.763265	0.21267
0.662745	0.763265	0.217195
0.662745	0.763265	0.217195
0.662745	0.763265	0.217195
0.662745	0.763265	0.217195
0.662745	0.763265	0.217195
0.666667	0.763265	0.221719
0.666667	0.763265	0.221719
0.666667	0.763265	0.221719
0.666667	0.763265	0.221719
0.666667	0.763265	0.226244
0.666667	0.763265	0.226244
0.670588	0.767347	0.226244
0.670588	0.767347	0.226244
0.670588	0.767347	0.226244
0.670588	0.767347	0.230769
0.67451	0.767347	0.230769
0.67451	0.767347	0.230769
0.678431	0.771429	0.230769
0.682353	0.77551	0.235294
0.686275	0.779592	0.239819
0.690196	0.779592	0.239819
0.694118	0.783673	0.244344
0.694118	0.787755	0.244344
0.698039	0.791837	0.248869
0.701961	0.795918	0.253394
0.701961	0.795918	0.253394
0.705882	0.795918	0.253394
0.709804	0.8	0.257919
0.713725	0.8	0.257919
0.717647	0.804082	0.262443
0.717647	0.804082	0.262443
0.717647	0.808163	0.266968
0.721569	0.812245	0.271493
0.72549	0.812245	0.271493
0.72549	0.812245	0.271493
0.729412	0.816327	0.276018
0.733333	0.816327	0.276018
0.733333	0.816327	0.276018
0.733333	0.816327	0.276018
0.733333	0.816327	0.276018
0.733333	0.816327	0.280543
0.733333	0.816327	0.280543
0.733333	0.816327	0.280543
0.733333	0.816327	0.280543
0.733333	0.816327	0.280543
0.733333	0.816327	0.280543
0.733333	0.816327	0.280543
0.733333	0.816327	0.280543
0.733333	0.816327	0.280543
0.733333	0.816327	0.280543
0.733333	0.816327	0.280543
0.733333	0.816327	0.280543
0.733333	0.816327	0.280543
0.733333	0.816327	0.280543
0.733333	0.816327	0.280543
0.733333	0.816327	0.280543
0.737255	0.816327	0.280543
0.737255	0.816327	0.280543
0.737255	0.816327	0.280543
0.737255	0.816327	0.280543
0.737255	0.816327	0.280543
0.737255	0.816327	0.276018
0.737255	0.816327	0.276018
0.737255	0.816327	0.276018
0.737255	0.816327	0.276018
0.737255	0.816327	0.276018
0.737255	0.816327	0.276018
0.737255	0.812245	0.276018
0.737255	0.812245	0.276018
0.737255	0.812245	0.276018
0.737255	0.812245	0.271493
0.737255	0.812245	0.271493
0.741176	0.816327	0.276018
0.741176	0.816327	0.276018
0.741176	0.816327	0.276018
0.741176	0.816327	0.276018
0.741176	0.816327	0.276018
0.745098	0.816327	0.276018
0.745098	0.816327	0.276018
0.745098	0.816327	0.276018
0.745098	0.816327	0.276018
0.745098	0.816327	0.276018
0.745098	0.816327	0.276018
0.745098	0.816327	0.276018
0.745098	0.816327	0.276018
0.74902	0.820408	0.280543
0.74902	0.820408	0.280543
0.74902	0.820408	0.280543
0.74902	0.820408	0.280543
0.74902	0.820408	0.280543
0.74902	0.820408	0.280543
0.74902	0.820408	0.285068
0.74902	0.820408	0.285068
0.74902	0.820408	0.285068
0.74902	0.820408	0.285068
0.74902	0.820408	0.285068
0.74902	0.820408	0.285068
0.74902	0.820408	0.289593
0.752941	0.82449	0.294118
0.756863	0.82449	0.298643
0.756863	0.828571	0.298643
0.760784	0.832653	0.303167
0.764706	0.832653	0.307692
0.764706	0.832653	0.307692
0.768627	0.836735	0.312217
0.768627	0.836735	0.316742
0.772549	0.840816	0.321267
0.776471	0.844898	0.325792
0.776471	0.844898	0.325792
0.780392	0.844898	0.330317
0.780392	0.84898	0.334842
0.784314	0.853061	0.339367
0.784314	0.853061	0.339367
0.788235	0.853061	0.343891
0.792157	0.857143	0.348416
0.792157	0.857143	0.352941
0.796078	0.861224	0.357466
0.796078	0.861224	0.357466
0.8	0.861224	0.361991
0.8	0.861224	0.361991
0.8	0.861224	0.361991
0.8	0.861224	0.361991
0.8	0.861224	0.361991
0.807843	0.865306	0.366516
0.807843	0.865306	0.366516
0.807843	0.865306	0.366516
0.807843	0.865306	0.366516
0.807843	0.865306	0.366516
0.811765	0.865306	0.371041
0.811765	0.865306	0.371041
0.811765	0.865306	0.371041
0.811765	0.865306	0.371041
0.811765	0.865306	0.371041
0.815686	0.865306	0.371041
0.815686	0.865306	0.371041
0.815686	0.865306	0.371041
0.815686	0.865306	0.375566
0.815686	0.865306	0.375566
0.819608	0.861224	0.38009
0.819608	0.861224	0.38009
0.819608	0.861224	0.38009
0.819608	0.861224	0.38009
0.819608	0.861224	0.384615
0.819608	0.861224	0.384615
0.819608	0.861224	0.384615
0.819608	0.861224	0.384615
0.819608	0.861224	0.384615
0.819608	0.861224	0.38914
0.823529	0.861224	0.38914
0.823529	0.861224	0.393665
0.823529	0.861224	0.393665
0.823529	0.861224	0.39819
0.823529	0.861224	0.39819
0.823529	0.861224	0.39819
0.823529	0.861224	0.39819
0.823529	0.861224	0.402715
0.823529	0.861224	0.402715
0.823529	0.861224	0.402715
0.823529	0.861224	0.402715
0.827451	0.861224	0.40724
0.831373	0.861224	0.40724
0.831373	0.865306	0.411765
0.835294	0.865306	0.41629
0.835294	0.865306	0.41629
0.839216	0.869388	0.420814
0.843137	0.869388	0.420814
0.847059	0.873469	0.425339
0.847059	0.873469	0.425339
0.847059	0.873469	0.429864
0.85098	0.877551	0.434389
0.854902	0.877551	0.434389
0.858824	0.881633	0.438914
0.858824	0.881633	0.438914
0.862745	0.881633	0.443439
0.862745	0.885714	0.447964
0.866667	0.885714	0.452489
0.866667	0.885714	0.452489
0.870588	0.889796	0.457014
0.87451	0.889796	0.461538
0.878431	0.893878	0.466063
0.878431	0.893878	0.466063
0.878431	0.893878	0.466063
0.878431	0.893878	0.466063
0.878431	0.893878	0.466063
0.882353	0.893878	0.470588
0.882353	0.893878	0.470588
0.882353	0.893878	0.470588
0.882353	0.893878	0.470588
0.882353	0.893878	0.475113
0.886275	0.893878	0.475113
0.886275	0.893878	0.475113
0.886275	0.893878	0.475113
0.886275	0.893878	0.479638
0.886275	0.893878	0.479638
0.890196	0.893878	0.479638
0.890196	0.893878	0.479638
0.890196	0.893878	0.484163
0.890196	0.893878	0.484163
0.890196	0.893878	0.484163
0.890196	0.893878	0.484163
0.894118	0.897959	0.493213
0.894118	0.897959	0.493213
0.894118	0.897959	0.493213
0.894118	0.897959	0.493213
0.894118	0.897959	0.493213
0.894118	0.897959	0.493213
0.894118	0.897959	0.493213
0.894118	0.897959	0.493213
0.894118	0.897959	0.493213
0.894118	0.897959	0.493213
0.894118	0.897959	0.493213
0.894118	0.897959	0.493213
0.894118	0.897959	0.493213
0.894118	0.897959	0.493213
0.894118	0.897959	0.493213
0.894118	0.897959	0.493213
0.894118	0.897959	0.493213
0.894118	0.897959	0.493213
0.894118	0.897959	0.493213
0.894118	0.897959	0.493213
0.890196	0.893878	0.488688
0.890196	0.893878	0.488688
0.890196	0.893878	0.488688
0.890196	0.893878	0.488688
0.890196	0.893878	0.488688
0.886275	0.893878	0.488688
0.886275	0.893878	0.488688
0.886275	0.893878	0.488688
0.886275	0.893878	0.488688
0.886275	0.893878	0.488688
0.886275	0.889796	0.488688
0.886275	0.889796	0.493213
0.886275	0.893878	0.493213
0.886275	0.893878	0.493213
0.886275	0.893878	0.497738
0.886275	0.893878	0.497738
0.886275	0.893878	0.502262
0.890196	0.893878	0.502262
0.890196	0.893878	0.502262
0.890196	0.897959	0.502262
0.894118	0.897959	0.506787
0.894118	0.897959	0.506787
0.894118	0.897959	0.511312
0.894118	0.897959	0.511312
0.898039	0.897959	0.520362
0.898039	0.902041	0.520362
0.898039	0.902041	0.520362
0.898039	0.902041	0.524887
0.901961	0.902041	0.529412
0.901961	0.902041	0.533937
0.901961	0.902041	0.533937
0.905882	0.902041	0.533937
0.905882	0.906122	0.538462
0.905882	0.906122	0.542986
0.905882	0.906122	0.542986
0.905882	0.906122	0.542986
0.905882	0.906122	0.542986
0.905882	0.906122	0.547511
0.905882	0.906122	0.547511
0.905882	0.906122	0.547511
0.905882	0.906122	0.547511
0.909804	0.906122	0.552036
0.909804	0.906122	0.552036
0.909804	0.906122	0.552036
0.909804	0.906122	0.552036
0.909804	0.906122	0.556561
0.909804	0.906122	0.556561
0.909804	0.906122	0.561086
0.909804	0.906122	0.561086
0.909804	0.906122	0.561086
0.909804	0.906122	0.565611
0.913725	0.906122	0.565611
0.913725	0.906122	0.565611
0.913725	0.906122	0.565611
0.913725	0.906122	0.570136
0.913725	0.906122	0.570136
0.913725	0.906122	0.574661
0.913725	0.910204	0.574661
0.913725	0.910204	0.574661
0.913725	0.910204	0.579186
0.913725	0.910204	0.579186
0.917647	0.910204	0.58371
0.917647	0.910204	0.58371
0.917647	0.910204	0.58371
0.917647	0.910204	0.58371
0.917647	0.910204	0.588235
0.917647	0.910204	0.588235
0.917647	0.910204	0.588235
0.917647	0.910204	0.59276
0.917647	0.910204	0.59276
0.917647	0.910204	0.597285
0.917647	0.910204	0.597285
0.917647	0.914286	0.597285
0.917647	0.914286	0.597285
0.917647	0.914286	0.60181
0.917647	0.914286	0.60181
0.917647	0.914286	0.60181
0.917647	0.914286	0.606335
0.917647	0.914286	0.606335
0.917647	0.914286	0.61086
0.917647	0.914286	0.61086
0.917647	0.914286	0.61086
0.917647	0.914286	0.61086
0.917647	0.918367	0.615385
0.917647	0.918367	0.615385
0.917647	0.918367	0.615385
0.917647	0.918367	0.615385
0.917647	0.918367	0.61991
0.917647	0.918367	0.61991
0.917647	0.918367	0.61991
0.917647	0.918367	0.61991
0.917647	0.918367	0.624434
0.917647	0.918367	0.624434
0.917647	0.918367	0.628959
0.917647	0.918367	0.628959
0.917647	0.918367	0.628959
0.917647	0.918367	0.633484
0.917647	0.918367	0.633484
0.917647	0.918367	0.638009
0.917647	0.918367	0.638009
0.917647	0.918367	0.638009
0.917647	0.918367	0.638009
0.917647	0.918367	0.638009
0.917647	0.918367	0.638009
0.921569	0.918367	0.642534
0.921569	0.918367	0.642534
0.921569	0.918367	0.642534
0.921569	0.918367	0.642534
0.921569	0.918367	0.642534
0.921569	0.922449	0.647059
0.921569	0.922449	0.647059
0.921569	0.922449	0.647059
0.921569	0.922449	0.647059
0.921569	0.922449	0.647059
0.921569	0.922449	0.647059
0.921569	0.922449	0.647059
0.921569	0.922449	0.647059
0.921569	0.922449	0.647059
0.921569	0.922449	0.647059
0.921569	0.922449	0.647059
0.921569	0.922449	0.647059
0.921569	0.922449	0.647059
0.921569	0.922449	0.647059
0.921569	0.922449	0.647059
0.921569	0.922449	0.647059
0.921569	0.922449	0.647059
0.921569	0.922449	0.647059
0.921569	0.922449	0.647059
0.921569	0.922449	0.647059
0.921569	0.922449	0.647059
0.921569	0.922449	0.647059
0.921569	0.922449	0.647059
0.921569	0.922449	0.647059
0.921569	0.922449	0.647059
0.921569	0.922449	0.647059
0.921569	0.922449	0.647059
0.921569	0.922449	0.647059
0.921569	0.922449	0.647059
0.921569	0.922449	0.647059
0.921569	0.922449	0.647059
0.921569	0.922449	0.647059
0.921569	0.922449	0.647059
0.921569	0.922449	0.647059
0.921569	0.922449	0.647059
0.921569	0.922449	0.647059
0.921569	0.922449	0.647059
0.921569	0.922449	0.647059
0.921569	0.922449	0.647059
0.921569	0.922449	0.647059
0.921569	0.922449	0.647059
0.921569	0.922449	0.647059
0.921569	0.922449	0.647059
0.921569	0.922449	0.647059
0.921569	0.922449	0.647059
0.921569	0.922449	0.647059
0.921569	0.922449	0.647059
0.921569	0.922449	0.647059
0.921569	0.922449	0.647059
0.921569	0.922449	0.647059
0.921569	0.922449	0.647059
0.921569	0.922449	0.647059
0.921569	0.922449	0.647059
0.921569	0.922449	0.647059
0.921569	0.922449	0.647059
0.921569	0.922449	0.647059
0.921569	0.922449	0.647059
0.921569	0.922449	0.651584
0.921569	0.922449	0.656109
0.921569	0.922449	0.656109
0.921569	0.922449	0.660633
0.921569	0.922449	0.665158
0.92549	0.922449	0.669683
0.92549	0.922449	0.674208
0.92549	0.922449	0.674208
0.92549	0.922449	0.678733
0.92549	0.926531	0.683258
0.92549	0.926531	0.687783
0.92549	0.926531	0.687783
0.929412	0.926531	0.692308
0.929412	0.926531	0.696833
0.929412	0.926531	0.701357
0.929412	0.926531	0.701357
0.929412	0.926531	0.705882
0.929412	0.926531	0.705882
0.929412	0.926531	0.710407
0.933333	0.930612	0.714932
0.933333	0.930612	0.714932
0.933333	0.930612	0.714932
0.933333	0.930612	0.714932
0.933333	0.930612	0.714932
0.933333	0.930612	0.714932
0.933333	0.930612	0.714932
0.933333	0.930612	0.714932
0.933333	0.930612	0.714932
0.933333	0.930612	0.714932
0.933333	0.930612	0.714932
0.933333	0.930612	0.714932
0.933333	0.930612	0.714932
0.933333	0.930612	0.714932
0.933333	0.930612	0.714932
0.933333	0.930612	0.714932
0.933333	0.930612	0.714932
0.933333	0.930612	0.714932
0.933333	0.930612	0.714932
0.933333	0.930612	0.714932
0.933333	0.930612	0.714932
0.929412	0.930612	0.719457
0.929412	0.930612	0.719457
0.929412	0.930612	0.719457
0.929412	0.930612	0.719457
0.929412	0.930612	0.719457
0.929412	0.930612	0.723982
0.929412	0.930612	0.723982
0.929412	0.930612	0.723982
0.929412	0.930612	0.723982
0.929412	0.930612	0.723982
0.929412	0.930612	0.723982
0.929412	0.930612	0.723982
0.929412	0.930612	0.723982
0.929412	0.930612	0.723982
0.929412	0.930612	0.723982
0.929412	0.930612	0.728507
0.929412	0.930612	0.728507
0.929412	0.930612	0.728507
0.92549	0.930612	0.728507
0.92549	0.930612	0.728507
0.929412	0.934694	0.733032
0.929412	0.934694	0.733032
0.929412	0.934694	0.733032
0.929412	0.934694	0.733032
0.929412	0.934694	0.733032
0.929412	0.934694	0.737557
0.929412	0.934694	0.737557
0.929412	0.934694	0.737557
0.929412	0.934694	0.737557
0.929412	0.934694	0.737557
0.929412	0.934694	0.742081
0.929412	0.934694	0.746606
0.929412	0.934694	0.746606
0.929412	0.934694	0.746606
0.929412	0.934694	0.746606
0.929412	0.934694	0.746606
0.929412	0.934694	0.746606
0.929412	0.934694	0.746606
0.929412	0.934694	0.746606
0.929412	0.934694	0.746606
0.929412	0.934694	0.746606
0.929412	0.934694	0.751131
0.929412	0.934694	0.751131
0.929412	0.934694	0.751131
0.929412	0.934694	0.751131
0.929412	0.934694	0.751131
0.929412	0.934694	0.751131
0.929412	0.934694	0.751131
0.929412	0.934694	0.751131
0.929412	0.934694	0.751131
0.929412	0.934694	0.751131
0.929412	0.934694	0.751131
0.929412	0.934694	0.751131
0.929412	0.934694	0.751131
0.929412	0.934694	0.751131
0.929412	0.934694	0.751131
0.929412	0.934694	0.751131
0.929412	0.934694	0.751131
0.929412	0.934694	0.751131
0.929412	0.934694	0.751131
0.929412	0.934694	0.751131
0.929412	0.934694	0.751131
0.929412	0.934694	0.751131
0.929412	0.934694	0.751131
0.929412	0.934694	0.751131
0.929412	0.934694	0.751131
0.929412	0.934694	0.751131
0.929412	0.934694	0.751131
0.929412	0.934694	0.751131
0.929412	0.934694	0.751131
0.929412	0.934694	0.751131
0.929412	0.934694	0.755656
0.929412	0.934694	0.755656
0.929412	0.934694	0.755656
0.929412	0.934694	0.755656
0.929412	0.934694	0.755656
0.929412	0.934694	0.755656
0.929412	0.934694	0.755656
0.929412	0.934694	0.755656
0.929412	0.934694	0.755656
0.929412	0.934694	0.755656
0.929412	0.934694	0.755656
0.92549	0.930612	0.755656
0.92549	0.930612	0.755656
0.92549	0.930612	0.755656
0.92549	0.930612	0.755656
0.92549	0.930612	0.755656
0.92549	0.930612	0.755656
0.92549	0.930612	0.755656
0.92549	0.930612	0.755656
0.92549	0.930612	0.755656
0.92549	0.930612	0.755656
0.92549	0.930612	0.755656
0.92549	0.930612	0.755656
0.92549	0.930612	0.755656
0.92549	0.930612	0.755656
0.92549	0.930612	0.755656
0.92549	0.930612	0.755656
0.92549	0.930612	0.755656
0.92549	0.930612	0.755656
0.92549	0.930612	0.755656
0.92549	0.930612	0.755656
0.92549	0.930612	0.755656
0.92549	0.930612	0.755656
0.92549	0.930612	0.755656
0.92549	0.930612	0.755656
0.92549	0.930612	0.755656
0.92549	0.930612	0.755656
0.92549	0.930612	0.755656
0.92549	0.930612	0.755656
0.92549	0.930612	0.755656
0.92549	0.930612	0.755656
0.92549	0.930612	0.755656
0.92549	0.930612	0.755656
0.92549	0.930612	0.755656
0.92549	0.930612	0.755656
0.92549	0.930612	0.755656
0.92549	0.930612	0.755656
0.92549	0.930612	0.755656
0.92549	0.930612	0.755656
0.92549	0.930612	0.755656
0.92549	0.930612	0.755656
0.92549	0.930612	0.755656
0.92549	0.930612	0.751131
0.92549	0.930612	0.751131
0.92549	0.930612	0.751131
0.92549	0.930612	0.751131
0.92549	0.930612	0.751131
0.92549	0.930612	0.746606
0.92549	0.930612	0.746606
0.92549	0.930612	0.746606
0.92549	0.930612	0.746606
0.92549	0.930612	0.746606
0.92549	0.930612	0.742081
0.92549	0.930612	0.742081
0.92549	0.930612	0.742081
0.92549	0.930612	0.742081
0.92549	0.930612	0.742081
0.92549	0.930612	0.737557
0.92549	0.930612	0.737557
0.92549	0.930612	0.737557
0.92549	0.930612	0.737557
0.92549	0.930612	0.737557
0.929412	0.930612	0.737557
0.929412	0.930612	0.737557
0.929412	0.930612	0.737557
0.929412	0.930612	0.737557
0.929412	0.930612	0.737557
0.929412	0.930612	0.737557
0.929412	0.930612	0.737557
0.929412	0.930612	0.737557
0.929412	0.930612	0.742081
0.929412	0.930612	0.742081
0.929412	0.930612	0.737557
0.929412	0.930612	0.737557
0.929412	0.930612	0.737557
0.929412	0.930612	0.737557
0.929412	0.930612	0.737557
0.929412	0.930612	0.737557
0.929412	0.930612	0.737557
0.929412	0.930612	0.737557
0.933333	0.934694	0.742081
0.933333	0.934694	0.742081
0.933333	0.934694	0.742081
0.933333	0.934694	0.742081
0.933333	0.934694	0.742081
0.933333	0.934694	0.742081
0.933333	0.934694	0.742081
0.933333	0.934694	0.742081
0.933333	0.934694	0.742081
0.933333	0.934694	0.742081
0.933333	0.934694	0.742081
0.933333	0.934694	0.742081
0.933333	0.934694	0.742081
0.933333	0.934694	0.742081
0.933333	0.934694	0.742081
0.933333	0.934694	0.742081
0.933333	0.934694	0.742081
0.933333	0.934694	0.742081
0.933333	0.934694	0.742081
0.933333	0.934694	0.742081
0.933333	0.934694	0.742081
0.933333	0.934694	0.742081
0.933333	0.934694	0.742081
0.929412	0.934694	0.737557
0.929412	0.934694	0.737557
0.929412	0.934694	0.737557
0.929412	0.934694	0.737557
0.929412	0.934694	0.737557
0.929412	0.934694	0.737557
0.929412	0.934694	0.737557
0.929412	0.934694	0.737557
0.929412	0.934694	0.737557
0.929412	0.934694	0.737557
0.929412	0.934694	0.737557
0.929412	0.934694	0.737557
0.929412	0.934694	0.737557
0.929412	0.934694	0.737557
0.929412	0.934694	0.737557
0.929412	0.934694	0.737557
0.929412	0.934694	0.737557
0.929412	0.934694	0.737557
0.929412	0.934694	0.737557
0.929412	0.934694	0.737557
0.92549	0.934694	0.733032
0.92549	0.934694	0.733032
0.92549	0.934694	0.733032
0.92549	0.934694	0.733032
0.92549	0.934694	0.733032
0.92549	0.934694	0.733032
0.92549	0.934694	0.733032
0.92549	0.934694	0.733032
0.92549	0.934694	0.728507
0.92549	0.934694	0.728507
0.92549	0.934694	0.728507
0.92549	0.934694	0.723982
0.92549	0.934694	0.723982
0.92549	0.934694	0.723982
0.92549	0.934694	0.723982
0.92549	0.934694	0.723982
0.92549	0.934694	0.723982
0.92549	0.934694	0.723982
0.92549	0.934694	0.723982
0.92549	0.934694	0.723982
0.92549	0.934694	0.723982
0.92549	0.934694	0.719457
0.92549	0.934694	0.719457
0.92549	0.934694	0.719457
0.92549	0.934694	0.719457
0.92549	0.934694	0.719457
0.92549	0.934694	0.719457
0.92549	0.934694	0.719457
0.92549	0.934694	0.719457
0.92549	0.934694	0.714932
0.92549	0.934694	0.714932
0.92549	0.934694	0.714932
0.92549	0.934694	0.714932
0.92549	0.934694	0.714932
0.921569	0.934694	0.714932
0.921569	0.934694	0.714932
0.921569	0.934694	0.714932
0.921569	0.934694	0.714932
0.921569	0.934694	0.714932
0.921569	0.934694	0.714932
0.921569	0.934694	0.714932
0.917647	0.930612	0.714932
0.917647	0.930612	0.714932
0.917647	0.930612	0.714932
0.917647	0.930612	0.714932
0.917647	0.930612	0.714932
0.917647	0.930612	0.714932
0.917647	0.926531	0.714932
0.917647	0.926531	0.714932
0.917647	0.926531	0.714932
0.917647	0.926531	0.714932
0.917647	0.926531	0.714932
0.913725	0.922449	0.714932
0.913725	0.922449	0.714932
0.913725	0.922449	0.714932
0.913725	0.922449	0.714932
0.913725	0.922449	0.714932
0.913725	0.922449	0.714932
0.913725	0.922449	0.714932
0.913725	0.922449	0.714932
0.909804	0.918367	0.719457
0.909804	0.918367	0.719457
0.905882	0.914286	0.714932
0.905882	0.914286	0.714932
0.905882	0.914286	0.714932
0.905882	0.914286	0.714932
0.905882	0.914286	0.714932
0.905882	0.914286	0.714932
0.905882	0.914286	0.714932
0.905882	0.914286	0.714932
0.905882	0.914286	0.714932
0.905882	0.914286	0.714932
0.901961	0.914286	0.714932
0.901961	0.914286	0.714932
0.901961	0.914286	0.714932
0.901961	0.914286	0.714932
0.901961	0.914286	0.719457
0.901961	0.914286	0.719457
0.901961	0.914286	0.719457
0.901961	0.914286	0.719457
0.901961	0.914286	0.719457
0.901961	0.914286	0.719457
0.898039	0.914286	0.714932
0.898039	0.914286	0.714932
0.898039	0.914286	0.714932
0.898039	0.914286	0.719457
0.898039	0.914286	0.719457
0.894118	0.914286	0.719457
0.894118	0.914286	0.719457
0.894118	0.918367	0.719457
0.894118	0.918367	0.719457
0.894118	0.922449	0.719457
0.890196	0.922449	0.719457
0.890196	0.922449	0.719457
0.890196	0.922449	0.719457
0.890196	0.926531	0.719457
0.890196	0.926531	0.714932
0.890196	0.926531	0.714932
0.886275	0.930612	0.714932
0.886275	0.930612	0.714932
0.886275	0.934694	0.714932
0.886275	0.934694	0.714932
0.886275	0.934694	0.714932
0.886275	0.934694	0.714932
0.886275	0.930612	0.719457
[truncated: 2,657 more rows]
