# Supplementary material for: Cargoes move from cis to trans-Golgi compartments and concentrate in the TGN before exiting
Source: EMBO Rep. 2025 Sep 3;26(19):4742–65. doi: 10.1038/s44319-025-00548-9 (PMC12508209; doi:10.1038/s44319-025-00548-9)
Supplement: Supplementary file 6 — Source data Fig. 4 [file 44319_2025_548_MOESM6_ESM.zip › Fig4/Fig4A_hGH 40 min.xlsx]

## Sheet: Foglio1
Normalized values
Red	Green	Blue
0.0120968	0.0327869	0.0325581
0.0120968	0.0327869	0.0325581
0.0120968	0.0327869	0.0325581
0.0120968	0.0327869	0.0325581
0.0120968	0.0327869	0.0325581
0.0120968	0.0327869	0.0325581
0.0120968	0.0327869	0.0325581
0.0120968	0.0327869	0.0325581
0.0120968	0.0327869	0.0325581
0.0120968	0.0327869	0.0325581
0.0120968	0.0327869	0.0325581
0.0120968	0.0327869	0.0325581
0.0120968	0.0327869	0.0325581
0.0120968	0.0327869	0.0325581
0.0120968	0.0327869	0.0325581
0.0120968	0.0327869	0.0325581
0.0120968	0.0327869	0.0325581
0.0120968	0.0327869	0.0325581
0.0120968	0.0327869	0.0325581
0.0120968	0.0327869	0.0325581
0.0120968	0.0327869	0.0325581
0.0120968	0.0327869	0.0325581
0.0120968	0.0327869	0.0325581
0.0120968	0.0327869	0.0325581
0.0120968	0.0327869	0.0325581
0.0120968	0.0327869	0.0325581
0.0120968	0.0327869	0.0325581
0.0120968	0.0327869	0.0325581
0.0120968	0.0327869	0.0325581
0.0120968	0.0327869	0.0325581
0.0120968	0.0327869	0.0325581
0.0120968	0.0327869	0.0325581
0.0120968	0.0327869	0.0325581
0.0120968	0.0327869	0.0325581
0.0120968	0.0327869	0.0325581
0.0120968	0.0327869	0.0325581
0.0120968	0.0327869	0.0325581
0.0120968	0.0327869	0.0325581
0.0120968	0.0327869	0.0325581
0.0120968	0.0327869	0.0325581
0.0120968	0.0327869	0.0325581
0.0120968	0.0327869	0.0325581
0.0120968	0.0327869	0.0325581
0.0120968	0.0327869	0.0325581
0.0120968	0.0327869	0.0325581
0.0120968	0.0327869	0.0325581
0.0120968	0.0327869	0.0325581
0.0120968	0.0327869	0.0325581
0.0120968	0.0327869	0.0325581
0.0120968	0.0327869	0.0325581
0.0120968	0.0327869	0.0325581
0.0120968	0.0327869	0.0325581
0.0120968	0.0327869	0.0325581
0.0120968	0.0327869	0.0325581
0.0120968	0.0327869	0.0325581
0.0120968	0.0327869	0.0325581
0.0120968	0.0327869	0.0325581
0.0120968	0.0327869	0.0325581
0.0120968	0.0327869	0.0325581
0.0120968	0.0327869	0.0325581
0.0120968	0.0327869	0.0325581
0.0120968	0.0327869	0.0325581
0.0120968	0.0327869	0.0325581
0.0120968	0.0327869	0.0325581
0.0120968	0.0327869	0.0325581
0.0120968	0.0327869	0.0325581
0.0120968	0.0327869	0.0325581
0.0120968	0.0327869	0.0325581
0.0120968	0.0327869	0.0325581
0.0120968	0.0327869	0.0325581
0.0120968	0.0327869	0.0325581
0.0120968	0.0327869	0.0325581
0.0120968	0.0327869	0.0325581
0.0120968	0.0327869	0.0325581
0.0120968	0.0327869	0.0325581
0.0120968	0.0327869	0.0325581
0.0120968	0.0327869	0.0325581
0.0120968	0.0327869	0.0325581
0.0120968	0.0327869	0.0325581
0.0120968	0.0327869	0.0325581
0.0120968	0.0327869	0.0325581
0.0120968	0.0327869	0.0325581
0.0120968	0.0327869	0.0325581
0.0120968	0.0327869	0.0325581
0.0120968	0.0327869	0.0325581
0.0120968	0.0327869	0.0325581
0.0120968	0.0327869	0.0325581
0.0120968	0.0327869	0.0325581
0.0120968	0.0327869	0.0325581
0.0120968	0.0327869	0.0325581
0.0120968	0.0327869	0.0325581
0.0120968	0.0327869	0.0325581
0.0120968	0.0327869	0.0325581
0.0120968	0.0327869	0.0325581
0.0120968	0.0327869	0.0325581
0.0120968	0.0327869	0.0325581
0.0120968	0.0327869	0.0325581
0.0120968	0.0327869	0.0325581
0.0120968	0.0327869	0.0325581
0.0120968	0.0327869	0.0325581
0.0120968	0.0327869	0.0325581
0.0120968	0.0327869	0.0325581
0.0120968	0.0327869	0.0325581
0.0120968	0.0327869	0.0325581
0.0120968	0.0327869	0.0325581
0.0120968	0.0327869	0.0325581
0.0120968	0.0327869	0.0325581
0.0120968	0.0327869	0.0325581
0.0120968	0.0327869	0.0325581
0.0120968	0.0327869	0.0325581
0.0120968	0.0327869	0.0325581
0.0120968	0.0327869	0.0325581
0.0120968	0.0327869	0.0325581
0.0120968	0.0327869	0.0325581
0.0120968	0.0327869	0.0325581
0.0120968	0.0327869	0.0325581
0.0120968	0.0327869	0.0325581
0.0120968	0.0327869	0.0325581
0.0120968	0.0327869	0.0325581
0.0120968	0.0327869	0.0325581
0.0120968	0.0327869	0.0325581
0.0120968	0.0327869	0.0325581
0.0120968	0.0327869	0.0325581
0.0120968	0.0327869	0.0325581
0.0120968	0.0327869	0.0325581
0.0120968	0.0327869	0.0325581
0.0120968	0.0327869	0.0325581
0.0120968	0.0327869	0.0325581
0.0120968	0.0327869	0.0325581
0.0120968	0.0327869	0.0325581
0.0120968	0.0327869	0.0325581
0.0120968	0.0327869	0.0325581
0.0120968	0.0327869	0.0325581
0.0120968	0.0327869	0.0325581
0.0120968	0.0327869	0.0325581
0.0120968	0.0327869	0.0325581
0.0120968	0.0327869	0.0325581
0.0120968	0.0327869	0.0325581
0.0120968	0.0327869	0.0325581
0.0120968	0.0327869	0.0325581
0.0120968	0.0327869	0.0325581
0.0120968	0.0327869	0.0325581
0.0120968	0.0327869	0.0325581
0.0120968	0.0327869	0.0325581
0.0120968	0.0327869	0.0325581
0.0120968	0.0327869	0.0325581
0.0120968	0.0327869	0.0325581
0.0120968	0.0327869	0.0325581
0.0120968	0.0327869	0.0325581
0.0120968	0.0327869	0.0325581
0.0120968	0.0327869	0.0325581
0.0120968	0.0327869	0.0325581
0.0120968	0.0327869	0.0325581
0.0120968	0.0327869	0.0325581
0.0120968	0.0327869	0.0325581
0.0120968	0.0327869	0.0325581
0.0120968	0.0327869	0.0325581
0.0120968	0.0327869	0.0325581
0.0120968	0.0327869	0.0325581
0.0120968	0.0327869	0.0325581
0.0120968	0.0327869	0.0325581
0.0120968	0.0327869	0.0325581
0.0120968	0.0327869	0.0325581
0.0120968	0.0327869	0.0325581
0.0120968	0.0327869	0.0325581
0.0120968	0.0327869	0.0325581
0.0120968	0.0327869	0.0325581
0.0120968	0.0327869	0.0325581
0.0120968	0.0327869	0.0325581
0.0120968	0.0327869	0.0325581
0.0120968	0.0327869	0.0325581
0.0120968	0.0327869	0.0325581
0.0120968	0.0327869	0.0325581
0.0120968	0.0327869	0.0325581
0.0120968	0.0327869	0.0325581
0.0120968	0.0327869	0.0325581
0.0120968	0.0327869	0.0325581
0.0120968	0.0327869	0.0325581
0.0120968	0.0327869	0.0325581
0.0120968	0.0327869	0.0325581
0.0120968	0.0327869	0.0325581
0.0120968	0.0327869	0.0325581
0.0120968	0.0327869	0.0325581
0.016129	0.0382514	0.0372093
0.016129	0.0382514	0.0372093
0.016129	0.0382514	0.0372093
0.016129	0.0382514	0.0372093
0.016129	0.0382514	0.0372093
0.016129	0.0382514	0.0372093
0.016129	0.0382514	0.0372093
0.016129	0.0382514	0.0372093
0.016129	0.0382514	0.0372093
0.016129	0.0382514	0.0372093
0.016129	0.0382514	0.0372093
0.016129	0.0382514	0.0372093
0.016129	0.0382514	0.0372093
0.016129	0.0382514	0.0372093
0.016129	0.0382514	0.0372093
0.016129	0.0382514	0.0372093
0.016129	0.0382514	0.0372093
0.016129	0.0382514	0.0372093
0.016129	0.0382514	0.0372093
0.016129	0.0382514	0.0372093
0.016129	0.0382514	0.0372093
0.016129	0.0382514	0.0372093
0.016129	0.0382514	0.0372093
0.016129	0.0382514	0.0372093
0.016129	0.0382514	0.0372093
0.016129	0.0382514	0.0372093
0.016129	0.0382514	0.0372093
0.016129	0.0382514	0.0372093
0.016129	0.0382514	0.0372093
0.016129	0.0382514	0.0372093
0.016129	0.0382514	0.0372093
0.016129	0.0382514	0.0372093
0.016129	0.0382514	0.0372093
0.016129	0.0382514	0.0372093
0.016129	0.0382514	0.0372093
0.016129	0.0382514	0.0372093
0.016129	0.0382514	0.0372093
0.016129	0.0382514	0.0372093
0.016129	0.0382514	0.0372093
0.016129	0.0382514	0.0372093
0.016129	0.0382514	0.0372093
0.016129	0.0382514	0.0372093
0.016129	0.0382514	0.0372093
0.016129	0.0382514	0.0372093
0.016129	0.0382514	0.0372093
0.016129	0.0382514	0.0372093
0.016129	0.0382514	0.0372093
0.016129	0.0382514	0.0372093
0.016129	0.0382514	0.0372093
0.016129	0.0382514	0.0372093
0.016129	0.0382514	0.0372093
0.016129	0.0382514	0.0372093
0.016129	0.0382514	0.0372093
0.016129	0.0382514	0.0372093
0.016129	0.0382514	0.0372093
0.0120968	0.0327869	0.0325581
0.0120968	0.0327869	0.0325581
0.0120968	0.0327869	0.0325581
0.0120968	0.0327869	0.0325581
0.0120968	0.0327869	0.0325581
0.0120968	0.0327869	0.0325581
0.0120968	0.0327869	0.0325581
0.0120968	0.0327869	0.0325581
0.0120968	0.0327869	0.0325581
0.0120968	0.0327869	0.0325581
0.0120968	0.0327869	0.0325581
0.0120968	0.0327869	0.0325581
0.0120968	0.0327869	0.0325581
0.0120968	0.0327869	0.0325581
0.0120968	0.0327869	0.0325581
0.0120968	0.0327869	0.0325581
0.0120968	0.0327869	0.0325581
0.0120968	0.0327869	0.0325581
0.0120968	0.0327869	0.0325581
0.0120968	0.0327869	0.0325581
0.0120968	0.0327869	0.0325581
0.0120968	0.0327869	0.0325581
0.0120968	0.0327869	0.0325581
0.0120968	0.0327869	0.0325581
0.0120968	0.0327869	0.0325581
0.0120968	0.0327869	0.0325581
0.0120968	0.0327869	0.0325581
0.0120968	0.0327869	0.0325581
0.0120968	0.0327869	0.0325581
0.0120968	0.0327869	0.0325581
0.0120968	0.0327869	0.0325581
0.0120968	0.0327869	0.0325581
0.0120968	0.0327869	0.0325581
0.0120968	0.0327869	0.0325581
0.0120968	0.0327869	0.0325581
0.0120968	0.0327869	0.0325581
0.0120968	0.0327869	0.0325581
0.0120968	0.0327869	0.0325581
0.0120968	0.0327869	0.0325581
0.0120968	0.0327869	0.0325581
0.0120968	0.0327869	0.0325581
0.0120968	0.0327869	0.0325581
0.0120968	0.0327869	0.0325581
0.0120968	0.0327869	0.0325581
0.0120968	0.0327869	0.0325581
0.0120968	0.0327869	0.0325581
0.0120968	0.0327869	0.0325581
0.0120968	0.0327869	0.0325581
0.0120968	0.0327869	0.0325581
0.0120968	0.0327869	0.0325581
0.0120968	0.0327869	0.0325581
0.0120968	0.0327869	0.0325581
0.0120968	0.0327869	0.0325581
0.0120968	0.0327869	0.0325581
0.0120968	0.0327869	0.0325581
0.0120968	0.0327869	0.0325581
0.0120968	0.0327869	0.0325581
0.0120968	0.0327869	0.0325581
0.0120968	0.0327869	0.0325581
0.0120968	0.0327869	0.0325581
0.0120968	0.0327869	0.0325581
0.0120968	0.0327869	0.0325581
0.0120968	0.0327869	0.0325581
0.0120968	0.0327869	0.0325581
0.0120968	0.0327869	0.0325581
0.0120968	0.0327869	0.0325581
0.0120968	0.0327869	0.0325581
0.0120968	0.0327869	0.0325581
0.0120968	0.0327869	0.0325581
0.0120968	0.0327869	0.0325581
0.0120968	0.0327869	0.0325581
0.0120968	0.0327869	0.0325581
0.0120968	0.0327869	0.0325581
0.0120968	0.0327869	0.0325581
0.0120968	0.0327869	0.0325581
0.0120968	0.0327869	0.0325581
0.0120968	0.0327869	0.0325581
0.0120968	0.0327869	0.0325581
0.0120968	0.0327869	0.0325581
0.0120968	0.0327869	0.0325581
0.0120968	0.0327869	0.0325581
0.0120968	0.0327869	0.0325581
0.0120968	0.0327869	0.0325581
0.0120968	0.0327869	0.0325581
0.0120968	0.0327869	0.0325581
0.0120968	0.0327869	0.0325581
0.0120968	0.0327869	0.0325581
0.0120968	0.0327869	0.0325581
0.0120968	0.0327869	0.0325581
0.0120968	0.0327869	0.0325581
0.0120968	0.0327869	0.0325581
0.016129	0.0382514	0.0372093
0.016129	0.0382514	0.0372093
0.016129	0.0382514	0.0372093
0.016129	0.0382514	0.0372093
0.016129	0.0382514	0.0372093
0.016129	0.0382514	0.0372093
0.016129	0.0382514	0.0372093
0.016129	0.0382514	0.0372093
0.016129	0.0382514	0.0372093
0.016129	0.0382514	0.0372093
0.016129	0.0382514	0.0372093
0.016129	0.0382514	0.0372093
0.016129	0.0382514	0.0372093
0.016129	0.0382514	0.0372093
0.016129	0.0382514	0.0372093
0.016129	0.0382514	0.0372093
0.016129	0.0382514	0.0372093
0.016129	0.0382514	0.0372093
0.016129	0.0382514	0.0372093
0.016129	0.0382514	0.0372093
0.016129	0.0382514	0.0372093
0.016129	0.0382514	0.0372093
0.016129	0.0382514	0.0372093
0.016129	0.0382514	0.0372093
0.016129	0.0382514	0.0372093
0.016129	0.0382514	0.0372093
0.016129	0.0382514	0.0372093
0.016129	0.0382514	0.0372093
0.016129	0.0382514	0.0372093
0.016129	0.0382514	0.0372093
0.016129	0.0382514	0.0372093
0.016129	0.0382514	0.0372093
0.016129	0.0382514	0.0372093
0.016129	0.0382514	0.0372093
0.016129	0.0382514	0.0372093
0.016129	0.0382514	0.0372093
0.016129	0.0382514	0.0372093
0.016129	0.0382514	0.0372093
0.016129	0.0382514	0.0372093
0.016129	0.0382514	0.0372093
0.016129	0.0382514	0.0372093
0.016129	0.0382514	0.0372093
0.016129	0.0382514	0.0372093
0.016129	0.0382514	0.0372093
0.016129	0.0382514	0.0372093
0.016129	0.0382514	0.0372093
0.016129	0.0382514	0.0372093
0.016129	0.0382514	0.0372093
0.016129	0.0382514	0.0372093
0.016129	0.0382514	0.0372093
0.016129	0.0382514	0.0372093
0.016129	0.0382514	0.0372093
0.016129	0.0382514	0.0372093
0.016129	0.0382514	0.0372093
0.016129	0.0382514	0.0372093
0.016129	0.0382514	0.0372093
0.016129	0.0382514	0.0372093
0.016129	0.0382514	0.0372093
0.016129	0.0382514	0.0372093
0.016129	0.0382514	0.0372093
0.016129	0.0382514	0.0372093
0.016129	0.0382514	0.0372093
0.016129	0.0382514	0.0372093
0.016129	0.0382514	0.0372093
0.016129	0.0382514	0.0372093
0.016129	0.0382514	0.0372093
0.016129	0.0382514	0.0372093
0.016129	0.0382514	0.0372093
0.016129	0.0382514	0.0372093
0.016129	0.0382514	0.0372093
0.016129	0.0382514	0.0372093
0.016129	0.0382514	0.0372093
0.016129	0.0382514	0.0372093
0.0120968	0.0327869	0.0325581
0.016129	0.0382514	0.0372093
0.016129	0.0382514	0.0372093
0.016129	0.0382514	0.0372093
0.016129	0.0382514	0.0372093
0.016129	0.0382514	0.0372093
0.016129	0.0382514	0.0372093
0.016129	0.0382514	0.0372093
0.016129	0.0382514	0.0372093
0.016129	0.0382514	0.0372093
0.016129	0.0382514	0.0372093
0.016129	0.0382514	0.0372093
0.016129	0.0382514	0.0372093
0.016129	0.0382514	0.0372093
0.016129	0.0382514	0.0372093
0.016129	0.0382514	0.0372093
0.016129	0.0382514	0.0372093
0.016129	0.0382514	0.0372093
0.016129	0.0382514	0.0372093
0.016129	0.0382514	0.0372093
0.016129	0.0382514	0.0372093
0.016129	0.0382514	0.0372093
0.016129	0.0382514	0.0372093
0.016129	0.0382514	0.0372093
0.016129	0.0382514	0.0372093
0.016129	0.0382514	0.0372093
0.016129	0.0382514	0.0372093
0.016129	0.0382514	0.0372093
0.016129	0.0382514	0.0372093
0.016129	0.0382514	0.0372093
0.016129	0.0382514	0.0372093
0.016129	0.0382514	0.0372093
0.016129	0.0382514	0.0372093
0.016129	0.0382514	0.0372093
0.016129	0.0382514	0.0372093
0.016129	0.0382514	0.0372093
0.016129	0.0382514	0.0372093
0.016129	0.0382514	0.0372093
0.016129	0.0382514	0.0372093
0.016129	0.0382514	0.0372093
0.016129	0.0382514	0.0372093
0.016129	0.0382514	0.0372093
0.016129	0.0382514	0.0372093
0.016129	0.0382514	0.0372093
0.016129	0.0382514	0.0372093
0.016129	0.0382514	0.0372093
0.016129	0.0382514	0.0372093
0.016129	0.0382514	0.0372093
0.016129	0.0382514	0.0372093
0.016129	0.0382514	0.0372093
0.016129	0.0382514	0.0372093
0.016129	0.0382514	0.0372093
0.016129	0.0382514	0.0372093
0.016129	0.0382514	0.0372093
0.016129	0.0382514	0.0372093
0.016129	0.0382514	0.0372093
0.016129	0.0382514	0.0372093
0.016129	0.0382514	0.0372093
0.016129	0.0382514	0.0372093
0.016129	0.0382514	0.0372093
0.016129	0.0382514	0.0372093
0.016129	0.0382514	0.0372093
0.016129	0.0382514	0.0372093
0.016129	0.0382514	0.0372093
0.016129	0.0382514	0.0372093
0.016129	0.0382514	0.0372093
0.016129	0.0382514	0.0372093
0.016129	0.0382514	0.0372093
0.0201613	0.0382514	0.0372093
0.0201613	0.0382514	0.0372093
0.0201613	0.0382514	0.0372093
0.0201613	0.0382514	0.0372093
0.0201613	0.0382514	0.0372093
0.0241935	0.0382514	0.0372093
0.0241935	0.0382514	0.0372093
0.0241935	0.0382514	0.0372093
0.0241935	0.0382514	0.0372093
0.0241935	0.0382514	0.0372093
0.0241935	0.0382514	0.0372093
0.0241935	0.0382514	0.0372093
0.0241935	0.0382514	0.0372093
0.0241935	0.0382514	0.0372093
0.0241935	0.0382514	0.0372093
0.0241935	0.0382514	0.0372093
0.0241935	0.0382514	0.0372093
0.0241935	0.0382514	0.0372093
0.0241935	0.0382514	0.0372093
0.0241935	0.0382514	0.0372093
0.0241935	0.0382514	0.0372093
0.0241935	0.0382514	0.0372093
0.0241935	0.0382514	0.0372093
0.0241935	0.0382514	0.0372093
0.0241935	0.0382514	0.0372093
0.0241935	0.0382514	0.0372093
0.0241935	0.0382514	0.0372093
0.0241935	0.0382514	0.0372093
0.0241935	0.0382514	0.0372093
0.0241935	0.0382514	0.0372093
0.0241935	0.0382514	0.0372093
0.0241935	0.0382514	0.0372093
0.0241935	0.0382514	0.0372093
0.0241935	0.0382514	0.0418605
0.0241935	0.0382514	0.0418605
0.0241935	0.0382514	0.0418605
0.0241935	0.0382514	0.0418605
0.0241935	0.0382514	0.0418605
0.0241935	0.0382514	0.0418605
0.0241935	0.0382514	0.0418605
0.0241935	0.0382514	0.0418605
0.0241935	0.0382514	0.0418605
0.0241935	0.0382514	0.0418605
0.0241935	0.0382514	0.0418605
0.0241935	0.0382514	0.0418605
0.0201613	0.0382514	0.0418605
0.0201613	0.0382514	0.0418605
0.0201613	0.0382514	0.0418605
0.0201613	0.0382514	0.0418605
0.0201613	0.0382514	0.0418605
0.0201613	0.0382514	0.0418605
0.0201613	0.0382514	0.0418605
0.0201613	0.0382514	0.0418605
0.0201613	0.0382514	0.0418605
0.016129	0.0382514	0.0418605
0.016129	0.0382514	0.0418605
0.016129	0.0382514	0.0418605
0.016129	0.0382514	0.0418605
0.016129	0.0382514	0.0418605
0.016129	0.0382514	0.0418605
0.0120968	0.0382514	0.0418605
0.0120968	0.0382514	0.0418605
0.0120968	0.0382514	0.0418605
0.0120968	0.0382514	0.0418605
0.0120968	0.0382514	0.0418605
0.0120968	0.0382514	0.0418605
0.0120968	0.0382514	0.0418605
0.0120968	0.0382514	0.0418605
0.0120968	0.0382514	0.0418605
0.016129	0.0382514	0.0418605
0.016129	0.0382514	0.0418605
0.016129	0.0382514	0.0418605
0.016129	0.0382514	0.0418605
0.016129	0.0382514	0.0418605
0.016129	0.0382514	0.0418605
0.016129	0.0382514	0.0418605
0.0201613	0.0382514	0.0418605
0.0201613	0.0382514	0.0418605
0.0241935	0.0437158	0.0418605
0.0241935	0.0437158	0.0418605
0.0241935	0.0437158	0.0418605
0.0282258	0.0437158	0.0418605
0.0282258	0.0437158	0.0418605
0.0282258	0.0437158	0.0418605
0.0322581	0.0437158	0.0418605
0.0322581	0.0437158	0.0418605
0.0362903	0.0437158	0.0418605
0.0362903	0.0491803	0.0465116
0.0362903	0.0491803	0.0465116
0.0403226	0.0491803	0.0465116
0.0403226	0.0491803	0.0465116
0.0443548	0.0491803	0.0465116
0.0443548	0.0491803	0.0465116
0.0443548	0.0491803	0.0465116
0.0483871	0.0491803	0.0465116
0.0483871	0.0491803	0.0465116
0.0483871	0.0491803	0.0465116
0.0524194	0.0546448	0.0511628
0.0524194	0.0546448	0.0511628
0.0564516	0.0546448	0.0511628
0.0564516	0.0546448	0.0511628
0.0564516	0.0546448	0.0511628
0.0604839	0.0546448	0.0511628
0.0604839	0.0546448	0.0511628
0.0604839	0.0546448	0.0511628
0.0604839	0.0546448	0.0511628
0.0604839	0.0546448	0.0511628
0.0645161	0.0546448	0.055814
0.0645161	0.0546448	0.055814
0.0685484	0.0546448	0.055814
0.0685484	0.0546448	0.055814
0.0725806	0.0546448	0.055814
0.0725806	0.0546448	0.055814
0.0725806	0.0546448	0.055814
0.0725806	0.0546448	0.055814
0.0725806	0.0546448	0.055814
0.0766129	0.0546448	0.055814
0.0766129	0.0546448	0.055814
0.0766129	0.0546448	0.055814
0.0766129	0.0546448	0.055814
0.0766129	0.0546448	0.055814
0.0766129	0.0491803	0.055814
0.0806452	0.0491803	0.055814
0.0806452	0.0491803	0.055814
0.0806452	0.0491803	0.055814
0.0806452	0.0491803	0.0511628
0.0806452	0.0491803	0.0511628
0.0806452	0.0437158	0.0511628
0.0806452	0.0437158	0.0511628
0.0806452	0.0437158	0.0511628
0.0806452	0.0437158	0.0511628
0.0806452	0.0437158	0.0511628
0.0846774	0.0437158	0.055814
0.0846774	0.0437158	0.055814
0.0846774	0.0437158	0.0511628
0.0846774	0.0437158	0.0511628
0.0887097	0.0437158	0.0465116
0.0887097	0.0437158	0.0465116
0.0887097	0.0437158	0.0465116
0.0887097	0.0437158	0.0465116
0.0887097	0.0437158	0.0418605
0.0927419	0.0437158	0.0418605
0.0927419	0.0437158	0.0418605
0.0927419	0.0491803	0.0372093
0.0927419	0.0491803	0.0372093
0.0927419	0.0491803	0.0325581
0.0927419	0.0491803	0.0325581
0.0967742	0.0491803	0.0325581
0.0967742	0.0491803	0.0325581
0.0967742	0.0491803	0.027907
0.0967742	0.0491803	0.027907
0.100806	0.0491803	0.027907
0.104839	0.0491803	0.027907
0.116935	0.0491803	0.027907
0.125	0.0491803	0.027907
0.133065	0.0491803	0.0325581
0.141129	0.0491803	0.0325581
0.149194	0.0437158	0.0325581
0.16129	0.0437158	0.0372093
0.169355	0.0437158	0.0372093
0.181452	0.0437158	0.0372093
0.189516	0.0382514	0.0418605
0.197581	0.0382514	0.0418605
0.209677	0.0382514	0.0418605
0.217742	0.0382514	0.0465116
0.225806	0.0327869	0.0465116
0.233871	0.0273224	0.0465116
0.245968	0.0273224	0.0511628
0.25	0.0273224	0.0511628
0.262097	0.0273224	0.0511628
0.266129	0.0273224	0.0511628
0.270161	0.0218579	0.0511628
0.270161	0.0218579	0.0511628
0.270161	0.0218579	0.0511628
0.274194	0.0218579	0.0465116
0.278226	0.0218579	0.0465116
0.282258	0.0218579	0.0465116
0.282258	0.0218579	0.0418605
0.282258	0.0218579	0.0418605
0.28629	0.0218579	0.0418605
0.290323	0.0163934	0.0418605
0.290323	0.0163934	0.0372093
0.290323	0.0163934	0.0325581
0.290323	0.0163934	0.0325581
0.294355	0.0163934	0.0325581
0.298387	0.0163934	0.027907
0.298387	0.0163934	0.027907
0.298387	0.0163934	0.027907
0.298387	0.0163934	0.027907
0.306452	0.010929	0.0232558
0.314516	0.010929	0.0232558
0.318548	0.010929	0.0232558
0.322581	0.010929	0.0232558
0.326613	0.010929	0.0232558
0.334677	0.010929	0.0232558
0.33871	0.00546448	0.0232558
0.342742	0.00546448	0.0232558
0.350806	0.00546448	0.0232558
0.354839	0.00546448	0.0186047
0.362903	0	0.0139535
0.366935	0	0.0139535
0.375	0	0.0139535
0.375	0	0.0139535
0.383065	0	0.0139535
0.391129	0	0.0139535
0.395161	0	0.0139535
0.399194	0	0.0139535
0.399194	0	0.00930233
0.399194	0	0.00930233
0.395161	0	0.00930233
0.395161	0	0.00930233
0.395161	0	0.00930233
0.395161	0	0.00930233
0.395161	0	0.00465116
0.395161	0	0.00465116
0.395161	0	0.00465116
0.391129	0.00546448	0
0.391129	0.00546448	0
0.391129	0.00546448	0
0.387097	0.00546448	0
0.387097	0.00546448	0
0.391129	0.00546448	0
0.387097	0.00546448	0
0.387097	0.00546448	0
0.387097	0.00546448	0
0.395161	0.00546448	0
0.407258	0.00546448	0
0.415323	0.00546448	0
0.427419	0.00546448	0
0.435484	0.00546448	0
0.447581	0.00546448	0
0.459677	0.00546448	0.00465116
0.471774	0	0.00465116
0.483871	0	0.00465116
0.495968	0	0.00465116
0.508065	0	0.00465116
0.520161	0	0.00465116
0.528226	0	0.00465116
0.540323	0	0.00930233
0.552419	0	0.00930233
0.560484	0	0.00930233
0.572581	0	0.00930233
0.584677	0	0.00930233
0.592742	0	0.00930233
0.596774	0	0.00930233
0.596774	0	0.00930233
0.596774	0	0.00930233
0.600806	0	0.00930233
0.604839	0	0.00930233
0.608871	0	0.00465116
0.608871	0	0.00465116
0.608871	0	0.00465116
0.608871	0	0.00465116
0.612903	0	0.00465116
0.612903	0	0.00465116
0.612903	0	0.00465116
0.616935	0	0
0.616935	0	0
0.620968	0	0
0.620968	0	0
0.620968	0	0
0.620968	0	0
0.625	0	0
0.629032	0	0
0.633065	0	0
0.637097	0.00546448	0
0.641129	0.00546448	0
0.641129	0.00546448	0
0.645161	0.00546448	0
0.649194	0.00546448	0
0.653226	0.00546448	0
0.653226	0	0
0.657258	0	0
0.66129	0	0
0.665323	0	0
0.665323	0	0
0.669355	0	0
0.673387	0	0
0.673387	0	0
0.677419	0	0
0.681452	0	0
0.681452	0	0
0.681452	0	0
0.681452	0	0
0.681452	0	0
0.681452	0	0
0.681452	0	0
0.681452	0	0
0.681452	0	0
0.681452	0	0
0.681452	0	0
0.681452	0	0
0.681452	0	0
0.681452	0	0
0.681452	0	0
0.681452	0	0
0.681452	0	0
0.681452	0	0
0.685484	0	0
0.693548	0	0
0.701613	0	0
0.705645	0	0
0.71371	0	0.00465116
0.721774	0	0.00465116
0.729839	0	0.00930233
0.737903	0	0.00930233
0.745968	0	0.00930233
0.75	0.00546448	0.00930233
0.758065	0.00546448	0.0139535
0.762097	0.00546448	0.0139535
0.770161	0.00546448	0.0139535
0.778226	0.010929	0.0186047
0.78629	0.010929	0.0186047
0.790323	0.0163934	0.0232558
0.798387	0.0163934	0.0232558
0.806452	0.0163934	0.0186047
0.810484	0.0163934	0.0186047
0.814516	0.0218579	0.0186047
0.814516	0.0218579	0.0186047
0.818548	0.0218579	0.0186047
0.818548	0.0163934	0.0139535
0.822581	0.0163934	0.0139535
0.822581	0.0163934	0.0139535
0.822581	0.0163934	0.0139535
0.822581	0.0163934	0.00930233
0.826613	0.0163934	0.00930233
0.826613	0.010929	0.00930233
0.830645	0.010929	0.00930233
0.830645	0.010929	0.00465116
0.834677	0.00546448	0.00465116
0.834677	0.00546448	0.00465116
0.834677	0.010929	0.00465116
0.834677	0.010929	0
0.83871	0.00546448	0
0.83871	0.00546448	0
0.842742	0.00546448	0
0.842742	0.00546448	0
0.846774	0.010929	0
0.850806	0.010929	0
0.850806	0.010929	0
0.854839	0.010929	0
0.858871	0.0163934	0
0.858871	0.0163934	0
0.862903	0.0218579	0
0.866935	0.0273224	0
0.870968	0.0273224	0
0.875	0.0327869	0
0.875	0.0327869	0
0.879032	0.0327869	0
0.883065	0.0382514	0
0.887097	0.0382514	0
0.887097	0.0437158	0
0.891129	0.0437158	0
0.891129	0.0491803	0
0.891129	0.0546448	0
0.891129	0.0546448	0
0.895161	0.0546448	0
0.895161	0.0546448	0
0.891129	0.0546448	0
0.891129	0.0546448	0
0.891129	0.0546448	0
0.891129	0.0546448	0
0.887097	0.0546448	0
0.887097	0.0546448	0
0.891129	0.0601093	0
0.891129	0.0601093	0
0.891129	0.0601093	0
0.887097	0.0601093	0
0.887097	0.0601093	0
0.887097	0.0601093	0
0.887097	0.0601093	0
0.887097	0.0655738	0
0.887097	0.0655738	0
0.891129	0.0655738	0
0.891129	0.0655738	0
0.891129	0.0655738	0
0.895161	0.0710383	0
0.895161	0.0710383	0
0.895161	0.0710383	0
0.895161	0.0710383	0
0.899194	0.0710383	0
0.903226	0.0765027	0
0.903226	0.0765027	0
0.903226	0.0765027	0
0.903226	0.0765027	0
0.907258	0.0819672	0
0.907258	0.0819672	0
0.907258	0.0819672	0
0.907258	0.0819672	0
0.91129	0.0819672	0
0.915323	0.0819672	0.00465116
0.915323	0.0819672	0.00465116
0.915323	0.0819672	0.00465116
0.915323	0.0819672	0.00465116
0.915323	0.0819672	0.00465116
0.915323	0.0819672	0.00465116
0.915323	0.0819672	0.00465116
0.923387	0.0819672	0
0.923387	0.0819672	0
0.923387	0.0819672	0
0.923387	0.0819672	0
0.923387	0.0819672	0
0.927419	0.0765027	0
0.927419	0.0765027	0
0.927419	0.0765027	0
0.927419	0.0765027	0
0.927419	0.0765027	0
0.927419	0.0765027	0
0.931452	0.0710383	0
0.931452	0.0710383	0
0.935484	0.0710383	0
0.935484	0.0710383	0
0.935484	0.0710383	0
0.939516	0.0710383	0.00465116
0.943548	0.0710383	0.00465116
0.947581	0.0710383	0.00465116
0.947581	0.0710383	0.00465116
0.951613	0.0710383	0.00930233
0.951613	0.0710383	0.00930233
0.955645	0.0710383	0.00930233
0.955645	0.0710383	0.00930233
0.955645	0.0710383	0.00930233
0.959677	0.0710383	0.0139535
0.959677	0.0710383	0.0139535
0.96371	0.0710383	0.0139535
0.96371	0.0710383	0.0139535
0.96371	0.0710383	0.0139535
0.96371	0.0710383	0.0139535
0.96371	0.0710383	0.0139535
0.959677	0.0710383	0.0139535
0.959677	0.0710383	0.0139535
0.959677	0.0710383	0.00930233
0.959677	0.0710383	0.00930233
0.955645	0.0710383	0.00930233
0.951613	0.0710383	0.00930233
0.951613	0.0765027	0.00930233
0.951613	0.0765027	0.00930233
0.947581	0.0765027	0.00930233
0.947581	0.0765027	0.00930233
0.947581	0.0765027	0.00930233
0.943548	0.0765027	0.00930233
0.943548	0.0765027	0.00930233
0.939516	0.0765027	0.00930233
0.939516	0.0765027	0.00930233
0.939516	0.0765027	0.00930233
0.939516	0.0819672	0.00465116
0.939516	0.0819672	0.00465116
0.939516	0.0819672	0.00465116
0.939516	0.0819672	0.00465116
0.939516	0.0819672	0.00465116
0.939516	0.0819672	0.00465116
0.943548	0.0819672	0.00465116
0.943548	0.0819672	0.00465116
0.943548	0.0819672	0.00465116
0.939516	0.0819672	0.00465116
0.939516	0.0819672	0.00465116
0.939516	0.0819672	0.00465116
0.939516	0.0819672	0.00465116
0.939516	0.0819672	0.00465116
0.939516	0.0819672	0.00465116
0.939516	0.0819672	0.00465116
0.939516	0.0819672	0.00465116
0.939516	0.0819672	0.00465116
0.935484	0.0819672	0
0.939516	0.0874317	0
0.939516	0.0874317	0
0.939516	0.0874317	0
0.939516	0.0874317	0
0.939516	0.0874317	0
0.939516	0.0874317	0
0.939516	0.0874317	0
0.939516	0.0874317	0
0.939516	0.0874317	0
0.939516	0.0874317	0
0.939516	0.0874317	0
0.935484	0.0874317	0
0.935484	0.0874317	0
0.935484	0.0874317	0
0.935484	0.0874317	0
0.935484	0.0874317	0
0.939516	0.0874317	0
0.935484	0.0819672	0
0.935484	0.0819672	0
0.935484	0.0819672	0
0.935484	0.0819672	0
0.935484	0.0819672	0
0.935484	0.0819672	0
0.935484	0.0819672	0
0.931452	0.0819672	0
0.931452	0.0819672	0
0.931452	0.0765027	0
0.931452	0.0765027	0
0.931452	0.0765027	0
0.931452	0.0765027	0
0.927419	0.0765027	0
0.927419	0.0765027	0
0.927419	0.0765027	0
0.927419	0.0765027	0
0.927419	0.0765027	0
0.927419	0.0819672	0
0.927419	0.0819672	0
0.927419	0.0819672	0
0.927419	0.0819672	0
0.927419	0.0819672	0
0.927419	0.0819672	0
0.927419	0.0819672	0
0.927419	0.0819672	0
0.927419	0.0819672	0
0.927419	0.0819672	0
0.927419	0.0819672	0
0.927419	0.0819672	0
0.927419	0.0819672	0
0.927419	0.0819672	0
0.927419	0.0819672	0
0.927419	0.0819672	0
0.927419	0.0819672	0
0.927419	0.0819672	0
0.927419	0.0819672	0
0.923387	0.0819672	0
0.923387	0.0819672	0
0.923387	0.0819672	0
0.923387	0.0819672	0
0.923387	0.0819672	0
0.923387	0.0819672	0
0.923387	0.0819672	0
0.919355	0.0819672	0
0.919355	0.0819672	0
0.919355	0.0819672	0
0.919355	0.0819672	0
0.919355	0.0819672	0
0.915323	0.0819672	0
0.915323	0.0819672	0
0.919355	0.0819672	0
0.919355	0.0819672	0
0.919355	0.0819672	0
0.919355	0.0819672	0
0.919355	0.0819672	0
0.915323	0.0819672	0
0.915323	0.0819672	0
0.915323	0.0819672	0
0.915323	0.0819672	0
0.915323	0.0819672	0
0.915323	0.0819672	0
0.915323	0.0819672	0
0.915323	0.0819672	0
0.915323	0.0819672	0
0.915323	0.0819672	0
0.915323	0.0819672	0
0.915323	0.0819672	0
0.915323	0.0819672	0
0.915323	0.0819672	0
0.915323	0.0819672	0
0.915323	0.0819672	0
0.915323	0.0819672	0
0.915323	0.0819672	0
0.915323	0.0874317	0
0.915323	0.0874317	0
0.915323	0.0874317	0
0.915323	0.0874317	0
0.915323	0.0874317	0
0.915323	0.0874317	0
0.915323	0.0874317	0
0.915323	0.0874317	0
0.915323	0.0874317	0
0.915323	0.0874317	0
0.919355	0.0874317	0
0.919355	0.0874317	0
0.919355	0.0874317	0
0.919355	0.0874317	0
0.919355	0.0874317	0
0.919355	0.0874317	0
0.919355	0.0874317	0
0.919355	0.0874317	0
0.923387	0.0874317	0
0.923387	0.0874317	0
0.923387	0.0874317	0
0.923387	0.0874317	0
0.923387	0.0874317	0
0.927419	0.0874317	0
0.927419	0.0874317	0
0.927419	0.0874317	0
0.927419	0.0874317	0
0.931452	0.0874317	0
0.931452	0.0874317	0
0.931452	0.0874317	0
0.935484	0.0874317	0
0.935484	0.0874317	0
0.935484	0.0874317	0
0.935484	0.0874317	0
0.935484	0.0874317	0
0.935484	0.0874317	0
0.935484	0.0874317	0
0.939516	0.0874317	0
0.939516	0.0874317	0
0.939516	0.0874317	0
0.939516	0.0874317	0
0.939516	0.0874317	0
0.939516	0.0874317	0
0.935484	0.0874317	0
0.935484	0.0874317	0
0.935484	0.0874317	0
0.939516	0.0874317	0
0.939516	0.0874317	0
0.939516	0.0874317	0
0.939516	0.0874317	0
0.939516	0.0874317	0
0.939516	0.0874317	0
0.939516	0.0874317	0
0.939516	0.0874317	0
0.939516	0.0874317	0
0.943548	0.0874317	0
0.943548	0.0874317	0
0.943548	0.0874317	0
0.943548	0.0874317	0
0.943548	0.0874317	0
0.947581	0.0874317	0
0.947581	0.0874317	0
0.947581	0.0874317	0
0.947581	0.0874317	0
0.951613	0.0874317	0
0.951613	0.0874317	0
0.951613	0.0874317	0
0.951613	0.0874317	0
0.951613	0.0874317	0
0.955645	0.0874317	0
0.955645	0.0874317	0
0.955645	0.0874317	0
0.955645	0.0874317	0
0.959677	0.0819672	0
0.959677	0.0819672	0
0.959677	0.0819672	0
0.955645	0.0819672	0
0.955645	0.0819672	0
0.959677	0.0819672	0
0.959677	0.0819672	0
0.959677	0.0819672	0
0.959677	0.0819672	0
0.959677	0.0819672	0
0.96371	0.0819672	0
0.96371	0.0819672	0
0.96371	0.0819672	0
0.96371	0.0819672	0
0.967742	0.0819672	0
0.967742	0.0819672	0
0.967742	0.0819672	0
0.967742	0.0819672	0
0.967742	0.0819672	0
0.971774	0.0819672	0
0.967742	0.0819672	0
0.967742	0.0819672	0
0.967742	0.0819672	0
0.967742	0.0819672	0
0.967742	0.0819672	0
0.967742	0.0819672	0
0.967742	0.0819672	0
0.967742	0.0819672	0
0.971774	0.0819672	0
0.971774	0.0819672	0
0.971774	0.0819672	0
0.971774	0.0819672	0
0.971774	0.0819672	0
0.971774	0.0819672	0
0.971774	0.0819672	0
0.971774	0.0819672	0
0.971774	0.0819672	0
0.967742	0.0819672	0
0.967742	0.0819672	0
0.967742	0.0819672	0
0.967742	0.0819672	0
0.967742	0.0819672	0
0.967742	0.0819672	0
0.967742	0.0819672	0
0.967742	0.0819672	0
0.967742	0.0819672	0
0.967742	0.0819672	0
0.967742	0.0819672	0
0.967742	0.0819672	0
0.967742	0.0819672	0
0.967742	0.0819672	0
0.967742	0.0819672	0
0.967742	0.0819672	0
0.967742	0.0819672	0
0.967742	0.0819672	0
0.96371	0.0819672	0
0.96371	0.0819672	0
0.96371	0.0819672	0
0.96371	0.0819672	0
0.96371	0.0819672	0
0.96371	0.0819672	0
0.959677	0.0819672	0
0.959677	0.0819672	0
0.959677	0.0819672	0
0.959677	0.0874317	0
0.959677	0.0874317	0
0.959677	0.0874317	0
0.959677	0.0874317	0
0.955645	0.0874317	0
0.955645	0.0874317	0
0.951613	0.0819672	0
0.951613	0.0819672	0
0.951613	0.0819672	0
0.951613	0.0819672	0
0.947581	0.0874317	0
0.947581	0.0874317	0
0.947581	0.0874317	0
0.947581	0.0874317	0
0.947581	0.0874317	0
0.947581	0.0874317	0
0.947581	0.0874317	0
0.947581	0.0874317	0
0.947581	0.0874317	0
0.943548	0.0874317	0
0.943548	0.0874317	0
0.943548	0.0874317	0
0.943548	0.0819672	0
0.943548	0.0819672	0
0.943548	0.0819672	0
0.943548	0.0819672	0
0.943548	0.0819672	0
0.943548	0.0819672	0
0.943548	0.0819672	0
0.943548	0.0819672	0
0.943548	0.0819672	0
0.943548	0.0819672	0
0.947581	0.0819672	0
0.947581	0.0819672	0
0.947581	0.0819672	0
0.947581	0.0819672	0
0.947581	0.0819672	0
0.951613	0.0765027	0
0.951613	0.0765027	0
0.951613	0.0765027	0
0.951613	0.0710383	0
0.951613	0.0710383	0
0.951613	0.0710383	0
0.955645	0.0710383	0
0.955645	0.0710383	0
0.955645	0.0710383	0
0.955645	0.0655738	0
0.955645	0.0655738	0
0.955645	0.0655738	0
0.955645	0.0655738	0
0.955645	0.0655738	0
0.955645	0.0655738	0
0.955645	0.0655738	0
0.955645	0.0655738	0
0.955645	0.0655738	0
0.951613	0.0655738	0
0.951613	0.0655738	0
0.951613	0.0655738	0
0.951613	0.0655738	0
0.951613	0.0655738	0
0.951613	0.0655738	0
0.951613	0.0655738	0
0.951613	0.0655738	0
0.951613	0.0655738	0
0.947581	0.0655738	0
0.947581	0.0655738	0
0.947581	0.0655738	0
0.947581	0.0655738	0
0.947581	0.0655738	0
0.947581	0.0655738	0
0.947581	0.0655738	0
0.947581	0.0655738	0
0.951613	0.0655738	0
0.947581	0.0655738	0
0.947581	0.0655738	0
0.947581	0.0655738	0
0.947581	0.0655738	0
0.947581	0.0655738	0
0.947581	0.0655738	0
0.947581	0.0655738	0
0.947581	0.0655738	0
0.947581	0.0655738	0
0.947581	0.0655738	0
0.943548	0.0655738	0
0.943548	0.0655738	0
0.943548	0.0655738	0
0.943548	0.0655738	0
0.943548	0.0655738	0
0.943548	0.0655738	0
0.943548	0.0655738	0
0.943548	0.0655738	0
0.943548	0.0655738	0
0.943548	0.0655738	0
0.943548	0.0655738	0
0.943548	0.0655738	0
0.943548	0.0655738	0
0.943548	0.0655738	0
0.943548	0.0655738	0
0.943548	0.0655738	0
0.943548	0.0655738	0
0.943548	0.0655738	0
0.939516	0.0655738	0.00465116
0.939516	0.0655738	0.00465116
0.939516	0.0655738	0.00465116
0.939516	0.0655738	0.00465116
0.939516	0.0601093	0.00465116
0.939516	0.0601093	0.00465116
0.935484	0.0601093	0.00465116
0.935484	0.0601093	0.00465116
0.935484	0.0601093	0.00465116
0.935484	0.0601093	0.00930233
0.935484	0.0601093	0.00930233
0.935484	0.0601093	0.00930233
0.931452	0.0601093	0.00930233
0.931452	0.0601093	0.00930233
0.931452	0.0601093	0.00930233
0.931452	0.0601093	0.00930233
0.931452	0.0601093	0.00930233
0.931452	0.0601093	0.00930233
0.927419	0.0546448	0.0139535
0.927419	0.0546448	0.0139535
0.927419	0.0546448	0.0139535
0.931452	0.0546448	0.00930233
0.931452	0.0546448	0.00930233
0.931452	0.0546448	0.00930233
0.931452	0.0546448	0.00930233
0.927419	0.0546448	0.00930233
0.927419	0.0546448	0.00930233
0.927419	0.0491803	0.00930233
0.927419	0.0491803	0.00930233
0.927419	0.0491803	0.00930233
0.927419	0.0491803	0.00930233
0.923387	0.0491803	0.00930233
0.923387	0.0491803	0.00930233
0.923387	0.0491803	0.00930233
0.923387	0.0491803	0.00930233
0.923387	0.0491803	0.00930233
0.919355	0.0437158	0.00930233
0.919355	0.0382514	0.00465116
0.919355	0.0382514	0.00465116
0.919355	0.0382514	0.00465116
0.915323	0.0382514	0.00465116
0.915323	0.0382514	0.00465116
0.915323	0.0382514	0.00465116
0.915323	0.0327869	0.00465116
0.91129	0.0327869	0.00465116
0.91129	0.0327869	0.00465116
0.91129	0.0327869	0
0.91129	0.0327869	0
0.91129	0.0327869	0
0.91129	0.0273224	0
0.907258	0.0273224	0
0.907258	0.0273224	0
0.907258	0.0273224	0
0.907258	0.0273224	0
0.907258	0.0273224	0
0.903226	0.0218579	0
0.903226	0.0218579	0
0.903226	0.0218579	0
0.903226	0.0218579	0
0.903226	0.0218579	0
0.907258	0.0218579	0
0.907258	0.0218579	0
0.907258	0.0163934	0
0.907258	0.0163934	0
0.903226	0.0163934	0
0.903226	0.0163934	0
0.903226	0.0163934	0
0.903226	0.010929	0
0.903226	0.010929	0
0.903226	0.010929	0
0.907258	0.010929	0
0.907258	0.010929	0
0.907258	0.010929	0
0.903226	0.00546448	0
0.903226	0.00546448	0
0.903226	0.00546448	0
0.903226	0.00546448	0
0.903226	0.00546448	0
0.899194	0.00546448	0
0.899194	0.00546448	0
0.899194	0.00546448	0
0.899194	0.00546448	0
0.895161	0.00546448	0
0.895161	0.00546448	0
0.895161	0.00546448	0
0.895161	0.00546448	0
0.895161	0.00546448	0
0.891129	0.00546448	0
0.891129	0.00546448	0
0.891129	0.00546448	0
0.891129	0.00546448	0
0.887097	0	0
0.887097	0	0
0.887097	0	0
0.887097	0	0
0.887097	0	0
0.887097	0	0
0.887097	0	0
0.887097	0	0
0.887097	0	0
0.883065	0	0
0.883065	0	0
0.883065	0	0
0.883065	0	0
0.883065	0	0
0.883065	0	0
0.883065	0	0
0.883065	0	0
0.883065	0	0
0.879032	0	0
0.879032	0	0
0.879032	0	0
0.879032	0	0
0.879032	0	0
0.879032	0	0
0.879032	0	0
0.879032	0	0
0.879032	0	0
0.879032	0	0
0.875	0	0
0.875	0	0
0.875	0	0
0.875	0	0
0.875	0	0
0.875	0	0
0.875	0	0
0.875	0	0
0.875	0	0
0.870968	0	0
0.870968	0	0
0.870968	0	0
0.870968	0	0
0.870968	0	0
0.870968	0	0
0.870968	0	0
0.866935	0	0
0.866935	0	0
0.866935	0	0
0.866935	0	0
0.866935	0	0
0.866935	0	0
0.862903	0	0
0.862903	0	0
0.862903	0	0
0.862903	0	0
0.862903	0	0
0.858871	0	0
0.858871	0	0
0.858871	0	0
0.858871	0	0
0.858871	0	0
0.858871	0	0
0.858871	0	0
0.858871	0	0
0.858871	0	0
0.858871	0	0
0.858871	0	0
0.858871	0	0
0.858871	0	0
0.854839	0	0
0.854839	0	0
0.854839	0	0
0.854839	0	0
0.854839	0	0
0.854839	0	0
0.850806	0	0
0.850806	0	0
0.850806	0	0
0.850806	0	0
0.850806	0	0
0.854839	0	0
0.850806	0	0
0.850806	0	0
0.850806	0	0
0.850806	0	0
0.850806	0	0
0.850806	0	0
0.846774	0	0
0.846774	0	0
0.846774	0	0
0.846774	0	0
0.846774	0	0
0.846774	0	0
0.846774	0	0
0.842742	0	0
0.842742	0	0
0.842742	0	0
0.842742	0	0
0.842742	0	0
0.842742	0	0
0.842742	0	0
0.842742	0	0
0.842742	0	0
0.842742	0	0
0.842742	0	0
0.842742	0	0
0.842742	0	0
0.842742	0	0
0.842742	0	0
0.842742	0	0
0.842742	0	0
0.842742	0	0
0.83871	0	0
0.842742	0	0
0.842742	0	0
0.842742	0	0
0.842742	0	0
0.842742	0	0
0.842742	0	0
0.842742	0	0
0.842742	0	0
0.842742	0	0
0.842742	0	0
0.842742	0	0
0.842742	0	0
0.842742	0	0
0.842742	0	0
0.842742	0	0
0.842742	0	0
0.842742	0	0
0.842742	0	0
0.842742	0	0
0.842742	0	0
0.842742	0	0
0.842742	0	0
0.842742	0	0
0.842742	0	0
0.842742	0	0
0.842742	0	0
0.842742	0	0
0.842742	0	0
0.842742	0	0
0.842742	0	0
0.842742	0	0
0.842742	0	0
0.842742	0	0
0.842742	0	0
0.842742	0	0
0.842742	0	0
0.842742	0	0
0.842742	0	0
0.842742	0	0
0.842742	0	0
0.842742	0	0
0.842742	0	0
0.842742	0	0
0.842742	0	0
0.842742	0	0
0.842742	0	0
0.842742	0	0
0.842742	0	0
0.842742	0	0
0.842742	0	0
0.842742	0	0
0.842742	0	0
0.842742	0	0
0.842742	0	0
0.842742	0	0
0.842742	0	0
0.842742	0	0
0.842742	0	0
0.842742	0	0
0.842742	0	0
0.842742	0	0
0.842742	0	0
0.842742	0	0
0.846774	0	0
0.846774	0	0
0.846774	0	0
0.846774	0	0
0.846774	0	0
0.846774	0	0
0.846774	0	0
0.846774	0	0
0.846774	0	0
0.850806	0.00546448	0
0.850806	0.00546448	0
0.850806	0.00546448	0
0.850806	0.00546448	0
0.850806	0.00546448	0
0.850806	0.00546448	0
0.850806	0.00546448	0
0.850806	0.00546448	0
0.850806	0.00546448	0
0.850806	0.00546448	0
0.850806	0.00546448	0
0.850806	0.00546448	0
0.850806	0.00546448	0
0.850806	0.00546448	0
0.850806	0.00546448	0
0.850806	0.00546448	0
0.850806	0.00546448	0
0.850806	0.00546448	0
0.850806	0	0
0.850806	0	0
0.850806	0	0
0.850806	0	0
0.850806	0	0
0.850806	0	0
0.850806	0	0
0.850806	0	0
0.850806	0	0
0.850806	0	0
0.850806	0	0
0.850806	0	0
0.850806	0	0
0.850806	0	0
0.850806	0	0
0.850806	0	0
0.846774	0	0
0.846774	0	0
0.846774	0	0
0.850806	0	0
0.850806	0	0
0.850806	0	0
0.846774	0	0
0.846774	0	0
0.846774	0	0
0.846774	0	0
0.842742	0	0
0.842742	0	0
0.842742	0	0
0.842742	0	0
0.842742	0	0
0.842742	0	0
0.83871	0	0.00465116
0.83871	0	0.00465116
0.83871	0	0.00465116
0.83871	0	0.00465116
0.83871	0	0.00465116
0.834677	0	0.00930233
0.830645	0	0.00930233
0.830645	0	0.00930233
0.830645	0	0.00930233
0.830645	0	0.00930233
0.830645	0	0.00930233
0.826613	0	0.00930233
0.826613	0	0.00930233
0.826613	0	0.00930233
0.822581	0	0.00930233
0.822581	0	0.00930233
0.822581	0	0.00930233
0.822581	0	0.00930233
0.822581	0	0.00930233
0.822581	0	0.00930233
0.822581	0	0.00930233
0.822581	0	0.00930233
0.822581	0	0.00930233
0.822581	0	0.00930233
0.822581	0	0.00930233
0.822581	0	0.00930233
0.822581	0	0.00930233
0.818548	0	0.00930233
0.818548	0	0.00930233
0.818548	0	0.00930233
0.818548	0	0.00930233
0.818548	0	0.00930233
0.818548	0	0.00930233
0.818548	0	0.00930233
0.818548	0	0.00930233
0.818548	0	0.00930233
0.818548	0	0.00930233
0.818548	0	0.00930233
0.818548	0	0.00930233
0.818548	0	0.00930233
0.818548	0	0.00930233
0.818548	0	0.00465116
0.818548	0	0.00465116
0.818548	0	0.00465116
0.814516	0	0
0.818548	0	0
0.818548	0	0
0.818548	0	0
0.822581	0	0
0.822581	0	0
0.822581	0	0
0.822581	0	0
0.818548	0	0
0.822581	0	0
0.818548	0	0
0.822581	0	0
0.822581	0	0
0.822581	0	0
0.818548	0	0
0.818548	0	0
0.822581	0	0
0.822581	0	0
0.822581	0	0
0.822581	0	0
0.818548	0	0
0.818548	0	0
0.818548	0	0
0.818548	0	0
0.818548	0	0
0.814516	0	0
0.814516	0	0
0.814516	0	0
0.814516	0	0
0.810484	0	0
0.810484	0	0
0.810484	0	0
0.810484	0	0
0.806452	0	0
0.806452	0	0
0.806452	0	0
0.806452	0	0
0.806452	0	0
0.806452	0	0
0.806452	0	0
0.806452	0	0
0.806452	0	0
0.806452	0	0
0.806452	0	0
0.806452	0	0
0.806452	0	0
0.806452	0	0
0.806452	0	0
0.806452	0	0
0.802419	0	0
0.802419	0	0
0.802419	0	0
0.806452	0	0
0.806452	0	0
0.806452	0	0
0.806452	0	0
0.806452	0	0
0.806452	0	0
0.802419	0	0
0.802419	0	0
0.802419	0	0
0.802419	0	0
0.802419	0	0
0.802419	0	0
0.802419	0	0
0.802419	0	0
0.798387	0	0
0.798387	0	0
0.798387	0	0
0.798387	0	0
0.802419	0	0
0.802419	0	0
0.802419	0	0
0.802419	0	0
0.802419	0	0
0.802419	0	0
0.802419	0	0
0.802419	0	0
0.802419	0	0
0.802419	0	0
0.806452	0	0
0.806452	0	0
0.806452	0	0
0.802419	0	0
0.802419	0	0
0.802419	0	0
0.802419	0	0
0.802419	0	0
0.802419	0	0
0.806452	0	0
0.806452	0	0
0.806452	0	0
0.806452	0	0
0.806452	0	0
0.806452	0	0
0.806452	0	0
0.810484	0	0
0.810484	0	0
0.810484	0	0
0.810484	0	0
0.810484	0	0
0.814516	0	0
0.814516	0	0
0.814516	0	0
0.814516	0	0
0.814516	0	0
0.814516	0	0
0.818548	0	0
0.818548	0	0
0.818548	0	0
0.818548	0	0
0.818548	0	0
0.818548	0	0
0.818548	0	0
0.818548	0	0
0.818548	0	0
0.818548	0	0
0.818548	0	0
0.818548	0	0
0.818548	0	0
0.818548	0	0
0.818548	0	0
0.818548	0	0
0.818548	0	0
0.818548	0	0
0.822581	0	0
0.822581	0	0
0.822581	0	0
0.822581	0	0
0.822581	0	0
0.822581	0	0
0.822581	0	0
0.822581	0	0
0.822581	0	0
0.826613	0	0
0.826613	0	0
0.826613	0	0
0.826613	0	0
0.826613	0	0
0.826613	0	0
0.826613	0	0
0.826613	0	0
0.826613	0	0
0.826613	0	0
0.826613	0	0
0.830645	0	0
0.834677	0	0
0.834677	0	0
0.83871	0	0
0.83871	0	0
0.842742	0	0
0.842742	0	0
0.842742	0	0
0.846774	0	0
0.846774	0	0
0.846774	0	0
0.850806	0	0
0.850806	0	0
0.850806	0	0
0.850806	0	0
0.854839	0	0
0.854839	0	0
0.858871	0	0
0.858871	0	0
0.858871	0	0
0.858871	0	0
0.862903	0	0
0.862903	0	0.00465116
0.862903	0	0.00465116
0.862903	0	0.00465116
0.862903	0	0.00465116
0.866935	0	0.00465116
0.866935	0	0.00465116
0.866935	0	0.00465116
0.866935	0	0.00465116
0.866935	0	0.00465116
0.870968	0	0.00465116
0.870968	0	0.00465116
0.870968	0	0.00465116
0.870968	0	0.00465116
0.875	0	0.00465116
0.875	0	0.00465116
0.875	0	0.00465116
0.875	0	0.00465116
0.875	0	0.00465116
0.875	0	0.00465116
0.875	0	0.00465116
0.879032	0	0.00465116
0.879032	0	0.00465116
0.883065	0	0.00465116
0.883065	0	0.00465116
0.883065	0	0.00465116
0.883065	0	0.00465116
0.887097	0	0.00465116
0.887097	0	0.00465116
0.887097	0	0.00465116
0.891129	0	0.00465116
0.891129	0	0.00465116
0.895161	0.00546448	0.00465116
0.895161	0.00546448	0.00465116
0.895161	0.00546448	0.00465116
0.891129	0	0.00465116
0.895161	0	0.00465116
0.895161	0	0.00465116
0.899194	0	0.00465116
0.899194	0	0.00465116
0.903226	0	0.00465116
0.903226	0	0.00465116
0.903226	0	0.00465116
0.903226	0	0.00465116
0.907258	0	0.00465116
0.907258	0	0.00465116
0.91129	0	0.00465116
0.91129	0	0.00465116
0.915323	0	0.00465116
0.915323	0	0.00465116
0.915323	0	0.00465116
0.919355	0	0
0.919355	0	0
0.919355	0	0
0.919355	0	0
0.923387	0	0
0.923387	0	0
0.923387	0	0
0.923387	0	0
0.927419	0	0
0.927419	0	0
0.927419	0	0
0.931452	0	0
0.931452	0	0
0.931452	0	0
0.935484	0	0
0.935484	0	0
0.935484	0	0
0.931452	0	0
0.931452	0	0
0.935484	0	0
0.935484	0	0
0.935484	0	0
0.939516	0	0
0.939516	0	0
0.939516	0	0
0.939516	0	0
0.943548	0	0
0.943548	0	0
0.943548	0	0
0.947581	0	0
0.947581	0	0
0.947581	0	0
0.947581	0	0
0.951613	0	0
0.951613	0	0
0.951613	0	0
0.951613	0	0
0.955645	0	0
0.955645	0	0
0.955645	0	0
0.955645	0	0
0.955645	0	0
0.955645	0	0
0.955645	0	0
0.955645	0	0
0.955645	0	0
0.959677	0	0
0.959677	0	0
0.959677	0	0
0.959677	0	0
0.955645	0	0
0.955645	0	0
0.955645	0	0
0.955645	0	0
0.955645	0	0
0.955645	0	0
0.959677	0	0
0.959677	0	0
0.959677	0	0
0.959677	0	0
0.959677	0	0
0.959677	0	0
0.959677	0	0
0.959677	0	0
0.959677	0	0
0.959677	0	0
0.955645	0	0
0.955645	0	0
0.955645	0	0
0.955645	0	0
0.955645	0	0
0.955645	0	0
0.955645	0	0
0.955645	0	0
0.959677	0	0
0.959677	0	0
0.96371	0	0
0.96371	0	0
0.96371	0	0
0.96371	0	0
0.967742	0	0
0.967742	0	0
0.967742	0	0
0.967742	0	0
0.971774	0	0
0.971774	0	0
0.975806	0	0
0.975806	0	0
0.975806	0	0
0.979839	0	0
0.979839	0	0
0.975806	0	0
0.979839	0	0
0.979839	0	0
0.979839	0	0
0.979839	0	0
0.979839	0	0
0.979839	0	0
0.979839	0	0
0.979839	0	0
0.975806	0	0
0.979839	0	0
0.979839	0	0
0.979839	0	0
0.975806	0	0
0.975806	0	0
0.975806	0	0
0.975806	0	0
0.975806	0	0
0.975806	0	0
0.979839	0	0
0.979839	0	0
0.979839	0	0
0.979839	0	0
0.979839	0	0
0.979839	0	0
0.975806	0	0
0.975806	0	0
0.975806	0	0
0.975806	0	0
0.975806	0	0
0.975806	0	0
0.975806	0	0
0.975806	0	0
0.975806	0	0
0.975806	0	0
0.975806	0	0
0.971774	0	0
0.971774	0	0
0.975806	0	0
0.975806	0	0
0.975806	0	0
0.975806	0	0
0.975806	0	0
0.975806	0	0
0.975806	0	0
0.975806	0	0
0.971774	0	0
0.971774	0	0
0.971774	0	0
0.971774	0	0
0.971774	0	0
0.971774	0	0
0.971774	0	0
0.971774	0	0
0.971774	0	0
0.971774	0	0
0.971774	0	0
0.971774	0	0
[truncated: 3,637 more rows]
