# Supplementary material for: Cargoes move from cis to trans-Golgi compartments and concentrate in the TGN before exiting
Source: EMBO Rep. 2025 Sep 3;26(19):4742–65. doi: 10.1038/s44319-025-00548-9 (PMC12508209; doi:10.1038/s44319-025-00548-9)
Supplement: Supplementary file 6 — Source data Fig. 4 [file 44319_2025_548_MOESM6_ESM.zip › Fig4/Fig4A_hGH 15 min.xlsx]

## Sheet: Foglio1
Normalized values
Red	Green	Blue
0	0.0199203	0.0271493
0	0.0199203	0.0271493
0	0.0199203	0.0271493
0	0.0199203	0.0271493
0	0.0199203	0.0271493
0	0.0199203	0.0271493
0	0.0199203	0.0271493
0	0.0199203	0.0271493
0	0.0199203	0.0271493
0	0.0199203	0.0271493
0	0.0199203	0.0271493
0	0.0199203	0.0271493
0	0.0199203	0.0271493
0	0.0199203	0.0271493
0	0.0199203	0.0271493
0	0.0199203	0.0271493
0	0.0199203	0.0271493
0	0.0199203	0.0271493
0	0.0199203	0.0271493
0	0.0199203	0.0271493
0	0.0199203	0.0271493
0	0.0199203	0.0271493
0	0.0199203	0.0271493
0	0.0199203	0.0271493
0	0.0199203	0.0271493
0	0.0199203	0.0271493
0	0.0199203	0.0271493
0	0.0199203	0.0271493
0	0.0199203	0.0271493
0	0.0199203	0.0271493
0	0.0199203	0.0271493
0	0.0199203	0.0271493
0	0.0199203	0.0271493
0	0.0199203	0.0271493
0	0.0199203	0.0271493
0	0.0199203	0.0271493
0	0.0199203	0.0271493
0	0.0199203	0.0271493
0	0.0199203	0.0271493
0	0.0199203	0.0271493
0	0.0199203	0.0271493
0	0.0199203	0.0271493
0	0.0199203	0.0271493
0	0.0199203	0.0271493
0	0.0199203	0.0271493
0	0.0199203	0.0271493
0	0.0199203	0.0271493
0	0.0199203	0.0271493
0	0.0199203	0.0271493
0	0.0199203	0.0271493
0	0.0199203	0.0271493
0	0.0199203	0.0271493
0	0.0199203	0.0271493
0	0.0199203	0.0271493
0	0.0199203	0.0271493
0	0.0199203	0.0271493
0	0.0199203	0.0271493
0	0.0199203	0.0271493
0	0.0199203	0.0271493
0	0.0199203	0.0271493
0	0.0199203	0.0271493
0	0.0199203	0.0271493
0	0.0199203	0.0271493
0	0.0199203	0.0271493
0	0.0199203	0.0271493
0	0.0199203	0.0271493
0	0.0199203	0.0271493
0	0.0199203	0.0271493
0	0.0199203	0.0271493
0	0.0199203	0.0271493
0	0.0199203	0.0271493
0	0.0199203	0.0271493
0	0.0199203	0.0271493
0	0.0199203	0.0271493
0	0.0199203	0.0271493
0	0.0199203	0.0271493
0	0.0199203	0.0271493
0	0.0199203	0.0271493
0	0.0199203	0.0271493
0	0.0199203	0.0271493
0	0.0199203	0.0271493
0	0.0199203	0.0271493
0.00393701	0.0239044	0.0316742
0.00393701	0.0239044	0.0316742
0.00393701	0.0239044	0.0316742
0.00393701	0.0239044	0.0316742
0.00393701	0.0239044	0.0316742
0.00393701	0.0239044	0.0316742
0.00393701	0.0239044	0.0316742
0.00393701	0.0239044	0.0316742
0.00393701	0.0239044	0.0316742
0.00393701	0.0239044	0.0316742
0.00393701	0.0239044	0.0316742
0.00393701	0.0239044	0.0316742
0.00393701	0.0239044	0.0316742
0.00393701	0.0239044	0.0316742
0.00393701	0.0239044	0.0316742
0.00393701	0.0239044	0.0316742
0.00393701	0.0239044	0.0316742
0.00393701	0.0239044	0.0316742
0.00393701	0.0239044	0.0316742
0.00393701	0.0239044	0.0316742
0.00393701	0.0239044	0.0316742
0.00393701	0.0239044	0.0316742
0.00393701	0.0239044	0.0316742
0.00393701	0.0239044	0.0316742
0.00393701	0.0239044	0.0316742
0.00393701	0.0239044	0.0316742
0.00393701	0.0239044	0.0316742
0.00393701	0.0239044	0.0316742
0.00393701	0.0239044	0.0316742
0.00393701	0.0239044	0.0316742
0.00393701	0.0239044	0.0316742
0.00393701	0.0239044	0.0316742
0.00393701	0.0239044	0.0316742
0.00393701	0.0239044	0.0316742
0.00393701	0.0239044	0.0316742
0.00393701	0.0239044	0.0316742
0.00393701	0.0239044	0.0316742
0.00393701	0.0239044	0.0316742
0.00393701	0.0239044	0.0316742
0.00393701	0.0239044	0.0316742
0.00393701	0.0239044	0.0316742
0.00393701	0.0239044	0.0316742
0.00393701	0.0239044	0.0316742
0.00393701	0.0239044	0.0316742
0.00393701	0.0239044	0.0316742
0.00393701	0.0239044	0.0316742
0.00393701	0.0239044	0.0316742
0.00393701	0.0239044	0.0316742
0.00393701	0.0239044	0.0316742
0.00393701	0.0239044	0.0316742
0.00393701	0.0239044	0.0316742
0.00393701	0.0239044	0.0316742
0.00393701	0.0239044	0.0316742
0.00393701	0.0239044	0.0316742
0.00393701	0.0239044	0.0316742
0.00393701	0.0239044	0.0316742
0.00393701	0.0239044	0.0316742
0.00393701	0.0239044	0.0316742
0.00393701	0.0239044	0.0316742
0.00393701	0.0239044	0.0316742
0.00393701	0.0239044	0.0316742
0.00393701	0.0239044	0.0316742
0.00393701	0.0239044	0.0316742
0.00393701	0.0239044	0.0316742
0.00393701	0.0239044	0.0316742
0.00393701	0.0239044	0.0316742
0.00393701	0.0239044	0.0316742
0.00393701	0.0239044	0.0316742
0.00393701	0.0239044	0.0316742
0.00393701	0.0239044	0.0316742
0.00393701	0.0239044	0.0316742
0.00393701	0.0239044	0.0316742
0.00393701	0.0239044	0.0316742
0.00393701	0.0239044	0.0316742
0.00393701	0.0239044	0.0316742
0.00393701	0.0239044	0.0316742
0.00393701	0.0239044	0.0316742
0.00393701	0.0239044	0.0316742
0.00393701	0.0239044	0.0316742
0.00393701	0.0239044	0.0316742
0.00393701	0.0239044	0.0316742
0.00393701	0.0239044	0.0316742
0.00393701	0.0239044	0.0316742
0.00393701	0.0239044	0.0316742
0.00393701	0.0239044	0.0316742
0.00393701	0.0239044	0.0316742
0.00393701	0.0239044	0.0316742
0.00393701	0.0239044	0.0316742
0.00393701	0.0239044	0.0316742
0.00393701	0.0239044	0.0316742
0.00393701	0.0239044	0.0316742
0.00393701	0.0239044	0.0316742
0.00393701	0.0239044	0.0316742
0.00393701	0.0239044	0.0316742
0.00393701	0.0239044	0.0316742
0.00393701	0.0239044	0.0316742
0.00393701	0.0239044	0.0316742
0.00393701	0.0239044	0.0316742
0.00393701	0.0239044	0.0316742
0.00393701	0.0239044	0.0316742
0.00393701	0.0239044	0.0316742
0.00393701	0.0239044	0.0316742
0.00393701	0.0239044	0.0316742
0.00393701	0.0239044	0.0316742
0.00393701	0.0239044	0.0316742
0.00393701	0.0239044	0.0316742
0.00393701	0.0239044	0.0316742
0.00393701	0.0239044	0.0316742
0.00393701	0.0239044	0.0316742
0.00393701	0.0239044	0.0316742
0.00393701	0.0239044	0.0316742
0.00393701	0.0239044	0.0316742
0.00393701	0.0239044	0.0316742
0.00393701	0.0239044	0.0316742
0.00393701	0.0239044	0.0316742
0.00393701	0.0239044	0.0316742
0.00393701	0.0239044	0.0316742
0.00393701	0.0239044	0.0316742
0.00393701	0.0239044	0.0316742
0.00393701	0.0239044	0.0316742
0.00393701	0.0239044	0.0316742
0.00393701	0.0239044	0.0316742
0.00393701	0.0239044	0.0316742
0.00393701	0.0239044	0.0316742
0.00393701	0.0239044	0.0316742
0.00393701	0.0239044	0.0316742
0.00393701	0.0239044	0.0316742
0.00393701	0.0239044	0.0316742
0.00393701	0.0239044	0.0316742
0.00393701	0.0239044	0.0316742
0.00393701	0.0239044	0.0316742
0.00393701	0.0239044	0.0316742
0.00393701	0.0239044	0.0316742
0.00393701	0.0239044	0.0316742
0.00393701	0.0239044	0.0316742
0.00393701	0.0239044	0.0316742
0.00393701	0.0239044	0.0316742
0.00393701	0.0239044	0.0316742
0.00393701	0.0239044	0.0316742
0.00393701	0.0239044	0.0316742
0.00393701	0.0239044	0.0316742
0.00393701	0.0239044	0.0316742
0.00393701	0.0239044	0.0316742
0.00393701	0.0239044	0.0316742
0.00393701	0.0239044	0.0316742
0.00393701	0.0239044	0.0316742
0.00393701	0.0239044	0.0316742
0.00393701	0.0239044	0.0316742
0.00393701	0.0239044	0.0316742
0.00393701	0.0239044	0.0316742
0.00393701	0.0239044	0.0316742
0.00393701	0.0239044	0.0316742
0.00393701	0.0239044	0.0316742
0.00393701	0.0239044	0.0316742
0.00393701	0.0239044	0.0316742
0.00393701	0.0239044	0.0316742
0.00393701	0.0239044	0.0316742
0.00393701	0.0239044	0.0316742
0.00393701	0.0239044	0.0316742
0.00393701	0.0239044	0.0316742
0.00393701	0.0239044	0.0316742
0.00393701	0.0239044	0.0316742
0.00393701	0.0239044	0.0316742
0.00393701	0.0239044	0.0316742
0.00393701	0.0239044	0.0316742
0.00393701	0.0239044	0.0316742
0.00393701	0.0239044	0.0316742
0.00393701	0.0239044	0.0316742
0.00393701	0.0239044	0.0316742
0.00393701	0.0239044	0.0316742
0.00393701	0.0239044	0.0316742
0.00393701	0.0239044	0.0316742
0.00393701	0.0239044	0.0316742
0.00393701	0.0239044	0.0316742
0.00393701	0.0239044	0.0316742
0.00393701	0.0239044	0.0316742
0.00393701	0.0239044	0.0316742
0.00393701	0.0239044	0.0316742
0.00393701	0.0239044	0.0316742
0.00393701	0.0239044	0.0316742
0.00393701	0.0239044	0.0316742
0.00393701	0.0239044	0.0316742
0.00393701	0.0239044	0.0316742
0.00393701	0.0239044	0.0316742
0.00393701	0.0239044	0.0316742
0.00393701	0.0239044	0.0316742
0.00393701	0.0239044	0.0316742
0.00393701	0.0239044	0.0316742
0.00393701	0.0239044	0.0316742
0.00393701	0.0239044	0.0316742
0.00393701	0.0239044	0.0316742
0.00393701	0.0239044	0.0316742
0.00393701	0.0239044	0.0316742
0.00393701	0.0239044	0.0316742
0.00393701	0.0239044	0.0316742
0.00393701	0.0239044	0.0316742
0.00393701	0.0239044	0.0316742
0.00393701	0.0239044	0.0316742
0.00393701	0.0239044	0.0316742
0.00393701	0.0239044	0.0316742
0.00393701	0.0239044	0.0316742
0.00393701	0.0239044	0.0316742
0.00393701	0.0239044	0.0316742
0.00393701	0.0239044	0.0316742
0.00393701	0.0239044	0.0316742
0.00393701	0.0239044	0.0316742
0.00393701	0.0239044	0.0316742
0.00393701	0.0239044	0.0316742
0.00393701	0.0239044	0.0316742
0.00393701	0.0239044	0.0316742
0.00393701	0.0239044	0.0316742
0.00393701	0.0239044	0.0316742
0.00393701	0.0239044	0.0316742
0.00393701	0.0239044	0.0316742
0.00393701	0.0239044	0.0316742
0.00393701	0.0239044	0.0316742
0.00393701	0.0239044	0.0316742
0.00393701	0.0239044	0.0316742
0.00393701	0.0239044	0.0316742
0.00393701	0.0239044	0.0316742
0.00393701	0.0239044	0.0316742
0.00393701	0.0239044	0.0316742
0.00393701	0.0239044	0.0316742
0.00393701	0.0239044	0.0316742
0.00393701	0.0239044	0.0316742
0.00393701	0.0239044	0.0316742
0.00393701	0.0239044	0.0316742
0.00393701	0.0239044	0.0316742
0.00393701	0.0239044	0.0316742
0.00393701	0.0239044	0.0316742
0.00393701	0.0239044	0.0316742
0.00393701	0.0239044	0.0316742
0.00393701	0.0239044	0.0316742
0.00393701	0.0239044	0.0316742
0.00393701	0.0239044	0.0316742
0.00393701	0.0239044	0.0316742
0.00393701	0.0239044	0.0316742
0.00393701	0.0239044	0.0316742
0.00393701	0.0239044	0.0316742
0.00393701	0.0239044	0.0316742
0.00393701	0.0239044	0.0316742
0.00393701	0.0239044	0.0316742
0.00393701	0.0239044	0.0316742
0.00393701	0.0239044	0.0316742
0.00393701	0.0239044	0.0316742
0.00393701	0.0239044	0.0316742
0.00393701	0.0239044	0.0316742
0.00393701	0.0239044	0.0316742
0.00393701	0.0239044	0.0316742
0.00393701	0.0239044	0.0316742
0.00393701	0.0239044	0.0316742
0.00393701	0.0239044	0.0316742
0.00393701	0.0239044	0.0316742
0.00393701	0.0239044	0.0316742
0.00393701	0.0239044	0.0316742
0.00393701	0.0239044	0.0316742
0.00393701	0.0239044	0.0316742
0.00393701	0.0239044	0.0316742
0.00393701	0.0239044	0.0316742
0.00393701	0.0239044	0.0316742
0.00393701	0.0239044	0.0316742
0.00393701	0.0239044	0.0316742
0.00393701	0.0239044	0.0316742
0.00393701	0.0239044	0.0316742
0.00393701	0.0239044	0.0316742
0.00393701	0.0239044	0.0316742
0.00393701	0.0239044	0.0316742
0.00393701	0.0239044	0.0316742
0.00393701	0.0239044	0.0316742
0.00393701	0.0239044	0.0316742
0.00393701	0.0239044	0.0316742
0.00393701	0.0239044	0.0316742
0.00393701	0.0239044	0.0316742
0.00393701	0.0239044	0.0316742
0.00393701	0.0239044	0.0316742
0.00393701	0.0239044	0.0316742
0.00393701	0.0239044	0.0316742
0.00393701	0.0239044	0.0316742
0.00393701	0.0239044	0.0316742
0.00393701	0.0239044	0.0316742
0.00393701	0.0239044	0.0316742
0.00393701	0.0239044	0.0316742
0.00393701	0.0239044	0.0316742
0.00393701	0.0239044	0.0316742
0.00393701	0.0239044	0.0316742
0.00393701	0.0239044	0.0316742
0.00393701	0.0239044	0.0316742
0.00393701	0.0239044	0.0316742
0.00393701	0.0239044	0.0316742
0.00393701	0.0239044	0.0316742
0.00393701	0.0239044	0.0316742
0.00393701	0.0239044	0.0316742
0.00393701	0.0239044	0.0316742
0.00393701	0.0239044	0.0316742
0.00393701	0.0239044	0.0316742
0.00393701	0.0239044	0.0316742
0.00393701	0.0239044	0.0316742
0.00393701	0.0239044	0.0316742
0.00393701	0.0239044	0.0316742
0.00393701	0.0239044	0.0316742
0.00393701	0.0239044	0.0316742
0.00393701	0.0239044	0.0316742
0.00393701	0.0239044	0.0316742
0.00393701	0.0239044	0.0316742
0.00393701	0.0239044	0.0316742
0.00393701	0.0239044	0.0316742
0.00393701	0.0239044	0.0316742
0.00393701	0.0239044	0.0316742
0.00393701	0.0239044	0.0316742
0.00393701	0.0239044	0.0316742
0.00393701	0.0239044	0.0316742
0.00393701	0.0239044	0.0316742
0.00393701	0.0239044	0.0316742
0.00393701	0.0239044	0.0316742
0.00393701	0.0239044	0.0316742
0.00393701	0.0239044	0.0316742
0.00393701	0.0239044	0.0316742
0.00393701	0.0239044	0.0316742
0.00393701	0.0239044	0.0316742
0.00393701	0.0239044	0.0316742
0.00393701	0.0239044	0.0316742
0.00393701	0.0239044	0.0316742
0.00393701	0.0239044	0.0316742
0.00393701	0.0239044	0.0316742
0.00393701	0.0239044	0.0316742
0.00393701	0.0239044	0.0316742
0.00393701	0.0239044	0.0316742
0.00393701	0.0239044	0.0316742
0.00393701	0.0239044	0.0316742
0.00393701	0.0239044	0.0316742
0.00393701	0.0239044	0.0316742
0.00393701	0.0239044	0.0316742
0.00393701	0.0239044	0.0316742
0.00393701	0.0239044	0.0316742
0.00393701	0.0239044	0.0316742
0.00393701	0.0239044	0.0316742
0.00393701	0.0239044	0.0316742
0.00393701	0.0239044	0.0316742
0.00393701	0.0239044	0.0316742
0.00393701	0.0239044	0.0316742
0.00393701	0.0239044	0.0316742
0.00393701	0.0239044	0.0316742
0.00393701	0.0239044	0.0316742
0.00393701	0.0239044	0.0316742
0.00393701	0.0239044	0.0316742
0.00393701	0.0239044	0.0316742
0.00393701	0.0239044	0.0316742
0.00393701	0.0239044	0.0316742
0.00393701	0.0239044	0.0316742
0.00393701	0.0239044	0.0316742
0.00393701	0.0239044	0.0316742
0.00393701	0.0239044	0.0316742
0.00393701	0.0239044	0.0316742
0.00393701	0.0239044	0.0316742
0.00393701	0.0239044	0.0316742
0.00393701	0.0239044	0.0316742
0.00393701	0.0239044	0.0316742
0.00393701	0.0239044	0.0316742
0.00393701	0.0239044	0.0316742
0.00393701	0.0239044	0.0316742
0.00393701	0.0239044	0.0316742
0.00393701	0.0239044	0.0316742
0.00393701	0.0239044	0.0316742
0.00393701	0.0239044	0.0316742
0.00393701	0.0239044	0.0316742
0.00393701	0.0239044	0.0316742
0.00393701	0.0239044	0.0316742
0.00393701	0.0239044	0.0316742
0.00393701	0.0239044	0.0316742
0.00393701	0.0239044	0.0316742
0.00393701	0.0239044	0.0316742
0.00393701	0.0239044	0.0316742
0.00393701	0.0239044	0.0316742
0.00393701	0.0239044	0.0316742
0.00393701	0.0239044	0.0316742
0.00393701	0.0239044	0.0316742
0.00393701	0.0239044	0.0316742
0.00393701	0.0239044	0.0316742
0.00393701	0.0239044	0.0316742
0.00393701	0.0239044	0.0316742
0.00393701	0.0239044	0.0316742
0.00393701	0.0239044	0.0316742
0.00393701	0.0239044	0.0316742
0.00393701	0.0239044	0.0316742
0.00393701	0.0239044	0.0316742
0.00393701	0.0239044	0.0316742
0.00393701	0.0239044	0.0316742
0.00393701	0.0239044	0.0316742
0.00393701	0.0239044	0.0316742
0.00393701	0.0239044	0.0316742
0.00393701	0.0239044	0.0316742
0.00393701	0.0239044	0.0316742
0.00393701	0.0239044	0.0316742
0.00393701	0.0239044	0.0316742
0.00393701	0.0239044	0.0316742
0.00393701	0.0239044	0.0316742
0.00393701	0.0239044	0.0316742
0.00393701	0.0239044	0.0316742
0.00393701	0.0239044	0.0316742
0.00393701	0.0239044	0.0316742
0.00393701	0.0239044	0.0316742
0.00393701	0.0239044	0.0316742
0.00393701	0.0239044	0.0316742
0.00393701	0.0239044	0.0316742
0.00393701	0.0239044	0.0316742
0.00393701	0.0239044	0.0316742
0.00393701	0.0239044	0.0316742
0.00393701	0.0239044	0.0316742
0.00393701	0.0239044	0.0316742
0.00393701	0.0239044	0.0316742
0.00393701	0.0239044	0.0316742
0.00393701	0.0239044	0.0316742
0.00393701	0.0239044	0.0316742
0.00393701	0.0239044	0.0316742
0.00393701	0.0239044	0.0316742
0.00393701	0.0239044	0.0316742
0.00393701	0.0239044	0.0316742
0.00393701	0.0239044	0.0316742
0.00393701	0.0239044	0.0316742
0.00393701	0.0239044	0.0316742
0.00393701	0.0239044	0.0316742
0.00393701	0.0239044	0.0316742
0.00393701	0.0239044	0.0316742
0.00393701	0.0239044	0.0316742
0.00393701	0.0239044	0.0316742
0.00393701	0.0239044	0.0316742
0.00393701	0.0239044	0.0316742
0.00393701	0.0239044	0.0316742
0.00393701	0.0239044	0.0316742
0.00393701	0.0239044	0.0316742
0.00393701	0.0239044	0.0316742
0.00393701	0.0239044	0.0316742
0.00393701	0.0239044	0.0316742
0.00393701	0.0239044	0.0316742
0.00393701	0.0239044	0.0316742
0.00393701	0.0239044	0.0316742
0.00393701	0.0239044	0.0316742
0.00393701	0.0239044	0.0316742
0.00393701	0.0239044	0.0316742
0.00393701	0.0239044	0.0316742
0.00393701	0.0239044	0.0316742
0.00393701	0.0239044	0.0316742
0.00393701	0.0239044	0.0316742
0.00393701	0.0239044	0.0316742
0.00393701	0.0239044	0.0316742
0.00393701	0.0239044	0.0316742
0.00393701	0.0239044	0.0316742
0.00393701	0.0239044	0.0316742
0.00393701	0.0239044	0.0316742
0.00393701	0.0239044	0.0316742
0.00393701	0.0239044	0.0316742
0.00393701	0.0239044	0.0316742
0.00393701	0.0239044	0.0316742
0.00393701	0.0239044	0.0316742
0.00393701	0.0239044	0.0316742
0.00393701	0.0239044	0.0316742
0.00393701	0.0239044	0.0316742
0.00393701	0.0239044	0.0316742
0.00393701	0.0239044	0.0316742
0.00393701	0.0239044	0.0316742
0.00393701	0.0239044	0.0316742
0.00393701	0.0239044	0.0316742
0.00393701	0.0239044	0.0316742
0.00393701	0.0239044	0.0316742
0.00393701	0.0239044	0.0316742
0.00393701	0.0239044	0.0316742
0.00393701	0.0239044	0.0316742
0.00393701	0.0239044	0.0316742
0.00393701	0.0239044	0.0316742
0.00393701	0.0239044	0.0316742
0.00393701	0.0239044	0.0316742
0.00393701	0.0239044	0.0316742
0.00393701	0.0239044	0.0316742
0.00393701	0.0239044	0.0316742
0.00393701	0.0239044	0.0316742
0.00393701	0.0239044	0.0316742
0.00393701	0.0239044	0.0316742
0.00393701	0.0239044	0.0316742
0.00393701	0.0239044	0.0316742
0.00393701	0.0239044	0.0316742
0.00393701	0.0239044	0.0316742
0.00393701	0.0239044	0.0316742
0.00393701	0.0239044	0.0316742
0.00393701	0.0239044	0.0316742
0.00393701	0.0239044	0.0316742
0.00393701	0.0239044	0.0316742
0.00393701	0.0239044	0.0316742
0.00393701	0.0239044	0.0316742
0.00393701	0.0239044	0.0316742
0.00393701	0.0239044	0.0316742
0.00393701	0.0239044	0.0316742
0.00393701	0.0239044	0.0316742
0.00393701	0.0239044	0.0316742
0.00393701	0.0239044	0.0316742
0.00393701	0.0239044	0.0316742
0.00393701	0.0239044	0.0316742
0.00393701	0.0239044	0.0316742
0.00393701	0.0239044	0.0316742
0.00393701	0.0239044	0.0316742
0.00393701	0.0239044	0.0316742
0.00393701	0.0239044	0.0316742
0.00393701	0.0239044	0.0316742
0.00393701	0.0239044	0.0316742
0.00393701	0.0239044	0.0316742
0.00393701	0.0239044	0.0316742
0.00393701	0.0239044	0.0316742
0.00393701	0.0239044	0.0316742
0.00393701	0.0239044	0.0316742
0.00393701	0.0239044	0.0316742
0.00393701	0.0239044	0.0316742
0.00393701	0.0239044	0.0316742
0.00393701	0.0239044	0.0316742
0.00393701	0.0239044	0.0316742
0.00393701	0.0239044	0.0316742
0.00393701	0.0239044	0.0316742
0.00393701	0.0239044	0.0316742
0.00393701	0.0239044	0.0316742
0.00393701	0.0239044	0.0316742
0.00393701	0.0239044	0.0316742
0.00393701	0.0239044	0.0316742
0.00393701	0.0239044	0.0316742
0.00393701	0.0239044	0.0316742
0.00393701	0.0239044	0.0316742
0.00393701	0.0239044	0.0316742
0.00393701	0.0239044	0.0316742
0.00393701	0.0239044	0.0316742
0.00393701	0.0239044	0.0316742
0.00393701	0.0239044	0.0316742
0.00393701	0.0239044	0.0316742
0.00393701	0.0239044	0.0316742
0.00393701	0.0239044	0.0316742
0.00393701	0.0239044	0.0316742
0.00393701	0.0239044	0.0316742
0.00393701	0.0239044	0.0316742
0.00393701	0.0239044	0.0316742
0.00393701	0.0239044	0.0316742
0.00393701	0.0239044	0.0316742
0.00393701	0.0239044	0.0316742
0.00393701	0.0239044	0.0316742
0.00393701	0.0239044	0.0316742
0.00393701	0.0239044	0.0316742
0.00393701	0.0239044	0.0316742
0.00393701	0.0239044	0.0316742
0.00393701	0.0239044	0.0316742
0.00393701	0.0239044	0.0316742
0.00393701	0.0239044	0.0316742
0.00393701	0.0239044	0.0316742
0.00393701	0.0239044	0.0316742
0.00393701	0.0239044	0.0316742
0.00393701	0.0239044	0.0316742
0.00393701	0.0239044	0.0316742
0.00393701	0.0239044	0.0316742
0.00393701	0.0239044	0.0316742
0.00393701	0.0239044	0.0316742
0.00393701	0.0239044	0.0316742
0.00393701	0.0239044	0.0316742
0.00393701	0.0239044	0.0316742
0.00393701	0.0239044	0.0316742
0.00393701	0.0239044	0.0316742
0.00393701	0.0239044	0.0316742
0.00393701	0.0239044	0.0316742
0.00393701	0.0239044	0.0316742
0.00393701	0.0239044	0.0316742
0.00393701	0.0239044	0.0316742
0.00393701	0.0239044	0.0316742
0.00393701	0.0239044	0.0316742
0.00393701	0.0239044	0.0316742
0.00393701	0.0239044	0.0316742
0.00393701	0.0239044	0.0316742
0.00393701	0.0239044	0.0316742
0.00393701	0.0239044	0.0316742
0.00393701	0.0239044	0.0316742
0.00393701	0.0239044	0.0316742
0.00393701	0.0239044	0.0316742
0.00393701	0.0239044	0.0316742
0.00393701	0.0239044	0.0316742
0.00393701	0.0239044	0.0316742
0.00393701	0.0239044	0.0316742
0.00393701	0.0239044	0.0316742
0.00393701	0.0239044	0.0316742
0.00393701	0.0239044	0.0316742
0.00393701	0.0239044	0.0316742
0.00393701	0.0239044	0.0316742
0.00393701	0.0239044	0.0316742
0.00393701	0.0239044	0.0316742
0.00393701	0.0239044	0.0316742
0.00393701	0.0239044	0.0316742
0.00393701	0.0239044	0.0316742
0.00393701	0.0239044	0.0316742
0.00393701	0.0239044	0.0316742
0.00393701	0.0239044	0.0316742
0.00393701	0.0239044	0.0316742
0.00393701	0.0239044	0.0316742
0.00393701	0.0239044	0.0316742
0.00393701	0.0239044	0.0316742
0.00393701	0.0239044	0.0316742
0.00393701	0.0239044	0.0316742
0.00393701	0.0239044	0.0316742
0.00393701	0.0239044	0.0316742
0.00393701	0.0239044	0.0316742
0.00393701	0.0239044	0.0316742
0.00393701	0.0239044	0.0316742
0.00393701	0.0239044	0.0316742
0.00393701	0.0239044	0.0316742
0.00393701	0.0239044	0.0316742
0.00393701	0.0239044	0.0316742
0.00393701	0.0239044	0.0316742
0.00393701	0.0239044	0.0316742
0.00393701	0.0239044	0.0316742
0.00393701	0.0239044	0.0316742
0.00393701	0.0239044	0.0316742
0.00393701	0.0239044	0.0316742
0.00393701	0.0239044	0.0316742
0.00393701	0.0239044	0.0316742
0.00393701	0.0239044	0.0316742
0.00393701	0.0239044	0.0316742
0.00393701	0.0239044	0.0316742
0.00393701	0.0239044	0.0316742
0.00393701	0.0239044	0.0316742
0.00393701	0.0239044	0.0316742
0.00393701	0.0239044	0.0316742
0.00393701	0.0239044	0.0316742
0.00393701	0.0239044	0.0316742
0.00393701	0.0239044	0.0316742
0.00393701	0.0239044	0.0316742
0.00393701	0.0239044	0.0316742
0.00393701	0.0239044	0.0316742
0.00393701	0.0239044	0.0316742
0.00393701	0.0239044	0.0316742
0.00393701	0.0239044	0.0316742
0.00393701	0.0239044	0.0316742
0.00393701	0.0239044	0.0316742
0.00393701	0.0239044	0.0316742
0.00393701	0.0239044	0.0316742
0.00393701	0.0239044	0.0316742
0.00393701	0.0239044	0.0316742
0.00393701	0.0239044	0.0316742
0.00393701	0.0239044	0.0316742
0.00393701	0.0239044	0.0316742
0.00393701	0.0239044	0.0316742
0.00393701	0.0239044	0.0316742
0.00393701	0.0239044	0.0316742
0.00393701	0.0239044	0.0316742
0.00393701	0.0239044	0.0316742
0.00393701	0.0239044	0.0316742
0.00393701	0.0239044	0.0316742
0.00393701	0.0239044	0.0316742
0.00393701	0.0239044	0.0316742
0.00393701	0.0239044	0.0316742
0.00393701	0.0239044	0.0316742
0.00393701	0.0239044	0.0316742
0.00393701	0.0239044	0.0316742
0.00393701	0.0239044	0.0316742
0.00393701	0.0239044	0.0316742
0.00393701	0.0239044	0.0316742
0.00393701	0.0239044	0.0316742
0.00393701	0.0239044	0.0316742
0.00393701	0.0239044	0.0316742
0.00393701	0.0239044	0.0316742
0.00393701	0.0239044	0.0316742
0.00393701	0.0239044	0.0316742
0.00393701	0.0239044	0.0316742
0.00393701	0.0239044	0.0316742
0.00393701	0.0239044	0.0316742
0.00393701	0.0239044	0.0316742
0.00393701	0.0239044	0.0316742
0.00393701	0.0239044	0.0316742
0.00393701	0.0239044	0.0316742
0.00393701	0.0239044	0.0316742
0.00393701	0.0239044	0.0316742
0.00393701	0.0239044	0.0316742
0.00393701	0.0239044	0.0316742
0.00393701	0.0239044	0.0316742
0.00393701	0.0239044	0.0316742
0.00393701	0.0239044	0.0316742
0.00393701	0.0239044	0.0316742
0.00393701	0.0239044	0.0316742
0.00393701	0.0239044	0.0316742
0.00393701	0.0239044	0.0316742
0.00393701	0.0239044	0.0316742
0.00393701	0.0239044	0.0316742
0.00393701	0.0239044	0.0316742
0.00393701	0.0239044	0.0316742
0.00393701	0.0239044	0.0316742
0.00393701	0.0239044	0.0316742
0.00393701	0.0239044	0.0316742
0.00393701	0.0239044	0.0316742
0.00393701	0.0239044	0.0316742
0.00393701	0.0239044	0.0316742
0.00393701	0.0239044	0.0316742
0	0.0199203	0.0271493
0	0.0199203	0.0271493
0	0.0199203	0.0271493
0	0.0199203	0.0271493
0	0.0199203	0.0271493
0	0.0199203	0.0271493
0	0.0199203	0.0271493
0	0.0199203	0.0271493
0	0.0199203	0.0271493
0	0.0199203	0.0271493
0	0.0199203	0.0271493
0	0.0199203	0.0271493
0	0.0199203	0.0271493
0	0.0199203	0.0271493
0	0.0199203	0.0271493
0	0.0199203	0.0271493
0	0.0199203	0.0271493
0	0.0199203	0.0271493
0	0.0199203	0.0271493
0	0.0199203	0.0271493
0.00393701	0.0239044	0.0316742
0.00393701	0.0239044	0.0316742
0.00393701	0.0239044	0.0316742
0.00393701	0.0239044	0.0316742
0.00393701	0.0239044	0.0316742
0.00393701	0.0239044	0.0316742
0.00393701	0.0239044	0.0316742
0.00393701	0.0239044	0.0316742
0.00393701	0.0239044	0.0316742
0.00393701	0.0239044	0.0316742
0.00393701	0.0239044	0.0316742
0.00393701	0.0239044	0.0316742
0.00393701	0.0239044	0.0316742
0.00393701	0.0239044	0.0316742
0.00393701	0.0239044	0.0316742
0.00393701	0.0239044	0.0316742
0.00393701	0.0239044	0.0316742
0.00393701	0.0239044	0.0316742
0.00393701	0.0239044	0.0316742
0.00393701	0.0239044	0.0316742
0.00393701	0.0239044	0.0316742
0.00393701	0.0239044	0.0316742
0.00393701	0.0239044	0.0316742
0.00393701	0.0239044	0.0316742
0.00393701	0.0239044	0.0316742
0.00393701	0.0239044	0.0316742
0.00393701	0.0239044	0.0316742
0.00393701	0.0239044	0.0316742
0.00393701	0.0239044	0.0316742
0.00393701	0.0239044	0.0316742
0.00393701	0.0239044	0.0316742
0.00393701	0.0239044	0.0316742
0.00393701	0.0239044	0.0316742
0.00393701	0.0239044	0.0316742
0.00393701	0.0239044	0.0316742
0.00393701	0.0239044	0.0316742
0.00393701	0.0239044	0.0316742
0.00393701	0.0239044	0.0316742
0.00393701	0.0239044	0.0316742
0.00393701	0.0239044	0.0316742
0.00393701	0.0239044	0.0316742
0.00393701	0.0239044	0.0316742
0.00393701	0.0239044	0.0316742
0.00393701	0.0239044	0.0316742
0.00393701	0.0239044	0.0316742
0.00393701	0.0239044	0.0316742
0.00393701	0.0239044	0.0316742
0.00393701	0.0239044	0.0316742
0.00393701	0.0239044	0.0316742
0.00393701	0.0239044	0.0316742
0.00393701	0.0239044	0.0316742
0.00393701	0.0239044	0.0316742
0.00393701	0.0239044	0.0316742
0.00393701	0.0239044	0.0316742
0.00393701	0.0239044	0.0316742
0.00393701	0.0239044	0.0316742
0.00393701	0.0239044	0.0316742
0.00393701	0.0239044	0.0316742
0.00393701	0.0239044	0.0316742
0.00393701	0.0239044	0.0316742
0.00393701	0.0239044	0.0316742
0.00393701	0.0239044	0.0316742
0.00393701	0.0239044	0.0316742
0.00393701	0.0239044	0.0316742
0.00393701	0.0239044	0.0316742
0.00393701	0.0239044	0.0316742
0.00393701	0.0239044	0.0316742
0.00393701	0.0239044	0.0316742
0.00393701	0.0239044	0.0316742
0.00393701	0.0239044	0.0316742
0.00393701	0.0239044	0.0316742
0.00393701	0.0239044	0.0316742
0.00393701	0.0239044	0.0316742
0.00393701	0.0239044	0.0316742
0.00393701	0.0239044	0.0316742
0.00393701	0.0239044	0.0316742
0.00393701	0.0239044	0.0316742
0.00393701	0.0239044	0.0316742
0.00393701	0.0239044	0.0316742
0.00393701	0.0239044	0.0316742
0.00393701	0.0239044	0.0316742
0.00393701	0.0239044	0.0316742
0.00393701	0.0239044	0.0316742
0.00393701	0.0239044	0.0316742
0.00393701	0.0239044	0.0316742
0.00393701	0.0239044	0.0316742
0.00393701	0.0239044	0.0316742
0.00393701	0.0239044	0.0316742
0.00393701	0.0239044	0.0316742
0.00393701	0.0239044	0.0316742
0.00393701	0.0239044	0.0316742
0.00393701	0.0239044	0.0316742
0.00393701	0.0239044	0.0316742
0.00787402	0.0278884	0.0361991
0.00787402	0.0278884	0.0361991
0.00787402	0.0278884	0.0361991
0.00787402	0.0278884	0.0361991
0.00787402	0.0278884	0.0361991
0.00787402	0.0278884	0.0361991
0.00787402	0.0278884	0.0361991
0.00787402	0.0278884	0.0361991
0.00787402	0.0278884	0.0361991
0.00787402	0.0278884	0.0361991
0.00787402	0.0278884	0.0361991
0.00787402	0.0278884	0.0361991
0.00787402	0.0278884	0.0361991
0.00787402	0.0278884	0.0361991
0.00787402	0.0278884	0.0361991
0.00787402	0.0278884	0.0361991
0.00787402	0.0278884	0.0361991
0.00787402	0.0278884	0.0361991
0.00787402	0.0278884	0.0361991
0.00787402	0.0278884	0.0361991
0.00787402	0.0278884	0.0361991
0.00787402	0.0278884	0.0361991
0.00787402	0.0278884	0.0361991
0.00787402	0.0278884	0.0361991
0.00787402	0.0278884	0.0361991
0.00787402	0.0278884	0.0361991
0.00787402	0.0278884	0.0361991
0.00787402	0.0278884	0.0361991
0.00787402	0.0278884	0.0361991
0.00787402	0.0278884	0.0361991
0.00787402	0.0278884	0.0361991
0.00787402	0.0278884	0.0361991
0.00787402	0.0278884	0.0361991
0.00787402	0.0278884	0.0361991
0.00787402	0.0278884	0.0361991
0.00787402	0.0278884	0.0361991
0.00787402	0.0278884	0.0361991
0.00787402	0.0278884	0.0361991
0.00787402	0.0278884	0.0361991
0.00787402	0.0278884	0.0361991
0.00787402	0.0278884	0.0361991
0.00787402	0.0278884	0.0361991
0.00787402	0.0278884	0.0361991
0.00787402	0.0278884	0.0361991
0.00787402	0.0278884	0.0361991
0.00787402	0.0278884	0.0361991
0.00787402	0.0278884	0.0361991
0.00787402	0.0278884	0.0361991
0.00787402	0.0278884	0.0361991
0.00787402	0.0278884	0.0361991
0.00787402	0.0278884	0.0361991
0.00787402	0.0278884	0.0361991
0.00787402	0.0278884	0.0361991
0.00787402	0.0278884	0.0361991
0.00787402	0.0278884	0.0361991
0.00787402	0.0278884	0.0361991
0.00787402	0.0278884	0.0361991
0.00787402	0.0278884	0.0361991
0.00787402	0.0278884	0.0361991
0.00787402	0.0278884	0.0361991
0.00787402	0.0278884	0.0361991
0.00787402	0.0278884	0.0361991
0.00787402	0.0278884	0.0361991
0.00787402	0.0278884	0.0361991
0.00787402	0.0278884	0.0361991
0.00787402	0.0278884	0.0361991
0.00787402	0.0278884	0.0361991
0.00787402	0.0278884	0.0361991
0.00787402	0.0278884	0.0361991
0.00787402	0.0278884	0.0361991
0.00787402	0.0278884	0.0361991
0.00787402	0.0278884	0.0361991
0.00787402	0.0278884	0.0361991
0.00787402	0.0278884	0.0361991
0.00787402	0.0278884	0.0361991
0.00787402	0.0278884	0.0361991
0.00787402	0.0278884	0.0361991
0.00787402	0.0278884	0.0361991
0.00787402	0.0278884	0.0361991
0.00787402	0.0278884	0.0361991
0.00787402	0.0278884	0.0361991
0.00787402	0.0278884	0.0361991
0.00787402	0.0278884	0.0361991
0.00787402	0.0278884	0.0361991
0.00787402	0.0278884	0.0361991
0.00787402	0.0278884	0.0361991
0.00787402	0.0278884	0.0361991
0.00787402	0.0278884	0.0361991
0.00787402	0.0278884	0.0361991
0.00787402	0.0278884	0.0361991
0.00787402	0.0278884	0.0361991
0.00787402	0.0278884	0.0361991
0.00787402	0.0278884	0.0361991
0.00787402	0.0278884	0.0361991
0.00787402	0.0278884	0.0361991
0.00787402	0.0278884	0.0361991
0.00787402	0.0278884	0.0361991
0.00787402	0.0278884	0.0361991
0.00787402	0.0278884	0.0361991
0.00787402	0.0278884	0.0361991
0.00787402	0.0278884	0.0361991
0.00787402	0.0278884	0.0361991
0.00787402	0.0278884	0.0361991
0.011811	0.0278884	0.0361991
0.011811	0.0278884	0.0361991
0.011811	0.0278884	0.0361991
0.011811	0.0278884	0.0361991
0.011811	0.0278884	0.0361991
0.011811	0.0278884	0.0361991
0.011811	0.0278884	0.0361991
0.011811	0.0278884	0.0361991
0.011811	0.0278884	0.0361991
0.015748	0.0278884	0.0361991
0.015748	0.0278884	0.0361991
0.015748	0.0278884	0.0361991
0.015748	0.0278884	0.0361991
0.015748	0.0278884	0.0361991
0.015748	0.0278884	0.0361991
0.015748	0.0278884	0.0361991
0.015748	0.0278884	0.0361991
0.015748	0.0278884	0.0361991
0.015748	0.0278884	0.0361991
0.015748	0.0278884	0.0361991
0.015748	0.0278884	0.0361991
0.015748	0.0278884	0.0361991
0.015748	0.0278884	0.0361991
0.015748	0.0278884	0.0361991
0.015748	0.0278884	0.0361991
0.015748	0.0278884	0.0361991
0.015748	0.0278884	0.0361991
0.015748	0.0278884	0.0361991
0.019685	0.0318725	0.040724
0.019685	0.0318725	0.040724
0.019685	0.0318725	0.040724
0.019685	0.0318725	0.040724
0.019685	0.0318725	0.040724
0.019685	0.0318725	0.040724
0.019685	0.0318725	0.040724
0.019685	0.0318725	0.040724
0.019685	0.0318725	0.040724
0.019685	0.0318725	0.040724
0.019685	0.0318725	0.040724
0.019685	0.0318725	0.040724
0.019685	0.0318725	0.040724
0.019685	0.0318725	0.040724
0.019685	0.0318725	0.040724
0.019685	0.0318725	0.040724
0.019685	0.0318725	0.040724
0.019685	0.0318725	0.040724
0.023622	0.0358566	0.0452489
0.023622	0.0358566	0.0452489
0.023622	0.0358566	0.0452489
0.023622	0.0358566	0.0452489
0.023622	0.0358566	0.0452489
0.023622	0.0358566	0.0452489
0.023622	0.0358566	0.0452489
0.023622	0.0358566	0.0452489
0.023622	0.0358566	0.0452489
0.023622	0.0358566	0.0452489
0.0275591	0.0358566	0.0452489
0.0275591	0.0358566	0.0452489
0.0275591	0.0358566	0.0452489
0.0275591	0.0358566	0.0452489
0.0275591	0.0358566	0.0452489
0.0275591	0.0358566	0.0452489
0.0275591	0.0358566	0.0452489
0.0275591	0.0358566	0.0452489
0.0275591	0.0358566	0.0452489
0.0314961	0.0358566	0.0497738
0.0314961	0.0358566	0.0497738
0.0314961	0.0358566	0.0497738
0.0314961	0.0358566	0.0497738
0.0314961	0.0358566	0.0497738
0.0314961	0.0358566	0.0497738
0.0314961	0.0358566	0.0497738
0.0314961	0.0358566	0.0497738
0.0314961	0.0358566	0.0497738
0.0314961	0.0358566	0.0497738
0.0314961	0.0358566	0.0497738
0.0314961	0.0358566	0.0497738
0.0314961	0.0358566	0.0497738
0.0314961	0.0358566	0.0497738
0.0314961	0.0358566	0.0497738
0.0314961	0.0358566	0.0497738
0.0314961	0.0358566	0.0497738
0.0314961	0.0358566	0.0497738
0.0314961	0.0358566	0.0497738
0.0314961	0.0358566	0.0497738
0.0314961	0.0358566	0.0497738
0.0314961	0.0358566	0.0497738
0.0314961	0.0358566	0.0497738
0.0314961	0.0358566	0.0497738
0.0314961	0.0358566	0.0497738
0.0314961	0.0358566	0.0497738
0.0314961	0.0358566	0.0497738
0.0314961	0.0358566	0.0497738
0.0314961	0.0358566	0.0497738
0.0314961	0.0358566	0.0497738
0.0314961	0.0358566	0.0497738
0.0314961	0.0358566	0.0497738
0.0314961	0.0358566	0.0497738
0.0314961	0.0358566	0.0497738
0.0354331	0.0358566	0.0497738
0.0354331	0.0358566	0.0497738
0.0354331	0.0358566	0.0497738
0.0354331	0.0358566	0.0452489
0.0354331	0.0358566	0.0452489
0.0354331	0.0358566	0.0452489
0.0354331	0.0358566	0.0452489
0.0354331	0.0358566	0.0452489
0.0354331	0.0358566	0.0452489
0.0354331	0.0358566	0.0452489
0.0393701	0.0358566	0.0452489
0.0393701	0.0358566	0.0452489
0.0393701	0.0358566	0.0452489
0.0393701	0.0358566	0.0452489
0.0393701	0.0358566	0.0452489
0.0393701	0.0358566	0.0452489
0.0393701	0.0358566	0.0452489
0.0393701	0.0358566	0.0452489
0.0393701	0.0358566	0.0452489
0.0393701	0.0358566	0.0452489
0.0433071	0.0358566	0.0452489
0.0433071	0.0358566	0.0452489
0.0433071	0.0358566	0.040724
0.0433071	0.0358566	0.040724
0.0472441	0.0358566	0.040724
0.0472441	0.0358566	0.040724
0.0472441	0.0358566	0.040724
0.0472441	0.0358566	0.040724
0.0472441	0.0358566	0.040724
0.0472441	0.0358566	0.040724
0.0472441	0.0358566	0.040724
0.0472441	0.0358566	0.0361991
0.0511811	0.0358566	0.040724
0.0511811	0.0358566	0.040724
0.0511811	0.0358566	0.040724
0.0511811	0.0358566	0.040724
0.0511811	0.0358566	0.040724
0.0511811	0.0358566	0.040724
0.0511811	0.0358566	0.040724
0.0511811	0.0358566	0.040724
0.0590551	0.0358566	0.040724
0.0590551	0.0358566	0.040724
0.0590551	0.0358566	0.040724
0.0590551	0.0358566	0.040724
0.0629921	0.0358566	0.040724
0.0629921	0.0358566	0.040724
0.0629921	0.0358566	0.040724
0.0669291	0.0358566	0.040724
0.0708661	0.0358566	0.040724
0.0708661	0.0358566	0.040724
0.0748031	0.0358566	0.040724
0.0748031	0.0358566	0.040724
0.0748031	0.0358566	0.040724
0.0787402	0.0358566	0.040724
0.0787402	0.0358566	0.040724
0.0826772	0.0358566	0.040724
0.0826772	0.0358566	0.040724
0.0866142	0.0358566	0.040724
0.0866142	0.0358566	0.040724
0.0905512	0.0358566	0.0452489
0.0905512	0.0358566	0.0452489
0.0905512	0.0358566	0.0452489
0.0944882	0.0358566	0.0452489
0.0984252	0.0318725	0.0497738
0.0984252	0.0318725	0.0497738
0.102362	0.0318725	0.0497738
0.102362	0.0318725	0.0497738
0.106299	0.0318725	0.0497738
0.106299	0.0318725	0.0497738
0.110236	0.0318725	0.0497738
0.110236	0.0318725	0.0497738
0.114173	0.0318725	0.0497738
0.114173	0.0318725	0.0497738
0.11811	0.0318725	0.0497738
0.11811	0.0318725	0.0497738
0.122047	0.0318725	0.0497738
0.125984	0.0318725	0.0497738
0.125984	0.0318725	0.0497738
0.129921	0.0318725	0.0497738
0.129921	0.0318725	0.0497738
0.133858	0.0318725	0.0497738
0.137795	0.0318725	0.0497738
0.137795	0.0318725	0.0497738
0.141732	0.0318725	0.0497738
0.141732	0.0318725	0.0497738
0.141732	0.0318725	0.0497738
0.145669	0.0318725	0.0497738
0.149606	0.0318725	0.0497738
0.149606	0.0318725	0.0497738
0.153543	0.0318725	0.0497738
0.153543	0.0318725	0.0497738
0.15748	0.0318725	0.0497738
0.15748	0.0318725	0.0497738
0.15748	0.0318725	0.0497738
0.165354	0.0278884	0.0497738
0.169291	0.0278884	0.0497738
0.173228	0.0239044	0.0452489
0.177165	0.0239044	0.0452489
0.181102	0.0199203	0.0452489
0.185039	0.0199203	0.0452489
0.188976	0.0199203	0.040724
0.188976	0.0199203	0.040724
0.192913	0.0159363	0.0361991
0.19685	0.0159363	0.0361991
0.200787	0.0159363	0.0361991
0.200787	0.0159363	0.0316742
0.204724	0.0119522	0.0316742
0.204724	0.0119522	0.0316742
0.204724	0.0119522	0.0271493
0.208661	0.0119522	0.0271493
0.208661	0.0119522	0.0226244
0.208661	0.0119522	0.0226244
0.212598	0.00796813	0.0180995
0.212598	0.00796813	0.0180995
0.212598	0.00796813	0.0135747
0.212598	0.00796813	0.0135747
0.216535	0.00796813	0.0135747
0.220472	0.00796813	0.0135747
0.224409	0.00398406	0.00904977
0.228346	0.00398406	0.00904977
0.232283	0.00398406	0.00904977
0.240157	0.00398406	0.00904977
0.244094	0.00398406	0.00452489
0.251969	0.00398406	0.00452489
0.255906	0.00398406	0.00452489
0.259843	0	0.00904977
0.267717	0	0.00904977
0.275591	0	0.00904977
0.279528	0	0.00904977
0.283465	0	0.00904977
0.287402	0	0.0135747
0.295276	0	0.0135747
0.30315	0	0.0135747
0.307087	0	0.0135747
0.311024	0	0.0135747
0.314961	0	0.0180995
0.314961	0	0.0180995
0.318898	0	0.0180995
0.318898	0	0.0180995
0.318898	0	0.0135747
0.322835	0	0.0135747
0.326772	0.00398406	0.0135747
0.326772	0.00398406	0.0135747
0.330709	0.00398406	0.0135747
0.330709	0.00398406	0.0135747
0.334646	0.00398406	0.0135747
0.338583	0.00398406	0.0135747
0.34252	0.00398406	0.0135747
0.34252	0.00398406	0.0135747
0.34252	0.00398406	0.0135747
0.346457	0.00398406	0.0135747
0.350394	0.00398406	0.0135747
0.350394	0.00398406	0.0135747
0.358268	0.00796813	0.0135747
0.362205	0.00796813	0.0135747
0.366142	0.00796813	0.0180995
0.370079	0.00796813	0.0180995
0.374016	0.00796813	0.0180995
0.377953	0.00796813	0.0180995
0.38189	0.00796813	0.0226244
0.385827	0.00796813	0.0226244
0.389764	0.00796813	0.0180995
0.393701	0.00796813	0.0226244
0.397638	0.00796813	0.0226244
0.401575	0.00796813	0.0226244
0.405512	0.00796813	0.0226244
0.409449	0.00796813	0.0226244
0.413386	0.00398406	0.0226244
0.417323	0.00398406	0.0226244
0.42126	0.00398406	0.0226244
0.425197	0.00398406	0.0226244
0.429134	0.00398406	0.0226244
0.429134	0.00796813	0.0226244
0.429134	0.00398406	0.0180995
0.429134	0.00398406	0.0180995
0.433071	0.00398406	0.0135747
0.433071	0.00398406	0.0135747
0.433071	0.00398406	0.00904977
0.433071	0.00398406	0.00904977
0.433071	0.00398406	0.00904977
0.433071	0	0.00904977
0.433071	0	0.00452489
0.433071	0	0
0.433071	0	0
0.433071	0	0
0.433071	0	0
0.433071	0	0
0.433071	0	0
0.437008	0	0
0.437008	0	0
0.444882	0	0
0.452756	0	0
0.464567	0	0
0.476378	0	0
0.484252	0	0.00452489
0.496063	0	0.00452489
0.503937	0.00398406	0.00452489
0.515748	0.00398406	0.00904977
0.527559	0.00398406	0.00904977
0.53937	0.00398406	0.00904977
0.547244	0.00796813	0.00904977
0.559055	0.00796813	0.0135747
0.570866	0.00796813	0.0135747
0.57874	0.00796813	0.0135747
0.590551	0.0119522	0.0135747
0.598425	0.0119522	0.0180995
0.610236	0.0119522	0.0180995
0.622047	0.0119522	0.0180995
0.629921	0.0119522	0.0180995
0.629921	0.0159363	0.0180995
0.633858	0.0159363	0.0180995
0.633858	0.0159363	0.0180995
0.637795	0.0199203	0.0135747
0.637795	0.0199203	0.0135747
0.637795	0.0199203	0.0135747
0.637795	0.0199203	0.0135747
0.641732	0.0199203	0.00904977
0.641732	0.0199203	0.00904977
0.641732	0.0239044	0.00904977
0.641732	0.0239044	0.00452489
0.645669	0.0239044	0.00452489
0.645669	0.0239044	0
0.645669	0.0239044	0
0.645669	0.0239044	0
0.645669	0.0239044	0
0.645669	0.0239044	0
0.645669	0.0239044	0
0.649606	0.0239044	0
0.661417	0.0278884	0
0.665354	0.0318725	0
0.677165	0.0318725	0
0.688976	0.0358566	0
0.69685	0.0358566	0
0.708661	0.0398406	0
0.716535	0.0398406	0
0.728346	0.0438247	0
0.73622	0.0438247	0
0.748031	0.0478088	0
0.755906	0.0517928	0
0.76378	0.0557769	0
0.775591	0.0557769	0
0.783465	0.0557769	0
0.795276	0.059761	0
0.80315	0.063745	0
0.811024	0.0677291	0
0.822835	0.0677291	0
0.826772	0.0717131	0
0.826772	0.0717131	0
0.826772	0.0717131	0
0.822835	0.0717131	0
0.822835	0.0717131	0
0.822835	0.0756972	0
0.822835	0.0756972	0
0.822835	0.0796813	0
0.822835	0.0796813	0
0.822835	0.0836653	0
0.822835	0.0876494	0
0.822835	0.0916335	0
0.818898	0.0916335	0
0.822835	0.0916335	0
0.822835	0.0916335	0
0.818898	0.0996016	0
0.818898	0.0996016	0
0.818898	0.103586	0
0.822835	0.103586	0
0.826772	0.10757	0
0.830709	0.111554	0
0.838583	0.123506	0
0.846457	0.12749	0.00452489
0.854331	0.135458	0.00452489
0.862205	0.135458	0.00452489
0.870079	0.139442	0.00904977
0.877953	0.14741	0.00904977
0.88189	0.155378	0.0135747
0.889764	0.159363	0.0135747
0.893701	0.163347	0.0180995
0.901575	0.167331	0.0180995
0.909449	0.175299	0.0180995
0.917323	0.179283	0.0226244
0.925197	0.183267	0.0271493
0.929134	0.191235	0.0271493
0.937008	0.195219	0.0316742
0.944882	0.199203	0.0316742
0.948819	0.207171	0.0316742
0.948819	0.207171	0.0316742
0.948819	0.207171	0.0316742
0.944882	0.211155	0.0271493
0.944882	0.211155	0.0226244
0.940945	0.215139	0.0226244
0.940945	0.215139	0.0180995
0.940945	0.219124	0.0180995
0.940945	0.219124	0.0180995
0.940945	0.223108	0.0135747
0.937008	0.223108	0.0135747
0.937008	0.227092	0.00904977
0.933071	0.227092	0.00904977
0.933071	0.231076	0.00452489
0.929134	0.23506	0.00452489
0.929134	0.23506	0.00452489
0.929134	0.23506	0
0.925197	0.239044	0
0.925197	0.239044	0
0.925197	0.243028	0
0.925197	0.247012	0
0.929134	0.25498	0
0.929134	0.25498	0
0.933071	0.258964	0
0.933071	0.262948	0.00452489
0.937008	0.266932	0.00452489
0.940945	0.270916	0.00452489
0.944882	0.2749	0.00452489
0.948819	0.278884	0.00904977
0.948819	0.278884	0.00904977
0.952756	0.286853	0.00904977
0.956693	0.290837	0.00904977
0.96063	0.294821	0.00904977
0.96063	0.298805	0.0135747
0.964567	0.302789	0.0135747
0.968504	0.310757	0.0135747
0.972441	0.314741	0.0180995
0.972441	0.314741	0.0180995
0.972441	0.322709	0.0180995
0.972441	0.322709	0.0180995
0.972441	0.326693	0.0226244
0.972441	0.330677	0.0226244
0.972441	0.330677	0.0180995
0.968504	0.330677	0.0180995
0.968504	0.334661	0.0180995
0.968504	0.338645	0.0180995
0.972441	0.338645	0.0180995
0.972441	0.338645	0.0135747
0.972441	0.342629	0.0135747
0.972441	0.346614	0.0135747
0.968504	0.346614	0.00904977
0.968504	0.346614	0.00904977
0.972441	0.350598	0.00904977
0.972441	0.354582	0.00904977
0.972441	0.358566	0.00452489
0.972441	0.358566	0.00452489
0.972441	0.36255	0.00452489
0.972441	0.366534	0.00452489
0.972441	0.374502	0.00452489
0.972441	0.38247	0.00904977
0.972441	0.386454	0.0135747
0.972441	0.390438	0.0135747
0.972441	0.40239	0.0180995
0.972441	0.406375	0.0226244
0.972441	0.410359	0.0226244
0.972441	0.418327	0.0226244
0.972441	0.422311	0.0226244
0.972441	0.430279	0.0226244
0.968504	0.434263	0.0271493
0.968504	0.442231	0.0271493
0.968504	0.446215	0.0271493
0.968504	0.454183	0.0271493
0.968504	0.458167	0.0271493
0.968504	0.466135	0.0316742
0.968504	0.47012	0.0271493
0.968504	0.478088	0.0226244
0.968504	0.478088	0.0226244
0.964567	0.478088	0.0180995
0.96063	0.482072	0.0180995
0.96063	0.486056	0.0135747
0.956693	0.486056	0.0135747
0.956693	0.49004	0.00904977
0.952756	0.49004	0.00904977
0.948819	0.494024	0.00452489
0.948819	0.498008	0.00452489
0.944882	0.498008	0.00452489
0.940945	0.498008	0
0.937008	0.501992	0
0.937008	0.505976	0
0.933071	0.505976	0
0.929134	0.50996	0
0.925197	0.50996	0
0.92126	0.50996	0
0.92126	0.513944	0
0.92126	0.521912	0
0.92126	0.52988	0
0.925197	0.533865	0
0.933071	0.541833	0
0.937008	0.545817	0
0.937008	0.553785	0
0.940945	0.561753	0
0.944882	0.569721	0.00452489
0.944882	0.577689	0.00452489
0.948819	0.581673	0.00904977
0.952756	0.585657	0.00904977
0.956693	0.593625	0.00904977
0.956693	0.601594	0.0135747
0.96063	0.605578	0.0135747
0.96063	0.613546	0.0180995
0.964567	0.61753	0.0226244
0.964567	0.625498	0.0226244
0.964567	0.633466	0.0271493
0.968504	0.63745	0.0271493
0.968504	0.641434	0.0316742
0.968504	0.641434	0.0316742
0.968504	0.641434	0.0316742
0.968504	0.641434	0.0316742
0.968504	0.645418	0.0316742
0.968504	0.645418	0.0316742
0.972441	0.649402	0.0361991
0.972441	0.649402	0.0361991
0.972441	0.653386	0.0361991
0.972441	0.657371	0.0361991
0.972441	0.657371	0.0361991
0.972441	0.657371	0.0316742
0.972441	0.657371	0.0316742
0.972441	0.657371	0.0316742
0.972441	0.657371	0.0271493
0.972441	0.657371	0.0271493
0.972441	0.657371	0.0271493
0.972441	0.657371	0.0271493
0.972441	0.661355	0.0271493
0.972441	0.661355	0.0271493
0.972441	0.665339	0.0316742
0.968504	0.669323	0.0361991
0.968504	0.673307	0.0361991
0.968504	0.673307	0.0361991
0.968504	0.673307	0.040724
0.972441	0.677291	0.0452489
0.972441	0.681275	0.0497738
0.968504	0.681275	0.0497738
0.968504	0.685259	0.0497738
0.968504	0.689243	0.0542986
0.968504	0.689243	0.0542986
0.972441	0.693227	0.0588235
0.972441	0.693227	0.0588235
0.972441	0.697211	0.0633484
0.972441	0.701195	0.0633484
0.972441	0.705179	0.0678733
0.972441	0.709163	0.0678733
0.972441	0.709163	0.0678733
0.972441	0.709163	0.0678733
0.972441	0.709163	0.0678733
0.968504	0.709163	0.0678733
0.968504	0.713147	0.0678733
0.968504	0.713147	0.0678733
0.968504	0.713147	0.0633484
0.964567	0.713147	0.0633484
0.964567	0.713147	0.0633484
0.964567	0.717131	0.0633484
0.964567	0.717131	0.0678733
0.96063	0.721116	0.0678733
0.96063	0.721116	0.0633484
0.96063	0.7251	0.0633484
0.96063	0.7251	0.0633484
0.96063	0.729084	0.0678733
0.96063	0.729084	0.0678733
0.96063	0.733068	0.0678733
0.96063	0.737052	0.0678733
0.96063	0.737052	0.0723982
0.96063	0.741036	0.0769231
0.964567	0.74502	0.0769231
0.964567	0.749004	0.081448
0.964567	0.752988	0.0859729
0.964567	0.752988	0.0859729
0.964567	0.756972	0.0904977
0.968504	0.760956	0.0904977
0.968504	0.76494	0.0950226
0.968504	0.768924	0.0995475
0.968504	0.768924	0.0995475
0.968504	0.772908	0.104072
0.968504	0.780876	0.108597
0.968504	0.784861	0.113122
0.972441	0.788845	0.113122
0.972441	0.788845	0.117647
0.972441	0.792829	0.117647
0.972441	0.796813	0.117647
0.972441	0.800797	0.117647
0.972441	0.800797	0.117647
0.972441	0.800797	0.117647
0.972441	0.800797	0.117647
0.972441	0.800797	0.117647
0.972441	0.800797	0.117647
0.972441	0.800797	0.117647
0.972441	0.800797	0.117647
0.972441	0.800797	0.117647
0.972441	0.804781	0.113122
0.972441	0.804781	0.113122
0.972441	0.804781	0.113122
0.968504	0.804781	0.113122
0.968504	0.804781	0.113122
0.968504	0.804781	0.113122
0.968504	0.804781	0.113122
0.964567	0.800797	0.108597
0.964567	0.800797	0.108597
0.964567	0.804781	0.108597
0.964567	0.804781	0.108597
0.964567	0.804781	0.108597
0.964567	0.808765	0.108597
0.964567	0.808765	0.113122
0.964567	0.812749	0.113122
0.96063	0.816733	0.113122
0.964567	0.816733	0.117647
0.964567	0.820717	0.117647
0.964567	0.824701	0.122172
0.964567	0.824701	0.122172
0.964567	0.824701	0.122172
0.964567	0.828685	0.122172
0.968504	0.828685	0.126697
0.968504	0.832669	0.126697
0.968504	0.836653	0.126697
0.968504	0.836653	0.131222
0.968504	0.840637	0.135747
0.968504	0.844622	0.135747
0.968504	0.848606	0.140271
0.968504	0.848606	0.140271
0.968504	0.85259	0.140271
0.964567	0.85259	0.140271
0.964567	0.85259	0.144796
0.964567	0.85259	0.144796
0.964567	0.856574	0.149321
0.96063	0.856574	0.144796
0.96063	0.856574	0.149321
0.96063	0.860558	0.144796
0.96063	0.864542	0.149321
0.96063	0.864542	0.149321
0.96063	0.864542	0.149321
0.956693	0.864542	0.149321
0.956693	0.868526	0.153846
0.956693	0.868526	0.153846
0.956693	0.868526	0.158371
0.956693	0.868526	0.158371
0.96063	0.87251	0.158371
0.96063	0.876494	0.158371
0.96063	0.876494	0.162896
0.96063	0.880478	0.162896
0.96063	0.884462	0.162896
0.96063	0.888446	0.162896
0.96063	0.89243	0.167421
0.96063	0.89243	0.171946
0.96063	0.896414	0.176471
0.96063	0.896414	0.176471
0.96063	0.900398	0.176471
0.96063	0.900398	0.176471
0.96063	0.904382	0.176471
0.96063	0.904382	0.180995
0.96063	0.908367	0.180995
0.956693	0.908367	0.180995
0.956693	0.912351	0.180995
0.956693	0.912351	0.180995
0.956693	0.916335	0.180995
0.952756	0.916335	0.18552
0.952756	0.916335	0.18552
0.948819	0.916335	0.18552
0.948819	0.916335	0.18552
0.944882	0.912351	0.180995
0.944882	0.912351	0.180995
0.944882	0.912351	0.180995
0.940945	0.912351	0.180995
0.940945	0.912351	0.176471
0.940945	0.912351	0.176471
0.937008	0.912351	0.176471
0.933071	0.912351	0.176471
0.933071	0.912351	0.176471
0.929134	0.912351	0.176471
0.929134	0.912351	0.176471
0.929134	0.912351	0.171946
0.925197	0.912351	0.171946
0.925197	0.912351	0.171946
0.925197	0.912351	0.171946
0.925197	0.912351	0.171946
0.925197	0.912351	0.176471
0.925197	0.916335	0.176471
0.925197	0.916335	0.180995
0.929134	0.920319	0.180995
0.929134	0.920319	0.180995
0.929134	0.920319	0.18552
0.929134	0.924303	0.190045
0.933071	0.924303	0.190045
0.933071	0.932271	0.190045
0.933071	0.936255	0.19457
0.937008	0.936255	0.199095
0.937008	0.940239	0.20362
0.940945	0.940239	0.20362
0.940945	0.940239	0.208145
0.940945	0.944223	0.208145
0.944882	0.944223	0.21267
0.944882	0.952191	0.217195
0.944882	0.952191	0.217195
0.944882	0.956175	0.221719
0.944882	0.956175	0.221719
0.944882	0.956175	0.221719
0.948819	0.956175	0.221719
0.948819	0.956175	0.221719
0.944882	0.960159	0.221719
0.944882	0.960159	0.221719
0.944882	0.960159	0.221719
0.944882	0.960159	0.221719
0.944882	0.960159	0.221719
0.940945	0.964143	0.221719
0.940945	0.964143	0.217195
0.940945	0.964143	0.217195
0.944882	0.964143	0.221719
0.940945	0.964143	0.217195
0.940945	0.964143	0.217195
0.940945	0.964143	0.217195
0.940945	0.964143	0.217195
0.940945	0.964143	0.217195
0.940945	0.968127	0.217195
0.940945	0.968127	0.217195
0.944882	0.968127	0.221719
0.944882	0.968127	0.221719
0.944882	0.968127	0.221719
0.944882	0.968127	0.221719
0.944882	0.968127	0.221719
0.944882	0.968127	0.221719
0.944882	0.968127	0.226244
0.944882	0.972112	0.226244
0.944882	0.972112	0.226244
0.944882	0.972112	0.226244
0.944882	0.972112	0.226244
0.944882	0.972112	0.226244
0.944882	0.972112	0.226244
0.944882	0.972112	0.226244
0.948819	0.972112	0.226244
0.948819	0.972112	0.226244
0.948819	0.972112	0.230769
0.948819	0.976096	0.226244
0.948819	0.976096	0.226244
0.948819	0.976096	0.226244
0.948819	0.976096	0.226244
0.948819	0.976096	0.226244
0.948819	0.976096	0.226244
0.948819	0.976096	0.226244
0.952756	0.976096	0.230769
0.952756	0.976096	0.230769
0.952756	0.976096	0.230769
0.952756	0.976096	0.230769
0.952756	0.976096	0.230769
0.952756	0.976096	0.230769
0.952756	0.976096	0.230769
0.952756	0.976096	0.230769
0.952756	0.976096	0.230769
0.952756	0.976096	0.230769
0.952756	0.976096	0.230769
0.952756	0.98008	0.230769
0.952756	0.98008	0.230769
0.952756	0.98008	0.230769
0.952756	0.98008	0.230769
0.952756	0.98008	0.235294
0.952756	0.98008	0.235294
0.952756	0.98008	0.235294
0.952756	0.98008	0.235294
0.952756	0.98008	0.235294
0.952756	0.98008	0.235294
0.952756	0.98008	0.235294
0.952756	0.98008	0.235294
0.952756	0.98008	0.235294
0.952756	0.98008	0.235294
0.952756	0.98008	0.235294
0.952756	0.98008	0.235294
0.952756	0.98008	0.235294
0.952756	0.98008	0.235294
0.952756	0.98008	0.235294
0.952756	0.984064	0.239819
0.948819	0.984064	0.244344
0.948819	0.984064	0.244344
0.948819	0.984064	0.244344
0.948819	0.984064	0.244344
0.948819	0.984064	0.244344
0.948819	0.984064	0.248869
0.948819	0.984064	0.248869
0.948819	0.984064	0.248869
0.948819	0.988048	0.248869
0.948819	0.988048	0.253394
0.948819	0.988048	0.253394
0.948819	0.988048	0.253394
0.948819	0.988048	0.257919
0.948819	0.988048	0.257919
0.948819	0.988048	0.257919
0.948819	0.988048	0.257919
0.948819	0.988048	0.262443
0.952756	0.992032	0.266968
0.952756	0.992032	0.266968
0.952756	0.992032	0.266968
0.952756	0.992032	0.271493
0.952756	0.992032	0.271493
0.952756	0.992032	0.276018
0.952756	0.992032	0.276018
0.952756	0.992032	0.280543
0.952756	0.992032	0.280543
0.952756	0.992032	0.285068
0.952756	0.992032	0.285068
0.952756	0.992032	0.289593
0.952756	0.992032	0.289593
0.952756	0.992032	0.294118
0.948819	0.996016	0.298643
0.948819	0.996016	0.298643
0.948819	0.996016	0.298643
0.948819	0.996016	0.303167
0.948819	0.996016	0.303167
0.948819	0.996016	0.307692
0.948819	0.996016	0.312217
0.948819	0.996016	0.312217
0.948819	0.996016	0.312217
0.948819	0.996016	0.316742
0.948819	0.996016	0.316742
0.948819	0.996016	0.321267
0.948819	0.996016	0.325792
0.948819	0.996016	0.325792
0.948819	0.996016	0.330317
0.948819	0.996016	0.330317
0.948819	0.996016	0.334842
0.948819	0.996016	0.334842
0.948819	0.996016	0.339367
0.948819	0.996016	0.339367
0.948819	0.996016	0.343891
0.948819	0.996016	0.343891
0.948819	0.996016	0.348416
0.948819	0.996016	0.348416
0.948819	1	0.352941
0.948819	1	0.352941
0.948819	1	0.352941
0.948819	1	0.357466
0.948819	1	0.361991
0.948819	1	0.361991
0.948819	1	0.361991
0.948819	1	0.366516
0.948819	1	0.366516
0.944882	1	0.371041
0.944882	1	0.375566
0.944882	1	0.375566
0.944882	1	0.375566
0.944882	1	0.38009
0.944882	1	0.38009
0.944882	1	0.384615
0.944882	1	0.384615
0.944882	1	0.38914
0.944882	1	0.393665
0.944882	1	0.393665
0.944882	1	0.39819
0.944882	1	0.402715
0.940945	1	0.40724
0.940945	1	0.40724
0.940945	1	0.411765
0.937008	0.996016	0.41629
0.937008	0.996016	0.420814
0.937008	0.996016	0.420814
0.933071	0.996016	0.425339
0.933071	0.996016	0.429864
0.929134	0.996016	0.434389
0.929134	0.996016	0.438914
0.929134	0.996016	0.438914
0.925197	0.996016	0.443439
0.925197	0.996016	0.447964
0.925197	0.996016	0.452489
0.925197	0.996016	0.452489
0.92126	0.996016	0.457014
0.92126	0.996016	0.457014
0.92126	0.996016	0.457014
0.92126	0.996016	0.457014
0.917323	0.992032	0.461538
0.917323	0.992032	0.466063
0.917323	0.992032	0.470588
0.917323	0.992032	0.470588
0.917323	0.992032	0.475113
0.917323	0.992032	0.475113
0.917323	0.992032	0.479638
0.917323	0.992032	0.479638
0.917323	0.992032	0.484163
0.917323	0.992032	0.488688
0.913386	0.988048	0.493213
0.913386	0.988048	0.497738
0.913386	0.988048	0.497738
0.913386	0.988048	0.502262
0.913386	0.988048	0.502262
0.909449	0.984064	0.511312
0.909449	0.984064	0.511312
0.909449	0.984064	0.520362
0.909449	0.984064	0.520362
0.909449	0.984064	0.524887
0.909449	0.984064	0.529412
0.909449	0.984064	0.533937
0.909449	0.984064	0.533937
0.905512	0.98008	0.542986
0.905512	0.98008	0.542986
0.905512	0.98008	0.552036
0.905512	0.98008	0.552036
0.905512	0.98008	0.556561
0.905512	0.98008	0.556561
0.905512	0.98008	0.561086
0.905512	0.98008	0.561086
0.901575	0.98008	0.570136
0.901575	0.98008	0.570136
0.901575	0.976096	0.574661
0.901575	0.976096	0.574661
0.901575	0.976096	0.574661
0.901575	0.976096	0.579186
0.901575	0.976096	0.579186
0.901575	0.976096	0.579186
0.901575	0.976096	0.588235
0.901575	0.976096	0.588235
0.901575	0.976096	0.59276
0.901575	0.972112	0.59276
0.901575	0.972112	0.59276
0.901575	0.972112	0.597285
0.901575	0.972112	0.597285
0.901575	0.972112	0.597285
0.897638	0.972112	0.60181
0.897638	0.972112	0.606335
0.897638	0.972112	0.606335
0.897638	0.972112	0.606335
0.897638	0.972112	0.61086
0.893701	0.968127	0.615385
0.893701	0.968127	0.615385
0.893701	0.968127	0.61991
0.893701	0.968127	0.61991
0.893701	0.968127	0.61991
0.893701	0.968127	0.61991
0.893701	0.968127	0.624434
0.893701	0.968127	0.624434
0.893701	0.968127	0.628959
0.889764	0.968127	0.628959
0.885827	0.968127	0.633484
0.885827	0.968127	0.633484
0.885827	0.968127	0.628959
0.885827	0.968127	0.628959
0.885827	0.968127	0.633484
0.885827	0.968127	0.633484
0.885827	0.968127	0.633484
0.885827	0.968127	0.633484
0.88189	0.964143	0.633484
0.88189	0.964143	0.633484
0.88189	0.964143	0.633484
0.88189	0.964143	0.633484
0.88189	0.964143	0.633484
0.88189	0.964143	0.633484
0.877953	0.964143	0.638009
0.877953	0.964143	0.638009
0.877953	0.968127	0.633484
0.877953	0.968127	0.633484
0.874016	0.964143	0.633484
0.874016	0.964143	0.633484
0.874016	0.964143	0.633484
0.870079	0.964143	0.633484
0.870079	0.964143	0.633484
0.870079	0.964143	0.633484
0.870079	0.964143	0.633484
0.870079	0.964143	0.633484
0.870079	0.964143	0.633484
0.866142	0.964143	0.638009
0.866142	0.964143	0.633484
0.866142	0.964143	0.633484
0.866142	0.964143	0.633484
0.866142	0.964143	0.638009
0.862205	0.968127	0.638009
0.862205	0.968127	0.638009
0.862205	0.968127	0.642534
0.862205	0.968127	0.647059
0.862205	0.964143	0.651584
0.862205	0.964143	0.651584
0.862205	0.964143	0.651584
0.862205	0.964143	0.660633
0.862205	0.964143	0.660633
0.858268	0.964143	0.660633
0.858268	0.964143	0.665158
0.858268	0.964143	0.669683
0.858268	0.964143	0.669683
0.858268	0.964143	0.674208
0.858268	0.964143	0.678733
0.854331	0.964143	0.683258
0.854331	0.964143	0.683258
0.854331	0.964143	0.683258
0.854331	0.964143	0.687783
0.854331	0.964143	0.692308
0.854331	0.964143	0.692308
0.854331	0.964143	0.696833
0.854331	0.964143	0.696833
0.854331	0.960159	0.701357
0.854331	0.960159	0.701357
0.854331	0.960159	0.705882
0.854331	0.960159	0.705882
0.854331	0.960159	0.710407
0.854331	0.960159	0.714932
0.854331	0.960159	0.714932
0.854331	0.960159	0.714932
0.854331	0.960159	0.719457
0.850394	0.960159	0.723982
0.850394	0.960159	0.723982
0.850394	0.960159	0.723982
0.850394	0.960159	0.728507
0.850394	0.960159	0.733032
0.850394	0.960159	0.737557
0.850394	0.960159	0.737557
0.850394	0.960159	0.742081
0.850394	0.960159	0.746606
0.850394	0.960159	0.746606
0.850394	0.964143	0.751131
0.850394	0.964143	0.751131
0.850394	0.964143	0.755656
0.850394	0.964143	0.760181
0.850394	0.964143	0.764706
0.850394	0.964143	0.769231
0.850394	0.964143	0.769231
0.850394	0.964143	0.773756
0.850394	0.964143	0.778281
0.850394	0.964143	0.782805
0.850394	0.964143	0.782805
0.850394	0.964143	0.782805
0.850394	0.964143	0.782805
0.850394	0.964143	0.782805
0.850394	0.964143	0.782805
0.850394	0.964143	0.782805
0.850394	0.964143	0.782805
0.850394	0.964143	0.782805
0.850394	0.964143	0.78733
0.850394	0.964143	0.78733
0.846457	0.964143	0.791855
[truncated: 3,169 more rows]
