# Supplementary material for: Cargoes move from cis to trans-Golgi compartments and concentrate in the TGN before exiting
Source: EMBO Rep. 2025 Sep 3;26(19):4742–65. doi: 10.1038/s44319-025-00548-9 (PMC12508209; doi:10.1038/s44319-025-00548-9)
Supplement: Supplementary file 6 — Source data Fig. 4 [file 44319_2025_548_MOESM6_ESM.zip › Fig4/Fig4A_hGH 25 min.xlsx]

## Sheet: Foglio1
Normalized values
Red	Green	Blue
0.0156863	0.0237154	0.0327103
0.0156863	0.0237154	0.0327103
0.0156863	0.0237154	0.0327103
0.0156863	0.0237154	0.0327103
0.0156863	0.0237154	0.0327103
0.0156863	0.0237154	0.0327103
0.0156863	0.0237154	0.0327103
0.0156863	0.0237154	0.0327103
0.0156863	0.0237154	0.0327103
0.0156863	0.0237154	0.0327103
0.0156863	0.0237154	0.0327103
0.0156863	0.0237154	0.0327103
0.0156863	0.0237154	0.0327103
0.0156863	0.0237154	0.0327103
0.0156863	0.0237154	0.0327103
0.0156863	0.0237154	0.0327103
0.0156863	0.0237154	0.0327103
0.0156863	0.0237154	0.0327103
0.0156863	0.0237154	0.0327103
0.0156863	0.0237154	0.0327103
0.0156863	0.0237154	0.0327103
0.0156863	0.0237154	0.0327103
0.0156863	0.0237154	0.0327103
0.0156863	0.0237154	0.0327103
0.0156863	0.0237154	0.0327103
0.0156863	0.0237154	0.0327103
0.0156863	0.0237154	0.0327103
0.0156863	0.0237154	0.0327103
0.0156863	0.0237154	0.0327103
0.0156863	0.0237154	0.0327103
0.0156863	0.0237154	0.0327103
0.0156863	0.0237154	0.0327103
0.0156863	0.0237154	0.0327103
0.0156863	0.0237154	0.0327103
0.0156863	0.0237154	0.0327103
0.0156863	0.0237154	0.0327103
0.0156863	0.0237154	0.0327103
0.0156863	0.0237154	0.0327103
0.0156863	0.0237154	0.0327103
0.0156863	0.0237154	0.0327103
0.0156863	0.0237154	0.0327103
0.0156863	0.0237154	0.0327103
0.0156863	0.0237154	0.0327103
0.0156863	0.0237154	0.0327103
0.0156863	0.0237154	0.0327103
0.0156863	0.0237154	0.0327103
0.0156863	0.0237154	0.0327103
0.0156863	0.0237154	0.0327103
0.0156863	0.0237154	0.0327103
0.0156863	0.0237154	0.0327103
0.0156863	0.0237154	0.0327103
0.0156863	0.0237154	0.0327103
0.0156863	0.0237154	0.0327103
0.0156863	0.0237154	0.0327103
0.0156863	0.0237154	0.0327103
0.0156863	0.0237154	0.0327103
0.0156863	0.0237154	0.0327103
0.0156863	0.0237154	0.0327103
0.0156863	0.0237154	0.0327103
0.0156863	0.0237154	0.0327103
0.0156863	0.0237154	0.0327103
0.0156863	0.0237154	0.0327103
0.0156863	0.0237154	0.0327103
0.0156863	0.0237154	0.0327103
0.0156863	0.0237154	0.0327103
0.0156863	0.0237154	0.0327103
0.0156863	0.0237154	0.0327103
0.0156863	0.0237154	0.0327103
0.0156863	0.0237154	0.0327103
0.0156863	0.0237154	0.0327103
0.0156863	0.0237154	0.0327103
0.0156863	0.0237154	0.0327103
0.0156863	0.0237154	0.0327103
0.0156863	0.0237154	0.0327103
0.0156863	0.0237154	0.0327103
0.0156863	0.0237154	0.0327103
0.0156863	0.0237154	0.0327103
0.0156863	0.0237154	0.0327103
0.0156863	0.0237154	0.0327103
0.0156863	0.0237154	0.0327103
0.0156863	0.0237154	0.0327103
0.0156863	0.0237154	0.0327103
0.0156863	0.0237154	0.0327103
0.0156863	0.0237154	0.0327103
0.0156863	0.0237154	0.0327103
0.0156863	0.0237154	0.0327103
0.0156863	0.0237154	0.0327103
0.0156863	0.0237154	0.0327103
0.0156863	0.0237154	0.0327103
0.0156863	0.0237154	0.0327103
0.0156863	0.0237154	0.0327103
0.0156863	0.0237154	0.0327103
0.0156863	0.0237154	0.0327103
0.0156863	0.0237154	0.0327103
0.0156863	0.0237154	0.0327103
0.0156863	0.0237154	0.0327103
0.0156863	0.0237154	0.0327103
0.0156863	0.0237154	0.0327103
0.0156863	0.0237154	0.0327103
0.0156863	0.0237154	0.0327103
0.0156863	0.0237154	0.0327103
0.0156863	0.0237154	0.0327103
0.0156863	0.0237154	0.0327103
0.0156863	0.0237154	0.0327103
0.0156863	0.0237154	0.0327103
0.0156863	0.0237154	0.0327103
0.0156863	0.0237154	0.0327103
0.0156863	0.0237154	0.0327103
0.0156863	0.0237154	0.0327103
0.0156863	0.0237154	0.0327103
0.0156863	0.0237154	0.0327103
0.0156863	0.0237154	0.0327103
0.0156863	0.0237154	0.0327103
0.0156863	0.0237154	0.0327103
0.0156863	0.0237154	0.0327103
0.0156863	0.0237154	0.0327103
0.0156863	0.0237154	0.0327103
0.0156863	0.0237154	0.0327103
0.0156863	0.0237154	0.0327103
0.0156863	0.0237154	0.0327103
0.0156863	0.0237154	0.0327103
0.0156863	0.0237154	0.0327103
0.0156863	0.0237154	0.0327103
0.0156863	0.0237154	0.0327103
0.0156863	0.0237154	0.0327103
0.0117647	0.0197628	0.0280374
0.0117647	0.0197628	0.0280374
0.0117647	0.0197628	0.0280374
0.0117647	0.0197628	0.0280374
0.0117647	0.0197628	0.0280374
0.0117647	0.0197628	0.0280374
0.0117647	0.0197628	0.0280374
0.0117647	0.0197628	0.0280374
0.0117647	0.0197628	0.0280374
0.0117647	0.0197628	0.0280374
0.0117647	0.0197628	0.0280374
0.0117647	0.0197628	0.0280374
0.0117647	0.0197628	0.0280374
0.0117647	0.0197628	0.0280374
0.0117647	0.0197628	0.0280374
0.0117647	0.0197628	0.0280374
0.0117647	0.0197628	0.0280374
0.0117647	0.0197628	0.0280374
0.0117647	0.0197628	0.0280374
0.0117647	0.0197628	0.0280374
0.0117647	0.0197628	0.0280374
0.0117647	0.0197628	0.0280374
0.0117647	0.0197628	0.0280374
0.0117647	0.0197628	0.0280374
0.0117647	0.0197628	0.0280374
0.0117647	0.0197628	0.0280374
0.0117647	0.0197628	0.0280374
0.0117647	0.0197628	0.0280374
0.0117647	0.0197628	0.0280374
0.0117647	0.0197628	0.0280374
0.0117647	0.0197628	0.0280374
0.0117647	0.0197628	0.0280374
0.0117647	0.0197628	0.0280374
0.0117647	0.0197628	0.0280374
0.0117647	0.0197628	0.0280374
0.0117647	0.0197628	0.0280374
0.0117647	0.0197628	0.0280374
0.0117647	0.0197628	0.0280374
0.0117647	0.0197628	0.0280374
0.0117647	0.0197628	0.0280374
0.0117647	0.0197628	0.0280374
0.0117647	0.0197628	0.0280374
0.0117647	0.0197628	0.0280374
0.0117647	0.0197628	0.0280374
0.0117647	0.0197628	0.0280374
0.0117647	0.0197628	0.0280374
0.0117647	0.0197628	0.0280374
0.0117647	0.0197628	0.0280374
0.0117647	0.0197628	0.0280374
0.0117647	0.0197628	0.0280374
0.0117647	0.0197628	0.0280374
0.0117647	0.0197628	0.0280374
0.0117647	0.0197628	0.0280374
0.0117647	0.0197628	0.0280374
0.0117647	0.0197628	0.0280374
0.0117647	0.0197628	0.0280374
0.0117647	0.0197628	0.0280374
0.0117647	0.0197628	0.0280374
0.0117647	0.0197628	0.0280374
0.0117647	0.0197628	0.0280374
0.0117647	0.0197628	0.0280374
0.0117647	0.0197628	0.0280374
0.0117647	0.0197628	0.0280374
0.0117647	0.0197628	0.0280374
0.0117647	0.0197628	0.0280374
0.0117647	0.0197628	0.0280374
0.0117647	0.0197628	0.0280374
0.0117647	0.0197628	0.0280374
0.0117647	0.0197628	0.0280374
0.0117647	0.0197628	0.0280374
0.0117647	0.0197628	0.0280374
0.0117647	0.0197628	0.0280374
0.0117647	0.0197628	0.0280374
0.0117647	0.0197628	0.0280374
0.0117647	0.0197628	0.0280374
0.0156863	0.0237154	0.0327103
0.0156863	0.0237154	0.0327103
0.0156863	0.0237154	0.0327103
0.0156863	0.0237154	0.0327103
0.0156863	0.0237154	0.0327103
0.0156863	0.0237154	0.0327103
0.0156863	0.0237154	0.0327103
0.0156863	0.0237154	0.0327103
0.0156863	0.0237154	0.0327103
0.0156863	0.0237154	0.0327103
0.0156863	0.0237154	0.0327103
0.0156863	0.0237154	0.0327103
0.0156863	0.0237154	0.0327103
0.0156863	0.0237154	0.0327103
0.0156863	0.0237154	0.0327103
0.0156863	0.0237154	0.0327103
0.0156863	0.0237154	0.0327103
0.0156863	0.0237154	0.0327103
0.0156863	0.0237154	0.0327103
0.0156863	0.0237154	0.0327103
0.0156863	0.0237154	0.0327103
0.0156863	0.0237154	0.0327103
0.0156863	0.0237154	0.0327103
0.0156863	0.0237154	0.0327103
0.0156863	0.0237154	0.0327103
0.0156863	0.0237154	0.0327103
0.0156863	0.0237154	0.0327103
0.0156863	0.0237154	0.0327103
0.0156863	0.0237154	0.0327103
0.0156863	0.0237154	0.0327103
0.0156863	0.0237154	0.0327103
0.0156863	0.0237154	0.0327103
0.0156863	0.0237154	0.0327103
0.0156863	0.0237154	0.0327103
0.0156863	0.0237154	0.0327103
0.0156863	0.0237154	0.0327103
0.0156863	0.0237154	0.0327103
0.0156863	0.0237154	0.0327103
0.0156863	0.0237154	0.0327103
0.0156863	0.0237154	0.0327103
0.0156863	0.0237154	0.0327103
0.0156863	0.0237154	0.0327103
0.0156863	0.0237154	0.0327103
0.0156863	0.0237154	0.0327103
0.0156863	0.0237154	0.0327103
0.0156863	0.0237154	0.0327103
0.0156863	0.0237154	0.0327103
0.0156863	0.0237154	0.0327103
0.0156863	0.0237154	0.0327103
0.0156863	0.0237154	0.0327103
0.0156863	0.0237154	0.0327103
0.0156863	0.0237154	0.0327103
0.0156863	0.0237154	0.0327103
0.0156863	0.0237154	0.0327103
0.0156863	0.0237154	0.0327103
0.0156863	0.0237154	0.0327103
0.0156863	0.0237154	0.0327103
0.0156863	0.0237154	0.0327103
0.0156863	0.0237154	0.0327103
0.0156863	0.0237154	0.0327103
0.0156863	0.0237154	0.0327103
0.0156863	0.0237154	0.0327103
0.0156863	0.0237154	0.0327103
0.0156863	0.0237154	0.0327103
0.0156863	0.0237154	0.0327103
0.0156863	0.0237154	0.0327103
0.0156863	0.0237154	0.0327103
0.0156863	0.0237154	0.0327103
0.0156863	0.0237154	0.0327103
0.0156863	0.0237154	0.0327103
0.0156863	0.0237154	0.0327103
0.0156863	0.0237154	0.0327103
0.0156863	0.0237154	0.0327103
0.0156863	0.0237154	0.0327103
0.0156863	0.0237154	0.0327103
0.0156863	0.0237154	0.0327103
0.0156863	0.0237154	0.0327103
0.0156863	0.0237154	0.0327103
0.0156863	0.0237154	0.0327103
0.0156863	0.0237154	0.0327103
0.0156863	0.0237154	0.0327103
0.0156863	0.0237154	0.0327103
0.0156863	0.0237154	0.0327103
0.0156863	0.0237154	0.0327103
0.0156863	0.0237154	0.0327103
0.0156863	0.0237154	0.0327103
0.0156863	0.0237154	0.0327103
0.0156863	0.0237154	0.0327103
0.0156863	0.0237154	0.0327103
0.0156863	0.0237154	0.0327103
0.0156863	0.0237154	0.0327103
0.0156863	0.0237154	0.0327103
0.0156863	0.0237154	0.0327103
0.0156863	0.0237154	0.0327103
0.0156863	0.0237154	0.0327103
0.0156863	0.0237154	0.0327103
0.0156863	0.0237154	0.0327103
0.0156863	0.0237154	0.0327103
0.0156863	0.0237154	0.0327103
0.0156863	0.0237154	0.0327103
0.0156863	0.0237154	0.0327103
0.0156863	0.0237154	0.0327103
0.0156863	0.0237154	0.0327103
0.0156863	0.0237154	0.0327103
0.0156863	0.0237154	0.0327103
0.0156863	0.0237154	0.0327103
0.0156863	0.0237154	0.0327103
0.0156863	0.0237154	0.0327103
0.0156863	0.0237154	0.0327103
0.0156863	0.0237154	0.0327103
0.0156863	0.0237154	0.0327103
0.0156863	0.0237154	0.0327103
0.0156863	0.0237154	0.0327103
0.0156863	0.0237154	0.0327103
0.0156863	0.0237154	0.0327103
0.0156863	0.0237154	0.0327103
0.0156863	0.0237154	0.0327103
0.0156863	0.0237154	0.0327103
0.0156863	0.0237154	0.0327103
0.0156863	0.0237154	0.0327103
0.0156863	0.0237154	0.0327103
0.0156863	0.0237154	0.0327103
0.0156863	0.0237154	0.0327103
0.0156863	0.0237154	0.0327103
0.0156863	0.0237154	0.0327103
0.0117647	0.0197628	0.0280374
0.0117647	0.0197628	0.0280374
0.0117647	0.0197628	0.0280374
0.0117647	0.0197628	0.0280374
0.0117647	0.0197628	0.0280374
0.0117647	0.0197628	0.0280374
0.0117647	0.0197628	0.0280374
0.0117647	0.0197628	0.0280374
0.0117647	0.0197628	0.0280374
0.0117647	0.0197628	0.0280374
0.0117647	0.0197628	0.0280374
0.0117647	0.0197628	0.0280374
0.0117647	0.0197628	0.0280374
0.0117647	0.0197628	0.0280374
0.0117647	0.0197628	0.0280374
0.0117647	0.0197628	0.0280374
0.0117647	0.0197628	0.0280374
0.0117647	0.0197628	0.0280374
0.0117647	0.0197628	0.0280374
0.0117647	0.0197628	0.0280374
0.0117647	0.0197628	0.0280374
0.0117647	0.0197628	0.0280374
0.0117647	0.0197628	0.0280374
0.0117647	0.0197628	0.0280374
0.0117647	0.0197628	0.0280374
0.0117647	0.0197628	0.0280374
0.0117647	0.0197628	0.0280374
0.0117647	0.0197628	0.0280374
0.0117647	0.0197628	0.0280374
0.0117647	0.0197628	0.0280374
0.0117647	0.0197628	0.0280374
0.0117647	0.0197628	0.0280374
0.0117647	0.0197628	0.0280374
0.0117647	0.0197628	0.0280374
0.0117647	0.0197628	0.0280374
0.0117647	0.0197628	0.0280374
0.0117647	0.0197628	0.0280374
0.0117647	0.0197628	0.0280374
0.0117647	0.0197628	0.0280374
0.0117647	0.0197628	0.0280374
0.0117647	0.0197628	0.0280374
0.0117647	0.0197628	0.0280374
0.0117647	0.0197628	0.0280374
0.0117647	0.0197628	0.0280374
0.0117647	0.0197628	0.0280374
0.0117647	0.0197628	0.0280374
0.0117647	0.0197628	0.0280374
0.0117647	0.0197628	0.0280374
0.0117647	0.0197628	0.0280374
0.0117647	0.0197628	0.0280374
0.0117647	0.0197628	0.0280374
0.0117647	0.0197628	0.0280374
0.0117647	0.0197628	0.0280374
0.0117647	0.0197628	0.0280374
0.0117647	0.0197628	0.0280374
0.0117647	0.0197628	0.0280374
0.0117647	0.0197628	0.0280374
0.0117647	0.0197628	0.0280374
0.0117647	0.0197628	0.0280374
0.0117647	0.0197628	0.0280374
0.0117647	0.0197628	0.0280374
0.0117647	0.0197628	0.0280374
0.0117647	0.0197628	0.0280374
0.0117647	0.0197628	0.0280374
0.0117647	0.0197628	0.0280374
0.0117647	0.0197628	0.0280374
0.0117647	0.0197628	0.0280374
0.0117647	0.0197628	0.0280374
0.0117647	0.0197628	0.0280374
0.0117647	0.0197628	0.0280374
0.0117647	0.0197628	0.0280374
0.0117647	0.0197628	0.0280374
0.0117647	0.0197628	0.0280374
0.0117647	0.0197628	0.0280374
0.0117647	0.0197628	0.0280374
0.0117647	0.0197628	0.0280374
0.0117647	0.0197628	0.0280374
0.0156863	0.0237154	0.0327103
0.0156863	0.0237154	0.0327103
0.0156863	0.0237154	0.0327103
0.0156863	0.0237154	0.0327103
0.0156863	0.0237154	0.0327103
0.0156863	0.0237154	0.0327103
0.0156863	0.0237154	0.0327103
0.0156863	0.0237154	0.0327103
0.0156863	0.0237154	0.0327103
0.0156863	0.0237154	0.0327103
0.0156863	0.0237154	0.0327103
0.0156863	0.0237154	0.0327103
0.0156863	0.0237154	0.0327103
0.0156863	0.0237154	0.0327103
0.0156863	0.0237154	0.0327103
0.0156863	0.0237154	0.0327103
0.0156863	0.0237154	0.0327103
0.0156863	0.0237154	0.0327103
0.0156863	0.0237154	0.0327103
0.0156863	0.0237154	0.0327103
0.0156863	0.0237154	0.0327103
0.0156863	0.0237154	0.0327103
0.0156863	0.0237154	0.0327103
0.0156863	0.0237154	0.0327103
0.0156863	0.0237154	0.0327103
0.0156863	0.0237154	0.0327103
0.0156863	0.0237154	0.0327103
0.0156863	0.0237154	0.0327103
0.0156863	0.0237154	0.0327103
0.0156863	0.0237154	0.0327103
0.0156863	0.0237154	0.0327103
0.0156863	0.0237154	0.0327103
0.0156863	0.0237154	0.0327103
0.0156863	0.0237154	0.0327103
0.0156863	0.0237154	0.0327103
0.0156863	0.0237154	0.0327103
0.0156863	0.0237154	0.0327103
0.0156863	0.0237154	0.0327103
0.0156863	0.0237154	0.0327103
0.0156863	0.0237154	0.0327103
0.0156863	0.0237154	0.0327103
0.0156863	0.0237154	0.0327103
0.0156863	0.0237154	0.0327103
0.0156863	0.0237154	0.0327103
0.0156863	0.0237154	0.0327103
0.0156863	0.0237154	0.0327103
0.0156863	0.0237154	0.0327103
0.0156863	0.0237154	0.0327103
0.0156863	0.0237154	0.0327103
0.0156863	0.0237154	0.0327103
0.0156863	0.0237154	0.0327103
0.0156863	0.0237154	0.0327103
0.0156863	0.0237154	0.0327103
0.0156863	0.0237154	0.0327103
0.0156863	0.0237154	0.0327103
0.0156863	0.0237154	0.0327103
0.0156863	0.0237154	0.0327103
0.0156863	0.0237154	0.0327103
0.0156863	0.0237154	0.0327103
0.0156863	0.0237154	0.0327103
0.0156863	0.0237154	0.0327103
0.0156863	0.0237154	0.0327103
0.0156863	0.0237154	0.0327103
0.0156863	0.0237154	0.0327103
0.0156863	0.0237154	0.0327103
0.0156863	0.0237154	0.0327103
0.0156863	0.0237154	0.0327103
0.0156863	0.0237154	0.0327103
0.0156863	0.0237154	0.0327103
0.0156863	0.0237154	0.0327103
0.0156863	0.0237154	0.0327103
0.0156863	0.0237154	0.0327103
0.0156863	0.0237154	0.0327103
0.0156863	0.0237154	0.0327103
0.0156863	0.0237154	0.0327103
0.0156863	0.0237154	0.0327103
0.0156863	0.0237154	0.0327103
0.0156863	0.0237154	0.0327103
0.0156863	0.0237154	0.0327103
0.0156863	0.0237154	0.0327103
0.0156863	0.0237154	0.0327103
0.0156863	0.0237154	0.0327103
0.0156863	0.0237154	0.0327103
0.0156863	0.0237154	0.0327103
0.0156863	0.0237154	0.0327103
0.0156863	0.0237154	0.0327103
0.0156863	0.0237154	0.0327103
0.0156863	0.0237154	0.0327103
0.0156863	0.0237154	0.0327103
0.0156863	0.0237154	0.0327103
0.0156863	0.0237154	0.0327103
0.0156863	0.0237154	0.0327103
0.0156863	0.0237154	0.0327103
0.0156863	0.0237154	0.0327103
0.0156863	0.0237154	0.0327103
0.0156863	0.0237154	0.0327103
0.0156863	0.0237154	0.0327103
0.0156863	0.0237154	0.0327103
0.0156863	0.0237154	0.0327103
0.0156863	0.0237154	0.0327103
0.0156863	0.0237154	0.0327103
0.0156863	0.0237154	0.0327103
0.0156863	0.0237154	0.0327103
0.0156863	0.0237154	0.0327103
0.0156863	0.0237154	0.0327103
0.0156863	0.0237154	0.0327103
0.0156863	0.0237154	0.0327103
0.0156863	0.0237154	0.0327103
0.0156863	0.0237154	0.0327103
0.0156863	0.0237154	0.0327103
0.0156863	0.0237154	0.0327103
0.0156863	0.0237154	0.0327103
0.0156863	0.0237154	0.0327103
0.0156863	0.0237154	0.0327103
0.0156863	0.0237154	0.0327103
0.0156863	0.0237154	0.0327103
0.0156863	0.0237154	0.0327103
0.0156863	0.0237154	0.0327103
0.0156863	0.0237154	0.0327103
0.0156863	0.0237154	0.0327103
0.0156863	0.0237154	0.0327103
0.0156863	0.0237154	0.0327103
0.0156863	0.0237154	0.0327103
0.0156863	0.0237154	0.0327103
0.0156863	0.0237154	0.0327103
0.0117647	0.0197628	0.0280374
0.0117647	0.0197628	0.0280374
0.0117647	0.0197628	0.0280374
0.0117647	0.0197628	0.0280374
0.0117647	0.0197628	0.0280374
0.0117647	0.0197628	0.0280374
0.0117647	0.0197628	0.0280374
0.0117647	0.0197628	0.0280374
0.0117647	0.0197628	0.0280374
0.0117647	0.0197628	0.0280374
0.0117647	0.0197628	0.0280374
0.0117647	0.0197628	0.0280374
0.0117647	0.0197628	0.0280374
0.0117647	0.0197628	0.0280374
0.0117647	0.0197628	0.0280374
0.0117647	0.0197628	0.0280374
0.0117647	0.0197628	0.0280374
0.0117647	0.0197628	0.0280374
0.0117647	0.0197628	0.0280374
0.0117647	0.0197628	0.0280374
0.0117647	0.0197628	0.0280374
0.0117647	0.0197628	0.0280374
0.0117647	0.0197628	0.0280374
0.0117647	0.0197628	0.0280374
0.0117647	0.0197628	0.0280374
0.0117647	0.0197628	0.0280374
0.0117647	0.0197628	0.0280374
0.0117647	0.0197628	0.0280374
0.0117647	0.0197628	0.0280374
0.0117647	0.0197628	0.0280374
0.0117647	0.0197628	0.0280374
0.0117647	0.0197628	0.0280374
0.0117647	0.0197628	0.0280374
0.0117647	0.0197628	0.0280374
0.0117647	0.0197628	0.0280374
0.0117647	0.0197628	0.0280374
0.0117647	0.0197628	0.0280374
0.0117647	0.0197628	0.0280374
0.0117647	0.0197628	0.0280374
0.0117647	0.0197628	0.0280374
0.0117647	0.0197628	0.0280374
0.0117647	0.0197628	0.0280374
0.0117647	0.0197628	0.0280374
0.0117647	0.0197628	0.0280374
0.0117647	0.0197628	0.0280374
0.0117647	0.0197628	0.0280374
0.0117647	0.0197628	0.0280374
0.0117647	0.0197628	0.0280374
0.0117647	0.0197628	0.0280374
0.0117647	0.0197628	0.0280374
0.0117647	0.0197628	0.0280374
0.0117647	0.0197628	0.0280374
0.0117647	0.0197628	0.0280374
0.0117647	0.0197628	0.0280374
0.0117647	0.0197628	0.0280374
0.0117647	0.0197628	0.0280374
0.0117647	0.0197628	0.0280374
0.0117647	0.0197628	0.0280374
0.0117647	0.0197628	0.0280374
0.0117647	0.0197628	0.0280374
0.0117647	0.0197628	0.0280374
0.0117647	0.0197628	0.0280374
0.0117647	0.0197628	0.0280374
0.0117647	0.0197628	0.0280374
0.0117647	0.0197628	0.0280374
0.0117647	0.0197628	0.0280374
0.0117647	0.0197628	0.0280374
0.0117647	0.0197628	0.0280374
0.0117647	0.0197628	0.0280374
0.0117647	0.0197628	0.0280374
0.0117647	0.0197628	0.0280374
0.0117647	0.0197628	0.0280374
0.0117647	0.0197628	0.0280374
0.0117647	0.0197628	0.0280374
0.0117647	0.0197628	0.0280374
0.0156863	0.0237154	0.0327103
0.0156863	0.0237154	0.0327103
0.0156863	0.0237154	0.0327103
0.0156863	0.0237154	0.0327103
0.0156863	0.0237154	0.0327103
0.0156863	0.0237154	0.0327103
0.0156863	0.0237154	0.0327103
0.0156863	0.0237154	0.0327103
0.0156863	0.0237154	0.0327103
0.0156863	0.0237154	0.0327103
0.0156863	0.0237154	0.0327103
0.0156863	0.0237154	0.0327103
0.0156863	0.0237154	0.0327103
0.0156863	0.0237154	0.0327103
0.0156863	0.0237154	0.0327103
0.0156863	0.0237154	0.0327103
0.0156863	0.0237154	0.0327103
0.0156863	0.0237154	0.0327103
0.0156863	0.0237154	0.0327103
0.0156863	0.0237154	0.0327103
0.0156863	0.0237154	0.0327103
0.0156863	0.0237154	0.0327103
0.0156863	0.0237154	0.0327103
0.0156863	0.0237154	0.0327103
0.0156863	0.0237154	0.0327103
0.0156863	0.0237154	0.0327103
0.0156863	0.0237154	0.0327103
0.0156863	0.0237154	0.0327103
0.0156863	0.0237154	0.0327103
0.0156863	0.0237154	0.0327103
0.0156863	0.0237154	0.0327103
0.0156863	0.0237154	0.0327103
0.0156863	0.0237154	0.0327103
0.0156863	0.0237154	0.0327103
0.0156863	0.0237154	0.0327103
0.0156863	0.0237154	0.0327103
0.0156863	0.0237154	0.0327103
0.0156863	0.0237154	0.0327103
0.0156863	0.0237154	0.0327103
0.0156863	0.0237154	0.0327103
0.0156863	0.0237154	0.0327103
0.0156863	0.0237154	0.0327103
0.0156863	0.0237154	0.0327103
0.0156863	0.0237154	0.0327103
0.0156863	0.0237154	0.0327103
0.0156863	0.0237154	0.0327103
0.0156863	0.0237154	0.0327103
0.0156863	0.0237154	0.0327103
0.0156863	0.0237154	0.0327103
0.0156863	0.0237154	0.0327103
0.0156863	0.0237154	0.0327103
0.0156863	0.0237154	0.0327103
0.0156863	0.0237154	0.0327103
0.0156863	0.0237154	0.0327103
0.0156863	0.0237154	0.0327103
0.0156863	0.0237154	0.0327103
0.0156863	0.0237154	0.0327103
0.0156863	0.0237154	0.0327103
0.0156863	0.0237154	0.0327103
0.0156863	0.0237154	0.0327103
0.0156863	0.0237154	0.0327103
0.0156863	0.0237154	0.0327103
0.0156863	0.0237154	0.0327103
0.0156863	0.0237154	0.0327103
0.0156863	0.0237154	0.0327103
0.0156863	0.0237154	0.0327103
0.0156863	0.0237154	0.0327103
0.0156863	0.0237154	0.0327103
0.0156863	0.0237154	0.0327103
0.0156863	0.0237154	0.0327103
0.0156863	0.0237154	0.0327103
0.0156863	0.0237154	0.0327103
0.0156863	0.0237154	0.0327103
0.0156863	0.0237154	0.0327103
0.0156863	0.0237154	0.0327103
0.0156863	0.0237154	0.0327103
0.0156863	0.0237154	0.0327103
0.0156863	0.0237154	0.0327103
0.0156863	0.0237154	0.0327103
0.0156863	0.0237154	0.0327103
0.0156863	0.0237154	0.0327103
0.0156863	0.0237154	0.0327103
0.0156863	0.0237154	0.0327103
0.0156863	0.0237154	0.0327103
0.0156863	0.0237154	0.0327103
0.0156863	0.0237154	0.0327103
0.0156863	0.0237154	0.0327103
0.0156863	0.0237154	0.0327103
0.0156863	0.0237154	0.0327103
0.0156863	0.0237154	0.0327103
0.0156863	0.0237154	0.0327103
0.0156863	0.0237154	0.0327103
0.0156863	0.0237154	0.0327103
0.0156863	0.0237154	0.0327103
0.0156863	0.0237154	0.0327103
0.0156863	0.0237154	0.0327103
0.0156863	0.0237154	0.0327103
0.0156863	0.0237154	0.0327103
0.0156863	0.0237154	0.0327103
0.0156863	0.0237154	0.0327103
0.0156863	0.0237154	0.0327103
0.0156863	0.0237154	0.0327103
0.0156863	0.0237154	0.0327103
0.0156863	0.0237154	0.0327103
0.0156863	0.0237154	0.0327103
0.0156863	0.0237154	0.0327103
0.0156863	0.0237154	0.0327103
0.0156863	0.0237154	0.0327103
0.0156863	0.0237154	0.0327103
0.0156863	0.0237154	0.0327103
0.0156863	0.0237154	0.0327103
0.0156863	0.0237154	0.0327103
0.0156863	0.0237154	0.0327103
0.0156863	0.0237154	0.0327103
0.0156863	0.0237154	0.0327103
0.0156863	0.0237154	0.0327103
0.0196078	0.027668	0.0373832
0.0196078	0.027668	0.0373832
0.0196078	0.027668	0.0373832
0.0196078	0.027668	0.0373832
0.0196078	0.027668	0.0373832
0.0196078	0.027668	0.0373832
0.0196078	0.027668	0.0373832
0.0196078	0.027668	0.0373832
0.0196078	0.027668	0.0373832
0.0196078	0.027668	0.0373832
0.0196078	0.027668	0.0373832
0.0196078	0.027668	0.0373832
0.0196078	0.027668	0.0373832
0.0196078	0.027668	0.0373832
0.0196078	0.027668	0.0373832
0.0196078	0.027668	0.0373832
0.0196078	0.027668	0.0373832
0.0196078	0.027668	0.0373832
0.0196078	0.027668	0.0373832
0.0196078	0.027668	0.0373832
0.0196078	0.027668	0.0373832
0.0196078	0.027668	0.0373832
0.0196078	0.027668	0.0373832
0.0196078	0.027668	0.0373832
0.0196078	0.027668	0.0373832
0.0196078	0.027668	0.0373832
0.0196078	0.027668	0.0373832
0.0196078	0.027668	0.0373832
0.0196078	0.027668	0.0373832
0.0196078	0.027668	0.0373832
0.0196078	0.027668	0.0373832
0.0196078	0.027668	0.0373832
0.0196078	0.027668	0.0373832
0.0196078	0.027668	0.0373832
0.0196078	0.027668	0.0373832
0.0196078	0.027668	0.0373832
0.0196078	0.027668	0.0373832
0.0196078	0.027668	0.0373832
0.0196078	0.027668	0.0373832
0.0196078	0.027668	0.0373832
0.0196078	0.027668	0.0373832
0.0196078	0.027668	0.0373832
0.0196078	0.027668	0.0373832
0.0196078	0.027668	0.0373832
0.0196078	0.027668	0.0373832
0.0196078	0.027668	0.0373832
0.0196078	0.027668	0.0373832
0.0196078	0.027668	0.0373832
0.0196078	0.027668	0.0373832
0.0196078	0.027668	0.0373832
0.0196078	0.027668	0.0373832
0.0196078	0.027668	0.0373832
0.0196078	0.027668	0.0373832
0.0196078	0.027668	0.0373832
0.0196078	0.027668	0.0373832
0.0196078	0.027668	0.0373832
0.0196078	0.027668	0.0373832
0.0196078	0.027668	0.0373832
0.0196078	0.027668	0.0373832
0.0196078	0.027668	0.0373832
0.0196078	0.027668	0.0373832
0.0196078	0.027668	0.0373832
0.0196078	0.027668	0.0373832
0.0196078	0.027668	0.0373832
0.0196078	0.027668	0.0373832
0.0196078	0.027668	0.0373832
0.0196078	0.027668	0.0373832
0.0196078	0.027668	0.0373832
0.0196078	0.027668	0.0373832
0.0196078	0.027668	0.0373832
0.0196078	0.027668	0.0373832
0.0196078	0.027668	0.0373832
0.0196078	0.027668	0.0373832
0.0196078	0.027668	0.0373832
0.0196078	0.027668	0.0373832
0.0196078	0.027668	0.0373832
0.0196078	0.027668	0.0373832
0.0196078	0.027668	0.0373832
0.0196078	0.027668	0.0373832
0.0196078	0.027668	0.0373832
0.0196078	0.027668	0.0373832
0.0196078	0.027668	0.0373832
0.0196078	0.027668	0.0373832
0.0196078	0.027668	0.0373832
0.0196078	0.027668	0.0373832
0.0196078	0.027668	0.0373832
0.0196078	0.027668	0.0373832
0.0196078	0.027668	0.0373832
0.0196078	0.027668	0.0373832
0.0196078	0.027668	0.0373832
0.0196078	0.027668	0.0373832
0.0196078	0.027668	0.0373832
0.0196078	0.027668	0.0373832
0.0196078	0.027668	0.0373832
0.0196078	0.027668	0.0373832
0.0196078	0.027668	0.0373832
0.0196078	0.027668	0.0373832
0.0196078	0.027668	0.0373832
0.0196078	0.027668	0.0373832
0.0196078	0.027668	0.0373832
0.0196078	0.027668	0.0373832
0.0196078	0.027668	0.0373832
0.0196078	0.027668	0.0373832
0.0196078	0.027668	0.0373832
0.0235294	0.0316206	0.0420561
0.0235294	0.0316206	0.0420561
0.0235294	0.0316206	0.0420561
0.0235294	0.0316206	0.0420561
0.0235294	0.0316206	0.0420561
0.0235294	0.0316206	0.0420561
0.0235294	0.0316206	0.0420561
0.0235294	0.0316206	0.0420561
0.0235294	0.0316206	0.0420561
0.0235294	0.0316206	0.0420561
0.0235294	0.0316206	0.0420561
0.0235294	0.0316206	0.0420561
0.0235294	0.0316206	0.0420561
0.0235294	0.0316206	0.0420561
0.0235294	0.0316206	0.0420561
0.0235294	0.0316206	0.0420561
0.0235294	0.0316206	0.0420561
0.0235294	0.0316206	0.0420561
0.0235294	0.0316206	0.0420561
0.0235294	0.0316206	0.0420561
0.0235294	0.0316206	0.0420561
0.0235294	0.0316206	0.0420561
0.0235294	0.0316206	0.0420561
0.0235294	0.0316206	0.0420561
0.0235294	0.0316206	0.0420561
0.0235294	0.0316206	0.0420561
0.0235294	0.0316206	0.0420561
0.0235294	0.0316206	0.0420561
0.0235294	0.0316206	0.0420561
0.0235294	0.0316206	0.0420561
0.027451	0.0316206	0.0420561
0.027451	0.0316206	0.0420561
0.027451	0.0316206	0.0420561
0.027451	0.0316206	0.0420561
0.027451	0.0316206	0.0420561
0.0313725	0.027668	0.0420561
0.0313725	0.027668	0.0420561
0.0352941	0.0237154	0.0420561
0.0352941	0.0237154	0.0420561
0.0352941	0.0237154	0.0420561
0.0392157	0.0197628	0.0420561
0.0392157	0.0158103	0.0373832
0.0392157	0.0158103	0.0373832
0.0392157	0.0158103	0.0373832
0.0431373	0.0118577	0.0373832
0.0392157	0.0158103	0.0373832
0.0392157	0.0158103	0.0373832
0.0392157	0.0158103	0.0373832
0.0392157	0.0197628	0.0373832
0.0392157	0.0158103	0.0373832
0.0392157	0.0197628	0.0373832
0.0392157	0.0197628	0.0373832
0.0392157	0.0237154	0.0327103
0.0352941	0.027668	0.0327103
0.0313725	0.027668	0.0327103
0.0313725	0.027668	0.0327103
0.0313725	0.0316206	0.0327103
0.027451	0.0355731	0.0327103
0.0235294	0.0395257	0.0327103
0.0235294	0.0395257	0.0327103
0.0235294	0.0395257	0.0327103
0.0196078	0.0434783	0.0327103
0.0156863	0.0434783	0.0280374
0.0156863	0.0434783	0.0280374
0.0156863	0.0434783	0.0280374
0.0156863	0.0434783	0.0233645
0.0156863	0.0395257	0.0233645
0.0156863	0.0395257	0.0233645
0.0117647	0.0395257	0.0233645
0.0117647	0.0355731	0.0186916
0.0117647	0.0355731	0.0186916
0.0117647	0.0355731	0.0186916
0.0117647	0.0355731	0.0186916
0.0117647	0.0316206	0.0140187
0.0117647	0.0316206	0.0140187
0.0117647	0.0316206	0.0140187
0.0117647	0.027668	0.00934579
0.0117647	0.027668	0.00934579
0.0117647	0.027668	0.00934579
0.0117647	0.0237154	0.0046729
0.00784314	0.027668	0.00934579
0.00784314	0.027668	0.00934579
0.00784314	0.027668	0.00934579
0.0117647	0.0237154	0.00934579
0.0117647	0.0237154	0.00934579
0.0117647	0.0237154	0.00934579
0.0117647	0.0237154	0.00934579
0.0117647	0.0237154	0.00934579
0.0117647	0.0237154	0.00934579
0.0117647	0.0237154	0.00934579
0.0117647	0.027668	0.0140187
0.0117647	0.027668	0.0140187
0.0117647	0.027668	0.0140187
0.0117647	0.027668	0.0186916
0.0117647	0.027668	0.0186916
0.0117647	0.027668	0.0186916
0.0117647	0.027668	0.0186916
0.0117647	0.027668	0.0186916
0.0117647	0.0316206	0.0233645
0.0117647	0.0316206	0.0280374
0.0117647	0.0316206	0.0280374
0.0117647	0.0316206	0.0280374
0.0117647	0.0316206	0.0280374
0.0117647	0.0316206	0.0280374
0.0117647	0.027668	0.0327103
0.0117647	0.0316206	0.0327103
0.0117647	0.0316206	0.0327103
0.0117647	0.0316206	0.0327103
0.0156863	0.027668	0.0373832
0.0196078	0.027668	0.0373832
0.0235294	0.0237154	0.0420561
0.0235294	0.0237154	0.0420561
0.0196078	0.0237154	0.0420561
0.0235294	0.0237154	0.0420561
0.0235294	0.0197628	0.046729
0.027451	0.0197628	0.046729
0.027451	0.0197628	0.046729
0.027451	0.0197628	0.046729
0.027451	0.0197628	0.0514019
0.0313725	0.0158103	0.0514019
0.0313725	0.0158103	0.0514019
0.0313725	0.0158103	0.0560748
0.0313725	0.0158103	0.0560748
0.0352941	0.0158103	0.0560748
0.0313725	0.0158103	0.0560748
0.0313725	0.0158103	0.0560748
0.0313725	0.0158103	0.0560748
0.027451	0.0158103	0.0560748
0.027451	0.0158103	0.0560748
0.027451	0.0158103	0.0560748
0.0235294	0.0197628	0.0514019
0.0235294	0.0197628	0.0514019
0.0235294	0.0197628	0.0514019
0.0235294	0.0197628	0.0514019
0.0235294	0.0197628	0.0514019
0.0235294	0.0197628	0.0514019
0.0235294	0.0197628	0.0514019
0.0235294	0.0197628	0.0514019
0.0235294	0.0197628	0.046729
0.0235294	0.0197628	0.046729
0.0196078	0.0197628	0.046729
0.0196078	0.0197628	0.0420561
0.0196078	0.0197628	0.0420561
0.0196078	0.0197628	0.0420561
0.0156863	0.0237154	0.0420561
0.0156863	0.0237154	0.0373832
0.0156863	0.0237154	0.0327103
0.0156863	0.0237154	0.0327103
0.0156863	0.0237154	0.0280374
0.0196078	0.027668	0.0280374
0.0196078	0.027668	0.0280374
0.0156863	0.027668	0.0233645
0.0156863	0.027668	0.0186916
0.0156863	0.027668	0.0186916
0.0196078	0.0316206	0.0140187
0.0196078	0.0316206	0.0140187
0.0196078	0.0316206	0.0140187
0.0196078	0.027668	0.0046729
0.0235294	0.027668	0.0046729
0.0235294	0.027668	0.0046729
0.027451	0.027668	0.0046729
0.027451	0.027668	0
0.0313725	0.027668	0
0.0352941	0.0237154	0
0.0352941	0.0237154	0
0.0352941	0.0237154	0
0.0431373	0.0197628	0
0.0588235	0.0197628	0
0.0745098	0.0197628	0
0.0941176	0.0158103	0
0.113725	0.0118577	0
0.129412	0.0118577	0
0.14902	0.00790514	0
0.164706	0.00790514	0
0.184314	0.00790514	0
0.203922	0.00790514	0
0.219608	0.00395257	0
0.239216	0	0
0.258824	0	0
0.278431	0	0
0.294118	0	0
0.313725	0	0
0.341176	0	0
0.364706	0	0
0.388235	0	0.00934579
0.411765	0.00395257	0.0140187
0.435294	0.00395257	0.0140187
0.458824	0.00395257	0.0186916
0.466667	0.00395257	0.0233645
0.47451	0.00395257	0.0233645
0.482353	0.00790514	0.0233645
0.490196	0.00790514	0.0280374
0.501961	0.00790514	0.0280374
0.513725	0.00395257	0.0280374
0.521569	0.00790514	0.0280374
0.533333	0.00790514	0.0280374
0.545098	0.00395257	0.0280374
0.556863	0.00395257	0.0280374
0.568627	0.00790514	0.0280374
0.584314	0.00395257	0.0280374
0.6	0.00395257	0.0233645
0.611765	0.00395257	0.0233645
0.627451	0.00395257	0.0233645
0.639216	0	0.0233645
0.654902	0	0.0186916
0.67451	0	0.0140187
0.690196	0	0.00934579
0.694118	0	0.00934579
0.701961	0	0.00934579
0.705882	0	0.00934579
0.709804	0	0.00934579
0.709804	0	0.00934579
0.709804	0	0.0140187
0.717647	0	0.00934579
0.717647	0	0.00934579
0.721569	0	0.00934579
0.72549	0	0.00934579
0.72549	0	0.00934579
0.729412	0	0.00934579
0.729412	0	0.00934579
0.733333	0	0.00934579
0.737255	0	0.00934579
0.737255	0	0.00934579
0.745098	0	0.0046729
0.745098	0	0.0046729
0.745098	0	0.0046729
0.74902	0	0.0046729
0.752941	0	0
0.752941	0	0
0.756863	0	0
0.756863	0	0
0.752941	0	0
0.752941	0	0.0046729
0.74902	0.00395257	0.0046729
0.745098	0.00395257	0.0046729
0.741176	0.00790514	0.00934579
0.737255	0.00790514	0.00934579
0.733333	0.00790514	0.00934579
0.733333	0.0118577	0.0140187
0.729412	0.0118577	0.0140187
0.72549	0.0118577	0.0140187
0.721569	0.0118577	0.0140187
0.717647	0.0118577	0.0140187
0.717647	0.0118577	0.0140187
0.713725	0.0118577	0.0140187
0.709804	0.00790514	0.00934579
0.709804	0.00790514	0.00934579
0.705882	0.00790514	0.00934579
0.705882	0.00395257	0.0046729
0.701961	0.00395257	0.0046729
0.701961	0.00395257	0.0046729
0.701961	0.00395257	0.0046729
0.701961	0	0
0.705882	0	0
0.705882	0	0
0.709804	0	0
0.713725	0	0
0.721569	0	0
0.721569	0	0
0.72549	0	0
0.729412	0	0
0.733333	0	0
0.741176	0	0
0.745098	0	0
0.74902	0	0
0.752941	0	0
0.756863	0	0
0.756863	0	0
0.760784	0	0
0.768627	0	0
0.772549	0	0
0.780392	0	0
0.788235	0	0
0.796078	0	0
0.803922	0	0.0046729
0.807843	0	0.0046729
0.815686	0	0.0046729
0.823529	0	0.00934579
0.831373	0.00395257	0.00934579
0.835294	0.00395257	0.0140187
0.843137	0.00395257	0.0140187
0.847059	0.00395257	0.0140187
0.858824	0.00395257	0.00934579
0.866667	0.00395257	0.0140187
0.87451	0.00395257	0.0140187
0.882353	0.00790514	0.0140187
0.890196	0.00790514	0.0186916
0.898039	0.00790514	0.0186916
0.901961	0.00790514	0.0186916
0.909804	0.00790514	0.0186916
0.913725	0.00790514	0.0186916
0.92549	0.00790514	0.0186916
0.929412	0.00790514	0.0186916
0.929412	0.00790514	0.0186916
0.933333	0.00790514	0.0186916
0.937255	0.00790514	0.0140187
0.941176	0.00790514	0.0140187
0.945098	0.00790514	0.0140187
0.945098	0.00790514	0.0140187
0.94902	0.00790514	0.0140187
0.952941	0.00790514	0.0140187
0.956863	0.00790514	0.00934579
0.956863	0.00790514	0.00934579
0.956863	0.00790514	0.00934579
0.960784	0.00790514	0.00934579
0.964706	0.00790514	0.00934579
0.968627	0.00790514	0.00934579
0.972549	0.0118577	0.0046729
0.972549	0.0118577	0.0046729
0.972549	0.0118577	0.0046729
0.972549	0.0118577	0.0046729
0.976471	0.0118577	0.0046729
0.976471	0.0118577	0.0046729
0.976471	0.0118577	0.0046729
0.976471	0.0118577	0.0046729
0.976471	0.0118577	0.0046729
0.976471	0.0118577	0.0046729
0.976471	0.0118577	0.0046729
0.976471	0.0118577	0.0046729
0.976471	0.0118577	0
0.972549	0.0118577	0
0.972549	0.0118577	0
0.972549	0.0118577	0
0.972549	0.0118577	0
0.968627	0.0118577	0
0.968627	0.0118577	0
0.968627	0.00790514	0
0.968627	0.00790514	0
0.968627	0.00790514	0
0.968627	0.00790514	0
0.968627	0.00790514	0
0.968627	0.00790514	0
0.964706	0.0118577	0
0.964706	0.0118577	0
0.964706	0.0118577	0
0.964706	0.0118577	0
0.964706	0.0118577	0
0.964706	0.0118577	0
0.964706	0.0118577	0
0.964706	0.0118577	0
0.968627	0.0158103	0
0.968627	0.0158103	0
0.968627	0.0158103	0
0.968627	0.0158103	0
0.968627	0.0158103	0
0.968627	0.0197628	0
0.968627	0.0197628	0
0.968627	0.0197628	0
0.968627	0.0197628	0
0.968627	0.0197628	0
0.972549	0.0197628	0
0.972549	0.0197628	0
0.972549	0.0197628	0
0.972549	0.0197628	0
0.972549	0.0197628	0
0.976471	0.0237154	0
0.976471	0.027668	0
0.976471	0.0316206	0
0.976471	0.0316206	0
0.976471	0.0316206	0
0.976471	0.0355731	0
0.976471	0.0395257	0
0.976471	0.0395257	0
0.976471	0.0395257	0
0.976471	0.0434783	0
0.980392	0.0474308	0
0.980392	0.0474308	0
0.980392	0.0474308	0
0.980392	0.0513834	0
0.980392	0.0513834	0
0.980392	0.055336	0
0.980392	0.055336	0
0.980392	0.055336	0
0.980392	0.0592885	0
0.980392	0.0592885	0
0.980392	0.0592885	0
0.984314	0.0632411	0
0.984314	0.0632411	0
0.984314	0.0632411	0
0.984314	0.0632411	0
0.984314	0.0632411	0
0.984314	0.0632411	0
0.984314	0.0671937	0
0.984314	0.0671937	0
0.984314	0.0671937	0
0.984314	0.0671937	0
0.984314	0.0671937	0
0.984314	0.0671937	0
0.984314	0.0671937	0
0.984314	0.0711462	0
0.984314	0.0711462	0
0.984314	0.0711462	0
0.984314	0.0711462	0
0.984314	0.0711462	0
0.984314	0.0711462	0
0.984314	0.0711462	0
0.980392	0.0750988	0
0.980392	0.0750988	0
0.980392	0.0750988	0
0.980392	0.0750988	0
0.980392	0.0750988	0
0.980392	0.0750988	0
0.980392	0.0750988	0
0.980392	0.0750988	0
0.980392	0.0750988	0
0.980392	0.0750988	0
0.980392	0.0750988	0
0.980392	0.0750988	0
0.980392	0.0750988	0
0.980392	0.0750988	0
0.980392	0.0750988	0
0.980392	0.0750988	0
0.980392	0.0750988	0
0.980392	0.0750988	0
0.980392	0.0750988	0
0.980392	0.0750988	0
0.980392	0.0750988	0
0.976471	0.0750988	0
0.976471	0.0750988	0
0.976471	0.0750988	0
0.976471	0.0790514	0
0.976471	0.0790514	0
0.972549	0.0790514	0
0.972549	0.0790514	0
0.972549	0.0790514	0
0.972549	0.0790514	0
0.972549	0.0790514	0
0.972549	0.0790514	0
0.968627	0.0790514	0
0.968627	0.0790514	0
0.968627	0.0790514	0
0.968627	0.0790514	0
0.968627	0.083004	0
0.968627	0.083004	0
0.968627	0.083004	0
0.968627	0.083004	0.0046729
0.968627	0.083004	0.0046729
0.968627	0.083004	0.0046729
0.968627	0.083004	0.0046729
0.968627	0.083004	0.00934579
0.968627	0.083004	0.00934579
0.968627	0.083004	0.00934579
0.972549	0.083004	0.00934579
0.972549	0.0869565	0.00934579
0.972549	0.0869565	0.00934579
0.972549	0.0869565	0.00934579
0.972549	0.0869565	0.00934579
0.972549	0.0869565	0.00934579
0.976471	0.0909091	0.00934579
0.976471	0.0909091	0.00934579
0.976471	0.0909091	0.00934579
0.976471	0.0909091	0.0046729
0.976471	0.0909091	0.0046729
0.980392	0.0909091	0.0046729
0.980392	0.0948617	0
0.980392	0.0948617	0
0.980392	0.0948617	0
0.980392	0.0948617	0
0.980392	0.0988142	0
0.976471	0.106719	0
0.972549	0.114625	0
0.972549	0.126482	0
0.972549	0.13834	0
0.972549	0.150198	0
0.968627	0.162055	0
0.964706	0.173913	0
0.964706	0.181818	0
0.960784	0.193676	0
0.960784	0.205534	0
0.960784	0.213439	0
0.956863	0.225296	0
0.952941	0.237154	0
0.952941	0.249012	0
0.94902	0.256917	0
0.94902	0.272727	0
0.94902	0.284585	0
0.945098	0.296443	0
0.945098	0.3083	0
0.941176	0.316206	0
0.937255	0.324111	0
0.937255	0.328063	0
0.941176	0.328063	0
0.941176	0.332016	0
0.945098	0.335968	0
0.945098	0.335968	0
0.952941	0.339921	0
0.952941	0.339921	0
0.956863	0.339921	0
0.956863	0.339921	0
0.960784	0.343874	0
0.964706	0.343874	0
0.964706	0.347826	0
0.964706	0.347826	0
0.968627	0.347826	0
0.972549	0.351779	0
0.972549	0.351779	0
0.976471	0.351779	0
0.976471	0.351779	0
0.976471	0.355731	0
0.976471	0.355731	0
0.976471	0.355731	0
0.976471	0.355731	0
0.976471	0.355731	0
0.976471	0.351779	0
0.976471	0.347826	0
0.976471	0.347826	0
0.976471	0.347826	0
0.976471	0.343874	0
0.976471	0.343874	0
0.972549	0.339921	0
0.972549	0.339921	0
0.968627	0.339921	0
0.964706	0.339921	0
0.964706	0.339921	0
0.960784	0.339921	0
0.956863	0.339921	0
0.956863	0.335968	0
0.952941	0.335968	0
0.94902	0.335968	0
0.94902	0.335968	0
0.945098	0.335968	0
0.941176	0.335968	0
0.941176	0.335968	0
0.937255	0.339921	0
0.937255	0.339921	0
0.937255	0.343874	0
0.933333	0.347826	0
0.933333	0.347826	0
0.933333	0.351779	0
0.929412	0.351779	0
0.929412	0.355731	0
0.92549	0.359684	0
0.929412	0.363636	0
0.929412	0.375494	0
0.933333	0.387352	0.00934579
0.937255	0.399209	0.0140187
0.937255	0.41502	0.0186916
0.941176	0.426877	0.0280374
0.945098	0.434783	0.0280374
0.94902	0.450593	0.0327103
0.94902	0.462451	0.0373832
0.94902	0.474308	0.046729
0.956863	0.486166	0.0514019
0.960784	0.494071	0.0560748
0.960784	0.505929	0.0560748
0.960784	0.521739	0.0654206
0.964706	0.529644	0.0700935
0.964706	0.541502	0.0700935
0.968627	0.549407	0.0747664
0.968627	0.561265	0.0747664
0.972549	0.56917	0.0794393
0.972549	0.581028	0.0841121
0.972549	0.592885	0.0841121
0.976471	0.604743	0.088785
0.976471	0.616601	0.0934579
0.976471	0.624506	0.0934579
0.980392	0.632411	0.0981308
0.980392	0.640316	0.0981308
0.980392	0.644269	0.0934579
0.980392	0.648221	0.0934579
0.980392	0.648221	0.088785
0.980392	0.648221	0.088785
0.980392	0.652174	0.088785
0.980392	0.664032	0.0934579
0.980392	0.683794	0.0981308
0.976471	0.699605	0.107477
0.976471	0.715415	0.116822
0.976471	0.735178	0.126168
0.972549	0.750988	0.135514
0.972549	0.766798	0.14486
0.968627	0.786561	0.149533
0.964706	0.802372	0.163551
0.964706	0.818182	0.172897
0.960784	0.833992	0.17757
0.960784	0.849802	0.182243
0.956863	0.865613	0.196262
0.952941	0.885375	0.200935
0.94902	0.901186	0.21028
0.945098	0.916996	0.219626
0.941176	0.932806	0.224299
0.941176	0.948617	0.233645
0.933333	0.960474	0.247664
0.929412	0.976285	0.252336
0.929412	0.988142	0.252336
0.929412	0.992095	0.257009
0.929412	0.992095	0.257009
0.933333	0.992095	0.257009
0.933333	0.992095	0.257009
0.933333	0.992095	0.257009
0.937255	0.992095	0.257009
0.941176	0.992095	0.252336
0.941176	0.992095	0.252336
0.941176	0.992095	0.252336
0.945098	0.992095	0.252336
0.945098	0.992095	0.252336
0.94902	0.992095	0.252336
0.94902	0.992095	0.252336
0.94902	0.992095	0.252336
0.952941	0.992095	0.252336
0.952941	0.992095	0.252336
0.952941	0.992095	0.252336
0.956863	0.992095	0.252336
0.956863	0.992095	0.252336
0.956863	0.992095	0.252336
0.956863	0.992095	0.247664
0.956863	0.992095	0.247664
0.956863	0.992095	0.247664
0.956863	0.988142	0.252336
0.952941	0.988142	0.252336
0.952941	0.988142	0.252336
0.952941	0.988142	0.252336
0.94902	0.988142	0.252336
0.94902	0.988142	0.252336
0.94902	0.988142	0.252336
0.94902	0.988142	0.252336
0.945098	0.988142	0.247664
0.945098	0.988142	0.247664
0.945098	0.988142	0.247664
0.945098	0.988142	0.247664
0.941176	0.988142	0.247664
0.941176	0.98419	0.247664
0.937255	0.98419	0.247664
0.937255	0.98419	0.247664
0.937255	0.98419	0.247664
0.937255	0.98419	0.247664
0.937255	0.98419	0.247664
0.937255	0.98419	0.247664
0.937255	0.98419	0.247664
0.937255	0.98419	0.252336
0.937255	0.98419	0.252336
0.937255	0.98419	0.257009
0.937255	0.98419	0.257009
0.941176	0.98419	0.257009
0.941176	0.98419	0.261682
0.937255	0.98419	0.261682
0.937255	0.98419	0.266355
0.937255	0.988142	0.266355
0.937255	0.988142	0.271028
0.937255	0.988142	0.271028
0.937255	0.988142	0.275701
0.941176	0.988142	0.275701
0.937255	0.988142	0.275701
0.937255	0.988142	0.280374
0.937255	0.988142	0.280374
0.933333	0.988142	0.280374
0.933333	0.988142	0.280374
0.933333	0.988142	0.285047
0.933333	0.988142	0.285047
0.929412	0.988142	0.285047
0.929412	0.988142	0.285047
0.929412	0.988142	0.28972
0.929412	0.988142	0.28972
0.92549	0.988142	0.28972
0.92549	0.988142	0.28972
0.92549	0.988142	0.294393
0.92549	0.988142	0.294393
0.92549	0.98419	0.299065
0.92549	0.98419	0.299065
0.921569	0.980237	0.294393
0.921569	0.980237	0.294393
0.921569	0.980237	0.299065
0.917647	0.980237	0.299065
0.917647	0.980237	0.299065
0.917647	0.980237	0.299065
0.913725	0.980237	0.303738
0.909804	0.980237	0.303738
0.909804	0.980237	0.303738
0.913725	0.976285	0.308411
0.909804	0.976285	0.308411
0.909804	0.976285	0.308411
0.905882	0.976285	0.308411
0.905882	0.976285	0.308411
0.905882	0.976285	0.313084
0.905882	0.976285	0.313084
0.905882	0.976285	0.313084
0.905882	0.972332	0.317757
0.901961	0.972332	0.32243
0.901961	0.972332	0.32243
0.901961	0.972332	0.32243
0.898039	0.972332	0.327103
0.898039	0.972332	0.327103
0.898039	0.972332	0.331776
0.898039	0.972332	0.331776
0.894118	0.968379	0.331776
0.894118	0.968379	0.336449
0.894118	0.968379	0.341121
0.894118	0.968379	0.341121
0.890196	0.968379	0.341121
0.890196	0.964427	0.341121
0.890196	0.964427	0.341121
0.890196	0.964427	0.336449
0.890196	0.964427	0.336449
0.890196	0.960474	0.336449
0.890196	0.960474	0.336449
0.886275	0.960474	0.336449
0.886275	0.960474	0.331776
0.886275	0.960474	0.331776
0.886275	0.960474	0.331776
0.886275	0.956522	0.331776
0.886275	0.956522	0.331776
0.882353	0.956522	0.331776
0.886275	0.956522	0.331776
0.886275	0.956522	0.331776
0.886275	0.956522	0.331776
0.886275	0.956522	0.331776
0.890196	0.956522	0.331776
0.890196	0.956522	0.331776
0.890196	0.956522	0.331776
0.890196	0.960474	0.336449
0.890196	0.960474	0.336449
0.890196	0.960474	0.336449
0.890196	0.960474	0.336449
0.890196	0.960474	0.336449
0.890196	0.960474	0.336449
0.886275	0.960474	0.336449
0.886275	0.960474	0.336449
0.886275	0.960474	0.336449
0.886275	0.956522	0.336449
0.886275	0.956522	0.336449
0.886275	0.956522	0.331776
0.882353	0.956522	0.331776
0.882353	0.956522	0.331776
0.882353	0.956522	0.331776
0.882353	0.956522	0.331776
0.882353	0.956522	0.331776
0.882353	0.952569	0.331776
0.882353	0.952569	0.331776
0.882353	0.952569	0.331776
0.878431	0.952569	0.331776
0.87451	0.952569	0.327103
0.87451	0.952569	0.327103
0.87451	0.952569	0.327103
0.87451	0.952569	0.327103
0.87451	0.952569	0.327103
0.870588	0.952569	0.327103
0.870588	0.952569	0.327103
0.870588	0.952569	0.327103
0.870588	0.952569	0.327103
0.870588	0.952569	0.327103
0.870588	0.952569	0.331776
0.870588	0.952569	0.327103
0.870588	0.952569	0.327103
0.870588	0.952569	0.327103
0.870588	0.952569	0.327103
0.870588	0.952569	0.331776
0.866667	0.952569	0.327103
0.866667	0.952569	0.327103
0.870588	0.956522	0.331776
0.870588	0.956522	0.331776
0.870588	0.956522	0.331776
0.866667	0.956522	0.327103
0.866667	0.956522	0.327103
0.866667	0.956522	0.327103
0.870588	0.956522	0.331776
0.870588	0.956522	0.331776
0.870588	0.956522	0.331776
0.870588	0.956522	0.331776
0.870588	0.956522	0.331776
0.870588	0.956522	0.331776
0.87451	0.956522	0.336449
0.87451	0.956522	0.336449
0.87451	0.956522	0.336449
0.87451	0.956522	0.336449
0.87451	0.956522	0.336449
0.87451	0.956522	0.336449
0.87451	0.956522	0.336449
0.87451	0.956522	0.336449
0.87451	0.956522	0.336449
0.87451	0.956522	0.336449
0.87451	0.956522	0.336449
0.87451	0.956522	0.336449
0.870588	0.956522	0.331776
0.87451	0.952569	0.336449
0.87451	0.952569	0.336449
0.87451	0.952569	0.336449
0.87451	0.952569	0.336449
0.87451	0.952569	0.336449
0.87451	0.952569	0.336449
0.87451	0.952569	0.336449
0.87451	0.952569	0.336449
0.87451	0.952569	0.336449
0.87451	0.952569	0.336449
0.87451	0.952569	0.336449
0.87451	0.952569	0.336449
0.878431	0.952569	0.341121
0.878431	0.952569	0.341121
0.882353	0.956522	0.345794
0.886275	0.956522	0.350467
0.886275	0.956522	0.350467
0.890196	0.960474	0.35514
0.894118	0.964427	0.359813
0.894118	0.964427	0.364486
0.894118	0.964427	0.369159
0.894118	0.964427	0.369159
0.898039	0.964427	0.373832
0.901961	0.968379	0.378505
0.901961	0.968379	0.378505
0.905882	0.968379	0.383178
0.909804	0.972332	0.38785
0.909804	0.972332	0.38785
0.909804	0.976285	0.392523
0.913725	0.976285	0.397196
0.913725	0.976285	0.397196
0.917647	0.980237	0.401869
0.917647	0.980237	0.401869
0.921569	0.980237	0.406542
0.921569	0.98419	0.411215
0.921569	0.98419	0.411215
0.921569	0.98419	0.415888
0.92549	0.98419	0.420561
0.92549	0.98419	0.420561
0.92549	0.98419	0.420561
0.92549	0.98419	0.425234
0.92549	0.98419	0.425234
0.92549	0.98419	0.429907
0.92549	0.98419	0.429907
0.92549	0.98419	0.429907
0.92549	0.98419	0.434579
0.92549	0.98419	0.434579
0.92549	0.98419	0.434579
0.92549	0.98419	0.434579
0.92549	0.98419	0.434579
0.929412	0.980237	0.439252
0.929412	0.980237	0.439252
0.929412	0.980237	0.443925
0.929412	0.980237	0.443925
0.929412	0.980237	0.443925
0.929412	0.980237	0.443925
0.929412	0.980237	0.448598
0.929412	0.980237	0.448598
0.929412	0.980237	0.448598
0.929412	0.980237	0.448598
0.929412	0.980237	0.448598
0.929412	0.980237	0.448598
0.929412	0.980237	0.448598
0.929412	0.976285	0.453271
0.929412	0.976285	0.453271
0.929412	0.976285	0.453271
0.929412	0.976285	0.453271
0.929412	0.976285	0.448598
0.929412	0.976285	0.448598
0.929412	0.976285	0.448598
0.929412	0.976285	0.448598
0.929412	0.976285	0.448598
0.929412	0.976285	0.443925
0.929412	0.976285	0.443925
0.929412	0.976285	0.443925
0.929412	0.976285	0.443925
0.929412	0.976285	0.439252
0.929412	0.976285	0.439252
0.929412	0.976285	0.439252
0.929412	0.976285	0.439252
0.929412	0.976285	0.439252
0.929412	0.976285	0.439252
0.929412	0.976285	0.439252
0.929412	0.976285	0.439252
0.929412	0.976285	0.439252
0.929412	0.976285	0.443925
0.929412	0.980237	0.448598
0.933333	0.980237	0.453271
0.937255	0.980237	0.457944
0.937255	0.980237	0.462617
0.941176	0.980237	0.46729
0.941176	0.980237	0.476636
0.945098	0.980237	0.476636
0.945098	0.980237	0.481308
0.94902	0.98419	0.485981
0.945098	0.98419	0.495327
0.94902	0.988142	0.495327
0.94902	0.988142	0.495327
0.94902	0.988142	0.5
0.94902	0.988142	0.509346
0.94902	0.992095	0.514019
0.94902	0.992095	0.514019
0.94902	0.992095	0.514019
0.94902	0.992095	0.514019
0.94902	0.992095	0.514019
0.94902	0.992095	0.514019
0.94902	0.996047	0.514019
0.94902	0.996047	0.514019
0.945098	0.996047	0.514019
0.94902	0.996047	0.509346
0.94902	0.996047	0.509346
0.94902	0.996047	0.509346
0.945098	1	0.509346
0.945098	1	0.509346
0.945098	1	0.509346
0.94902	1	0.514019
0.94902	1	0.514019
0.94902	1	0.514019
0.94902	1	0.514019
0.94902	1	0.518692
0.94902	1	0.518692
0.94902	1	0.518692
0.94902	1	0.523364
0.94902	1	0.523364
0.94902	1	0.523364
0.952941	1	0.523364
0.952941	1	0.528037
0.952941	1	0.528037
0.94902	1	0.53271
0.94902	1	0.53271
0.94902	1	0.53271
0.94902	1	0.537383
0.94902	1	0.537383
0.94902	1	0.542056
0.94902	1	0.546729
0.94902	1	0.542056
0.94902	1	0.542056
0.94902	1	0.546729
0.94902	1	0.546729
0.94902	1	0.551402
0.94902	1	0.551402
0.94902	1	0.556075
0.94902	1	0.556075
0.94902	1	0.556075
0.94902	1	0.560748
0.94902	0.996047	0.565421
0.945098	0.996047	0.565421
0.945098	0.996047	0.574766
0.941176	0.996047	0.579439
0.941176	0.996047	0.584112
0.941176	0.996047	0.588785
0.937255	0.996047	0.593458
0.937255	0.996047	0.598131
0.937255	0.996047	0.602804
0.933333	0.996047	0.607477
0.933333	0.992095	0.61215
0.929412	0.992095	0.616822
0.929412	0.992095	0.621495
0.929412	0.992095	0.626168
0.92549	0.992095	0.630841
0.92549	0.992095	0.635514
0.921569	0.992095	0.640187
0.921569	0.988142	0.640187
0.921569	0.988142	0.64486
0.917647	0.988142	0.649533
0.917647	0.988142	0.649533
0.913725	0.988142	0.649533
0.909804	0.98419	0.649533
0.901961	0.980237	0.649533
0.898039	0.976285	0.64486
0.890196	0.972332	0.64486
0.886275	0.968379	0.640187
0.878431	0.960474	0.640187
0.870588	0.956522	0.635514
0.862745	0.952569	0.635514
0.858824	0.948617	0.635514
0.85098	0.944664	0.630841
0.843137	0.936759	0.630841
0.835294	0.932806	0.626168
0.827451	0.928854	0.626168
0.823529	0.924901	0.621495
0.815686	0.916996	0.616822
0.811765	0.913043	0.616822
0.803922	0.909091	0.61215
0.796078	0.905138	0.61215
0.788235	0.897233	0.607477
0.780392	0.893281	0.607477
0.772549	0.893281	0.602804
0.772549	0.893281	0.602804
0.768627	0.893281	0.607477
0.768627	0.893281	0.607477
0.764706	0.893281	0.61215
0.764706	0.893281	0.61215
0.764706	0.893281	0.61215
0.760784	0.893281	0.61215
0.756863	0.897233	0.616822
0.756863	0.897233	0.616822
0.756863	0.897233	0.616822
0.752941	0.897233	0.616822
0.752941	0.897233	0.621495
0.74902	0.901186	0.621495
0.74902	0.901186	0.621495
0.745098	0.901186	0.621495
0.745098	0.901186	0.621495
0.741176	0.901186	0.626168
0.741176	0.901186	0.626168
0.737255	0.901186	0.626168
0.737255	0.901186	0.626168
0.737255	0.901186	0.630841
0.737255	0.901186	0.626168
0.737255	0.901186	0.626168
0.737255	0.901186	0.626168
0.733333	0.905138	0.630841
0.733333	0.905138	0.630841
0.733333	0.905138	0.635514
0.737255	0.909091	0.640187
0.737255	0.909091	0.64486
0.737255	0.909091	0.649533
0.737255	0.913043	0.649533
0.737255	0.913043	0.654206
0.733333	0.913043	0.663551
0.733333	0.913043	0.663551
0.733333	0.916996	0.668224
0.737255	0.916996	0.672897
0.737255	0.920949	0.67757
0.737255	0.920949	0.686916
0.737255	0.920949	0.686916
0.737255	0.920949	0.691589
0.737255	0.924901	0.696262
0.737255	0.924901	0.696262
0.737255	0.924901	0.700935
0.737255	0.924901	0.705607
0.737255	0.924901	0.705607
0.737255	0.928854	0.705607
0.737255	0.928854	0.71028
0.737255	0.928854	0.71028
0.737255	0.928854	0.714953
0.733333	0.928854	0.714953
0.733333	0.928854	0.714953
0.72549	0.920949	0.714953
0.721569	0.916996	0.714953
0.717647	0.913043	0.714953
0.713725	0.909091	0.71028
0.705882	0.905138	0.71028
0.701961	0.901186	0.71028
0.698039	0.897233	0.71028
0.690196	0.893281	0.705607
0.686275	0.889328	0.705607
0.682353	0.885375	0.705607
0.678431	0.881423	0.705607
0.67451	0.873518	0.700935
0.670588	0.873518	0.700935
0.666667	0.869565	0.700935
0.666667	0.865613	0.700935
0.658824	0.865613	0.700935
0.654902	0.86166	0.696262
0.654902	0.86166	0.696262
0.65098	0.86166	0.696262
0.647059	0.857708	0.696262
0.647059	0.853755	0.696262
0.643137	0.853755	0.691589
0.639216	0.853755	0.691589
0.639216	0.853755	0.691589
0.635294	0.853755	0.691589
0.635294	0.853755	0.691589
0.635294	0.857708	0.691589
0.631373	0.857708	0.691589
0.627451	0.857708	0.691589
0.631373	0.86166	0.691589
0.627451	0.86166	0.696262
0.623529	0.857708	0.700935
0.615686	0.857708	0.700935
0.607843	0.853755	0.705607
0.603922	0.849802	0.71028
0.596078	0.849802	0.714953
0.588235	0.84585	0.719626
0.580392	0.841897	0.724299
0.572549	0.837945	0.728972
0.568627	0.833992	0.733645
0.564706	0.833992	0.738318
0.560784	0.83004	0.742991
0.556863	0.826087	0.747664
0.552941	0.822134	0.752336
0.54902	0.822134	0.757009
0.54902	0.822134	0.761682
0.545098	0.818182	0.766355
0.541176	0.814229	0.775701
0.541176	0.814229	0.780374
0.537255	0.814229	0.785047
0.537255	0.810277	0.78972
0.533333	0.806324	0.794393
0.529412	0.802372	0.799065
0.529412	0.802372	0.799065
0.529412	0.802372	0.799065
0.52549	0.802372	0.803738
0.52549	0.802372	0.808411
0.52549	0.802372	0.813084
0.521569	0.802372	0.813084
0.521569	0.798419	0.817757
0.517647	0.798419	0.82243
0.517647	0.798419	0.82243
0.517647	0.798419	0.827103
0.513725	0.798419	0.831776
0.513725	0.798419	0.836449
0.513725	0.798419	0.836449
0.513725	0.798419	0.836449
0.509804	0.794466	0.845794
0.509804	0.794466	0.845794
0.505882	0.794466	0.850467
0.505882	0.794466	0.85514
0.505882	0.794466	0.85514
0.505882	0.794466	0.859813
0.501961	0.794466	0.859813
0.498039	0.794466	0.864486
0.498039	0.794466	0.864486
0.498039	0.794466	0.864486
0.498039	0.798419	0.859813
0.494118	0.798419	0.864486
0.494118	0.798419	0.864486
0.494118	0.802372	0.864486
0.494118	0.802372	0.864486
0.494118	0.802372	0.864486
0.494118	0.802372	0.864486
0.494118	0.806324	0.859813
0.494118	0.806324	0.864486
0.494118	0.806324	0.864486
0.494118	0.806324	0.864486
0.494118	0.810277	0.864486
0.490196	0.810277	0.864486
0.490196	0.814229	0.859813
0.490196	0.814229	0.864486
0.490196	0.814229	0.864486
0.490196	0.814229	0.864486
0.486275	0.818182	0.864486
0.486275	0.818182	0.864486
0.486275	0.818182	0.864486
0.486275	0.818182	0.864486
0.482353	0.818182	0.864486
0.482353	0.814229	0.864486
0.482353	0.814229	0.864486
0.482353	0.814229	0.859813
0.482353	0.814229	0.859813
0.482353	0.814229	0.864486
0.478431	0.814229	0.859813
0.478431	0.814229	0.859813
0.478431	0.814229	0.864486
0.478431	0.814229	0.864486
0.47451	0.814229	0.859813
0.47451	0.814229	0.859813
0.47451	0.814229	0.859813
0.470588	0.814229	0.859813
0.470588	0.814229	0.859813
0.470588	0.814229	0.859813
0.470588	0.814229	0.859813
0.466667	0.810277	0.859813
0.466667	0.810277	0.864486
0.466667	0.810277	0.869159
0.466667	0.810277	0.869159
0.466667	0.810277	0.873832
0.466667	0.810277	0.878505
0.466667	0.810277	0.883178
0.466667	0.810277	0.883178
0.466667	0.810277	0.88785
0.466667	0.810277	0.892523
0.466667	0.806324	0.897196
0.466667	0.806324	0.897196
0.466667	0.806324	0.897196
0.466667	0.806324	0.901869
0.466667	0.806324	0.906542
0.466667	0.806324	0.906542
0.466667	0.806324	0.906542
0.466667	0.806324	0.911215
0.466667	0.806324	0.911215
0.466667	0.806324	0.915888
0.466667	0.806324	0.915888
0.466667	0.806324	0.920561
0.466667	0.806324	0.920561
0.466667	0.806324	0.925234
0.466667	0.806324	0.925234
0.466667	0.806324	0.929907
0.466667	0.806324	0.929907
0.466667	0.806324	0.934579
0.470588	0.806324	0.934579
0.470588	0.806324	0.934579
0.470588	0.806324	0.939252
0.470588	0.806324	0.943925
0.470588	0.806324	0.943925
0.470588	0.806324	0.943925
0.470588	0.802372	0.948598
0.47451	0.802372	0.953271
0.47451	0.802372	0.953271
0.47451	0.802372	0.953271
0.47451	0.802372	0.957944
0.47451	0.802372	0.957944
0.47451	0.802372	0.962617
0.478431	0.802372	0.962617
0.478431	0.802372	0.962617
0.478431	0.802372	0.962617
0.478431	0.802372	0.962617
0.478431	0.802372	0.957944
0.482353	0.802372	0.953271
0.482353	0.802372	0.953271
0.482353	0.802372	0.948598
0.482353	0.802372	0.948598
[truncated: 2,321 more rows]
