# Supplementary material for: Cargoes move from cis to trans-Golgi compartments and concentrate in the TGN before exiting
Source: EMBO Rep. 2025 Sep 3;26(19):4742–65. doi: 10.1038/s44319-025-00548-9 (PMC12508209; doi:10.1038/s44319-025-00548-9)
Supplement: Supplementary file 6 — Source data Fig. 4 [file 44319_2025_548_MOESM6_ESM.zip › Fig4/Fig4b.xlsx]

## Sheet: I exp
		GM130	TGN46	hGh
	T5	0	1	-0.1875	T5	Average	hGh
		0	1	-0.14035			0.124346
		0	1	-0.13115
		0	1	-0.11364
		0	1	-0.0597
		0	1	-0.0411
		0	1	-0.02326
		0	1	0
		0	1	0.08
		0	1	0.09589
		0	1	0.107692
		0	1	0.147541
		0	1	0.163934
		0	1	0.210526
		0	1	0.211538
		0	1	0.228916
		0	1	0.233333
		0	1	0.236842
		0	1	0.25641
		0	1	0.259259
		0	1	0.267606
		0	1	0.269841
		0	1	0.273973
		0	1	0.371429
		0	1	0.390625
	T15	0	1	-0.35294	T5	Average	hGh
		0	1	-0.25			0.37477
		0	1	-0.04
		0	1	0.061224
		0	1	0.18
		0	1	0.185185
		0	1	0.205128
		0	1	0.25
		0	1	0.276596
		0	1	0.306122
		0	1	0.353846
		0	1	0.369565
		0	1	0.4
		0	1	0.452632
		0	1	0.453333
		0	1	0.482143
		0	1	0.484375
		0	1	0.490909
		0	1	0.508475
		0	1	0.55
		0	1	0.612245
		0	1	0.657895
		0	1	0.686567
		0	1	0.945946
		0		1.1
	T25	0	1	0.166667	T5	Average	hGh
		0	1	0.180328			0.586702
		0	1	0.25
		0	1	0.3
		0	1	0.306452
		0	1	0.333333
		0	1	0.365854
		0	1	0.412698
		0	1	0.558824
		0	1	0.561404
		0	1	0.563636
		0	1	0.564103
		0	1	0.587302
		0	1	0.608696
		0	1	0.633333
		0	1	0.652174
		0	1	0.671233
		0	1	0.706897
		0	1	0.710526
		0	1	0.740741
		0	1	0.77551
		0	1	0.794521
		0	1	0.919355
		0	1	1.05
		0		1.25397
	T40	0	1	0.228571	T5	Average	hGh
		0	1	0.381579			0.804284
		0	1	0.439394
		0	1	0.469697
		0	1	0.472973
		0	1	0.532258
		0	1	0.542373
		0	1	0.605263
		0	1	0.630952
		0	1	0.637681
		0	1	0.724138
		0	1	0.785714
		0	1	0.786885
		0	1	0.795918
		0	1	0.814286
		0	1	0.88
		0	1	0.95
		0	1	0.952941
		0	1	1.01639
		0	1	1.14634
		0	1	1.19444
		0	1	1.24324
		0	1	1.26531
		0	1	1.26866
		0	1	1.34211

## Sheet: II EXP
		GM130	TGN46	hGh
	T5	0	1	0.294118	T5	Average	hGh
		0	1	0.244898			0.209766
		0	1	0.536585
		0	1	0.480769
		0	1	0
		0	1	-0.0727273
		0	1	0.285714
		0	1	0
		0	1	0.537037
		0	1	-0.163636
		0	1	-0.257143
		0	1	0
		0	1	0.684211
		0	1	0.382979
		0	1	0.0886076
		0	1	0.408163
		0	1	0
		0	1	0
		0	1	0
		0	1	0.708861
		0	1	0.159091
		0	1	0.577778
		0	1	0
		0	1	0.348837
		0	1	0
	T15	0	1	0.690909	T5	Average	hGh
		0	1	0.508475			0.587317
		0	1	0.48
		0	1	0.545455
		0	1	0.728814
		0	1	0.361446
		0	1	1
		0	1	0.352941
		0	1	0.647059
		0	1	0.9
		0	1	0.526882
		0	1	0.666667
		0	1	0.333333
		0	1	0.592593
		0	1	0.625
		0	1	0.428571
		0	1	0.654545
		0	1	0.368421
		0	1	0.6875
		0	1	0.383929
		0	1	0.553191
		0	1	1
		0	1	0.0819672
		0	1	1.56522
		0	1	0
	T25	0	1	1.10417	T5	Average	hGh
		0	1	1			0.890189
		0	1	0.43662
		0	1	1.08333
		0	1	0.34375
		0	1	0.909091
		0	1	1.26
		0	1	1.125
		0	1	0.419753
		0	1	0.634921
		0	1	1.22414
		0	1	0.958904
		0	1	0.359223
		0	1	0.484848
		0	1	1
		0	1	0.857143
		0	1	0.242857
		0	1	2.02326
		0	1	1.19565
		0	1	1.56522
		0	1	1
		0	1	0.382979
		0	1	1.10526
		0	1	0.3
		0	1	1.33333
		0	1	0.795455
					T5	Average	hGh
	T40	0	1	1.79365			0.994793
		0	1	1
		0	1	2.25
		0	1	1.39583
		0	1	0.470588
		0	1	0.213115
		0	1	0.176471
		0	1	1.64706
		0	1	0.673913
		0	1	0.264706
		0	1	1
		0	1	1.08434
		0	1	0.794521
		0	1	0.631579
		0	1	1.43243
		0	1	0.681818
		0	1	1.05357
		0	1	0.76
		0	1	1.12069
		0	1	1.61818
		0	1	0.78
		0	1	0.791667
		0	1	0.957447
		0	1	0.913043
		0	1	1.36
		0	1	1

## Sheet: III exp
		GM130	TGN46	hGh
	T5	0	1	0.365385	T5	Average	hGh
		0	1	0.302632			0.167366
		0	1	0.291667
		0	1	0.232877
		0	1	0.350877
		0	1	0.0851064
		0	1	0.242105
		0	1	0.302326
		0	1	0.175
		0	1	0.341463
		0	1	0.655914
		0	1	0.328125
		0	1	0.230769
		0	1	0
		0	1	-0.365854
		0	1	0.0322581
		0	1	-0.32
		0	1	0.0736842
		0	1	0
		0	1	0
		0	1	0.290909
		0	1	0.263158
		0	1	0.392157
		0	1	-0.0864198
		0	1	0
	T15	0	1	0.907692	T5	Average	hGh
		0	1	0.4			0.438471
		0	1	0.367347
		0	1	0.213592
		0	1	0.8
		0	1	0.470588
		0	1	0.222222
		0	1	0.125
		0	1	0.40625
		0	1	0.192308
		0	1	0.245283
		0	1	0.142857
		0	1	0.460317
		0	1	0.22
		0	1	0
		0	1	0.709091
		0	1	0.72549
		0	1	0.711538
		0	1	0.122449
		0	1	0.253521
		0	1	0.857143
		0	1	1
		0	1	0.560606
		0	1	0.146341
		0	1	0.702128
	T25	0	1	1.08	T5	Average	hGh
		0	1	0.554217			0.629871
		0	1	1
		0	1	0.728
		0	1	0.432099
		0	1	0.229508
		0	1	0.569444
		0	1	0.854545
		0	1	0.4
		0	1	0.767123
		0	1	1
		0	1	0.733333
		0	1	0.339286
		0	1	0.876543
		0	1	0.537634
		0	1	0.546667
		0	1	0.303571
		0	1	1.04687
		0	1	0.288136
		0	1	0.842105
		0	1	0.666667
		0	1	0.232143
		0	1	0
		0	1	0.611111
		0	1	0.819277
		0	1	0.918367
					T5	Average	hGh
	T40	0	1	1.16393			0.931998
		0	1	1.12162
		0	1	0.166667
		0	1	0.901235
		0	1	0.888889
		0	1	0.460526
		0	1	0.603448
		0	1	0.765625
		0	1	1.24658
		0	1	1
		0	1	0.847458
		0	1	0.921875
		0	1	0.944444
		0	1	1.225
		0	1	1.125
		0	1	1.4
		0	1	1.08772
		0	1	1.42708
		0	1	1
		0	1	0.887324
		0	1	0.631068
		0	1	0.771429
		0	1	0.43662
		0	1	1.88462
		0	1	0.150943
		0	1	1.17284
