# Supplementary material for: Cargoes move from cis to trans-Golgi compartments and concentrate in the TGN before exiting
Source: EMBO Rep. 2025 Sep 3;26(19):4742–65. doi: 10.1038/s44319-025-00548-9 (PMC12508209; doi:10.1038/s44319-025-00548-9)
Supplement: Supplementary file 7 — Source data Fig. 5 [file 44319_2025_548_MOESM7_ESM.zip]

Archive with 30 entries (25 files):
- Fig5/
- __MACOSX/._Fig5
- Fig5/Fig5B/
- __MACOSX/Fig5/._Fig5B
- Fig5/Fig5A.zip
- __MACOSX/Fig5/._Fig5A.zip
- Fig5/Fig5a.png
- __MACOSX/Fig5/._Fig5a.png
- Fig5/Fig5c.xlsx
- __MACOSX/Fig5/._Fig5c.xlsx
- Fig5/Fig5d.xlsx
- __MACOSX/Fig5/._Fig5d.xlsx
- Fig5/Fig5B/Fig5b VSVG Rush 60 min/
- __MACOSX/Fig5/Fig5B/._Fig5b VSVG Rush 60 min
- Fig5/Fig5B/Fig5b GPI Rush 60 min/
- __MACOSX/Fig5/Fig5B/._Fig5b GPI Rush 60 min
- Fig5/Fig5B/Fig5b LAMP1 Rush 60 min/
- __MACOSX/Fig5/Fig5B/._Fig5b LAMP1 Rush 60 min
- Fig5/Fig5B/Fig5b VSVG Rush 60 min/VSVG Rush 60 min.xlsx
- __MACOSX/Fig5/Fig5B/Fig5b VSVG Rush 60 min/._VSVG Rush 60 min.xlsx
- Fig5/Fig5B/Fig5b VSVG Rush 60 min/VSVG Rush 60 min.jpg
- __MACOSX/Fig5/Fig5B/Fig5b VSVG Rush 60 min/._VSVG Rush 60 min.jpg
- Fig5/Fig5B/Fig5b GPI Rush 60 min/GPI Rush 60 min.xlsx
- __MACOSX/Fig5/Fig5B/Fig5b GPI Rush 60 min/._GPI Rush 60 min.xlsx
- Fig5/Fig5B/Fig5b GPI Rush 60 min/GPI Rush 60 min.jpg
- __MACOSX/Fig5/Fig5B/Fig5b GPI Rush 60 min/._GPI Rush 60 min.jpg
- Fig5/Fig5B/Fig5b LAMP1 Rush 60 min/LAMP1 Rush 60 min .xlsx
- __MACOSX/Fig5/Fig5B/Fig5b LAMP1 Rush 60 min/._LAMP1 Rush 60 min .xlsx
- Fig5/Fig5B/Fig5b LAMP1 Rush 60 min/LAMP1 Rush 60 min.jpg
- __MACOSX/Fig5/Fig5B/Fig5b LAMP1 Rush 60 min/._LAMP1 Rush 60 min.jpg
