# Supplementary material for: Cargoes move from cis to trans-Golgi compartments and concentrate in the TGN before exiting
Source: EMBO Rep. 2025 Sep 3;26(19):4742–65. doi: 10.1038/s44319-025-00548-9 (PMC12508209; doi:10.1038/s44319-025-00548-9)
Supplement: Supplementary file 7 — Source data Fig. 5 [file 44319_2025_548_MOESM7_ESM.zip › Fig5/Fig5c.xlsx]

## Sheet: I exp
	GM130	TGN46	RUSH VSVG-GFP
T60	0	1	0.565826	Average	0.980203
	0	1	0.602165
	0	1	0.827324
	0	1	0.829588
	0	1	0.874766
	0	1	0.911051
	0	1	0.926136
	0	1	0.965636
	0	1	1.00993
	0	1	1.12121
	0	1	1.22571
	0	1	1.23192
	0	1	1.29128
	0	1	1.3403
	GM130	TGN46	RUSH GPI-GFP
T60	0	1	1.36792	Average	0.879841
	0	1	0.927022
	0	1	0.642623
	0	1	0.837079
	0	1	0.802062
	0	1	0.901674
	0	1	1.17199
	0	1	0.813804
	0	1	0.791785
	0	1	0.619847
	0	1	0.881657
	0	1	0.935922
	0	1	0.823988
	0	1	0.986813
	0	1	0.903846
	0	1	0.8352
	0	1	1.1512
	0	1	0.891104
	0	1	0.63138
	0	1	0.866812
	0	1	0.809639
	0	1	0.781633
	0	1	0.865269
	0	1	0.875912
	GM130	TGN46	LAMP1-GFP RUSH
T60	0	1	0.545852	Average	1.05715
	0	1	0.737342
	0	1	0.779559
	0	1	0.82377
	0	1	0.835234
	0	1	0.873278
	0	1	0.907029
	0	1	0.921008
	0	1	1.02252
	0	1	1.02812
	0	1	1.11278
	0	1	1.11722
	0	1	1.12748
	0	1	1.13065
	0	1	1.13352
	0	1	1.13814
	0	1	1.14868
	0	1	1.16593
	0	1	1.19006
	0	1	1.25312
	0	1	1.27737
	0	1	1.34268
	0	1	1.36804
	0	1	1.39222

## Sheet: II exp
		GM130	TGN46	LAMP1
	T60	0	1	0.504762	Averge	0.892684
		0	1	0.88
		0	1	0.875
		0	1	1
		0	1	0.771429
		0	1	0.738095
		0	1	0.672414
		0	1	1.20513
		0	1	0.770833
		0	1	1.23684
		0	1	0.72093
		0	1	0.468354
		0	1	1
		0	1	1
		0	1	0.886792
		0	1	1.2027
		0	1	0.7
		0	1	1
		0	1	0.839286
		0	1	1
		0	1	0.56
		0	1	1
		0	1	0.482759
		0	1	1.90909
		GM130	TGN46	RUSH GPI-GFP
	T60	0	1	1.13793	Averge	0.816074
		0	1	0.193548
		0	1	1
		0	1	0.790323
		0	1	0.710526
		0	1	0.788462
		0	1	0.709091
		0	1	0.744186
		0	1	0.295455
		0	1	0.509804
		0	1	1.18605
		0	1	0.955556
		0	1	0.372093
		0	1	0.5
		0	1	1.15254
		0	1	0.789474
		0	1	0.574468
		0	1	0.78
		0	1	1.64516
		0	1	1
		0	1	0.464286
		0	1	0.85
		0	1	0.880952
		0	1	1.29032
		0	1	1.08163
		GM130	TGN46	RUSH VSVG-GFP
	T60	0	1	1.15	Averge	0.916969
		0	1	1
		0	1	1
		0	1	1
		0	1	1
		0	1	0.928571
		0	1	1.30435
		0	1	1
		0	1	1.26667
		0	1	0.66129
		0	1	1.26923
		0	1	1.36957
		0	1	1
		0	1	0.559322
		0	1	1.18182
		0	1	1.25926
		0	1	0.642857
		0	1	1.2
		0	1	0.364865
		0	1	0.0410959
		0	1	1.26582
		0	1	0.816667
		0	1	1
		0	1	0
		0	1	0.642857

## Sheet: III exp
		GM130	TGN46	LAMP1
	T60	0	1.09615	0.912281	Average	0.832138
		0	1.75556	0.56962
		0	1	1
		0	0.792208	1.2623
		0	1.72727	0.578947
		0	1.02083	0.979592
		0	1	1
		0	1.125	0.888889
		0	1.18182	0.846154
		0	1.17949	0.847826
		0	0.452055	2.21212
		0	5.47059	0.182796
		0	1.09677	0.911765
		0	15.6	0.0641026
		0	1.33333	0.75
		0	1.42857	0.7
		0	1.2	0.833333
		0	2.125	0.470588
		0	1.14634	0.87234
		0	1.18182	0.846154
		0	2.81818	0.354839
		0	1	1
		0	0.919355	1.08772
		0	1.46429	0.682927
		0	1.05357	0.949153
		GM130	TGN46	GPI
	T60	0	0.9	1.11111	Average	0.727859
		0	1.11111	0.9
		0	0.981481	1.01887
		0	2.47368	0.404255
		0	1	1
		0	1.38462	0.722222
		0	2.92	0.342466
		0	2.21739	0.45098
		0	0.868421	1.15152
		0	2.35	0.425532
		0	1.92	0.520833
		0	2.25926	0.442623
		0	1.82609	0.547619
		0	2.3125	0.432432
		0	1.1	0.909091
		0	1	1
		0	1.5	0.666667
		0	0.837209	1.19444
		0	1.55556	0.642857
		0	1.14286	0.875
		0	3.36364	0.297297
		0	2.86364	0.349206
		0	1	1
		0	0.837209	1.19444
		0	1.675	0.597015
		GM130	TGN46	VSVG
	T60	0	1.64444	0.608108	Average	0.945314
		0	1.15	0.869565
		0	0.875	1.14286
		0	0.864407	1.15686
		0	0.795455	1.25714
		0	0.763889	1.30909
		0	1.64865	0.606557
		0	1	1
		0	1.22581	0.815789
		0	0.960784	1.04082
		0	1.29032	0.775
		0	0.75641	1.32203
		0	1	1
		0	1	1
		0	2.58621	0.386667
		0	1.10909	0.901639
		0	1.08511	0.921569
		0	1.09756	0.911111
		0	1	1
		0	1.1	0.909091
		0	1.01149	0.988636
		0	1.08511	0.921569
		0	1	1
		0	1.11429	0.897436
		0	1.12195	0.891304
