# Supplementary material for: Cargoes move from cis to trans-Golgi compartments and concentrate in the TGN before exiting
Source: EMBO Rep. 2025 Sep 3;26(19):4742–65. doi: 10.1038/s44319-025-00548-9 (PMC12508209; doi:10.1038/s44319-025-00548-9)
Supplement: Supplementary file 7 — Source data Fig. 5 [file 44319_2025_548_MOESM7_ESM.zip › Fig5/Fig5d.xlsx]

## Sheet: Foglio1
Time	Mean	SEM
0	1	0
0.333333	0.99313	0.0197439
0.5	0.980498	0.0205241
0.666667	0.997585	0.0181372
0.833333	1.0087	0.0223699
1	1.01282	0.0181582
1.16667	0.99995	0.0252977
1.33333	1.01239	0.0228919
1.5	0.999792	0.0347186
1.66667	1.0077	0.0239862
1.83333	1.01826	0.0205753
2	1.01911	0.0245854
2.16667	1.01845	0.0279111
2.33333	1.00237	0.0276978
2.5	1.00249	0.0247634
2.66667	1.01057	0.0274344
2.83333	1.02527	0.0198974
3	0.99952	0.0350883
3.16667	1.00063	0.0284354
3.33333	0.990623	0.0297805
3.5	1.01184	0.0259685
3.66667	0.989951	0.0260641
3.83333	1.00546	0.0321172
4	0.99344	0.0321001
4.16667	0.980613	0.0401804
4.33333	0.965529	0.03483
4.5	0.98866	0.0188224
4.66667	0.981445	0.0442606
4.83333	0.98707	0.030956
5	0.985575	0.0307559
5.16667	0.968946	0.0401548
5.33333	0.984928	0.0336066
5.5	0.968123	0.0306841
5.66667	0.955495	0.0441598
5.83333	0.978218	0.0263857
6	0.948803	0.0321769
6.16667	0.973271	0.0262201
6.33333	0.969496	0.0213764
6.5	0.947229	0.0177726
6.66667	0.996501	0.0268468
6.83333	0.936823	0.0261323
7	1.00168	0.020542
7.16667	0.977933	0.00600925
7.33333	0.956418	0.0286346
7.5	0.944646	0.0282755
7.66667	0.953445	0.0370296
7.83333	0.975452	0.0271653
8	0.933291	0.0385961
8.16667	0.963294	0.024893
8.33333	0.947841	0.0204484
8.5	0.960811	0.0349713
8.66667	0.939709	0.0281836
8.83333	0.921858	0.0356339
9	0.927327	0.0376623
9.16667	0.964254	0.021558
9.33333	0.942897	0.0288445
9.5	0.885423	0.00802226
9.66667	0.925746	0.029481
9.83333	0.907115	0.0429471
10	0.888416	0.0363791
10.1667	0.8748	0.0363626
10.3333	0.918426	0.0320112
10.5	0.886291	0.0231177
10.6667	0.877627	0.0405951
10.8333	0.834373	0.0264792
11	0.905038	0.0342599
11.1667	0.837501	0.0177838
11.3333	0.843954	0.0145399
11.5	0.868798	0.0283082
11.6667	0.886406	0.0334629
11.8333	0.846418	0.0319093
12	0.882467	0.0365049
12.1667	0.823234	0.0321473
12.3333	0.817316	0.0156888
12.5	0.827371	0.0279542
12.6667	0.812741	0.0341994
12.8333	0.817154	0.0253359
13	0.827211	0.0202631
13.1667	0.828673	0.0365994
13.3333	0.813177	0.0238776
13.5	0.797728	0.0259097
13.6667	0.819647	0.0255886
13.8333	0.860617	0.0261827
14	0.853551	0.0265175
14.1667	0.811661	0.0385583
14.3333	0.843366	0.0293606
14.5	0.823707	0.0233129
14.6667	0.831751	0.0355299
14.8333	0.827218	0.00878233
15	0.84916	0.032919
15.1667	0.843778	0.0216372
15.3333	0.821338	0.0296821
15.5	0.803408	0.0179823
15.6667	0.817737	0.0335586
15.8333	0.81759	0.0342023
16	0.821949	0.0216918
16.1667	0.825385	0.0198434
16.3333	0.808475	0.0288891
16.5	0.815797	0.0425668
16.6667	0.800749	0.0218549
16.8333	0.80423	0.0362886
17	0.80362	0.0258198
17.1667	0.796693	0.0200106
17.3333	0.806906	0.0249532
17.5	0.827089	0.0231841
17.6667	0.786683	0.0270514
17.8333	0.795639	0.0412716
18	0.796609	0.0510568
18.1667	0.759474	0.0233001
18.3333	0.801089	0.035626
18.5	0.801929	0.0387308
18.6667	0.80006	0.0284634
18.8333	0.782053	0.0330286
19	0.73123	0.0284288
19.1667	0.768724	0.0227065
19.3333	0.755647	0.0173896
19.5	0.727079	0.0430037
19.6667	0.743991	0.0310301
19.8333	0.712084	0.0247922
20	0.717428	0.0260537
20.1667	0.728565	0.0304819
20.3333	0.738816	0.0413443
20.5	0.74468	0.0431728
20.6667	0.708133	0.0343556
20.8333	0.683384	0.0243295
21	0.723039	0.0290014
21.1667	0.709182	0.0294829
21.3333	0.720631	0.036918
21.5	0.713227	0.0233891
21.6667	0.68759	0.0187783
21.8333	0.707361	0.0229234
22	0.713993	0.0114596
22.1667	0.717629	0.016059
22.3333	0.715943	0.0447114
22.5	0.71417	0.0398873
22.6667	0.715543	0.0277631
22.8333	0.706761	0.0234225
23	0.707417	0.0327636
23.1667	0.700551	0.0213198
23.3333	0.668948	0.0231392
23.5	0.684862	0.0308219
23.6667	0.693395	0.0525632
23.8333	0.697799	0.0464599
24	0.68539	0.0358214
24.1667	0.644395	0.0489535
24.3333	0.667237	0.0433585
24.5	0.667738	0.0473881
24.6667	0.658713	0.0478576
24.8333	0.64317	0.0339901
25	0.643758	0.0449964
25.1667	0.642947	0.0371809
25.3333	0.609933	0.0239152
25.5	0.625659	0.0390053
25.6667	0.6475	0.0518798
25.8333	0.625182	0.051763
26	0.643974	0.068313
26.1667	0.642258	0.0571444
26.3333	0.616307	0.043836
26.5	0.615105	0.0589405
26.6667	0.614314	0.0356498
26.8333	0.632225	0.0495099
27	0.620552	0.0482997
27.1667	0.632606	0.0532609
27.3333	0.624272	0.0398794
27.5	0.608445	0.0379228
27.6667	0.59399	0.0622126
27.8333	0.577183	0.03691
28	0.561166	0.0503605
28.1667	0.585976	0.0481546
28.3333	0.594293	0.0583307
28.5	0.572994	0.061618
28.6667	0.58357	0.0548822
28.8333	0.576234	0.0541509
29	0.603245	0.0478649
29.1667	0.606582	0.0773302
29.3333	0.566811	0.0539903
29.5	0.554503	0.061377
29.6667	0.561964	0.0562504
29.8333	0.583114	0.0602182
30	0.55388	0.0596973
30.1667	0.59913	0.0595637
30.3333	0.573785	0.0547139
30.5	0.583404	0.0528527
30.6667	0.579098	0.0606484
30.8333	0.54312	0.0633302
31	0.544642	0.0406691
31.1667	0.55545	0.053835
31.3333	0.506026	0.049217
31.5	0.530482	0.0612459
31.6667	0.564119	0.0523163
31.8333	0.559144	0.0378896
32	0.540958	0.052637
32.1667	0.567193	0.0505392
32.3333	0.541858	0.0402151
32.5	0.557838	0.0413518
32.6667	0.543205	0.0512074
32.8333	0.554339	0.046422
33	0.530148	0.046549
33.1667	0.527015	0.0457702
33.3333	0.506914	0.019228
33.5	0.51499	0.058001
33.6667	0.484898	0.0516299
33.8333	0.515874	0.0259742
34	0.522898	0.0588318
34.1667	0.484422	0.0409148
34.3333	0.513234	0.0444247
34.5	0.486414	0.0398189
34.6667	0.458384	0.0321011
34.8333	0.520506	0.0378169
35	0.491493	0.0375392
35.1667	0.521298	0.0403732
35.3333	0.503758	0.045493
35.5	0.483518	0.0445476
35.6667	0.518485	0.0625876
35.8333	0.503837	0.0547693
36	0.495799	0.0411787
36.1667	0.516755	0.038239
36.3333	0.525942	0.041096
36.5	0.498154	0.035115
36.6667	0.526219	0.0403787
36.8333	0.528199	0.0358172
37	0.503342	0.0419764
37.1667	0.515853	0.0550158
37.3333	0.508164	0.0316771
37.5	0.494825	0.0338783
37.6667	0.503133	0.0564295
37.8333	0.484004	0.0648979
38	0.45554	0.0324676
38.1667	0.485442	0.0489715
38.3333	0.508227	0.0476649
38.5	0.528215	0.0368015
38.6667	0.493427	0.0422163
38.8333	0.498817	0.0417249
39	0.517712	0.046423
39.1667	0.508473	0.0698862
39.3333	0.507927	0.043793
39.5	0.467272	0.0556395
39.6667	0.508824	0.0703446
39.8333	0.506853	0.0644227
40	0.487627	0.0448636
40.1667	0.438733	0.0365337
40.3333	0.450901	0.060466
40.5	0.47014	0.0436177
