# Supplementary material for: Cargoes move from cis to trans-Golgi compartments and concentrate in the TGN before exiting
Source: EMBO Rep. 2025 Sep 3;26(19):4742–65. doi: 10.1038/s44319-025-00548-9 (PMC12508209; doi:10.1038/s44319-025-00548-9)
Supplement: Supplementary file 7 — Source data Fig. 5 [file 44319_2025_548_MOESM7_ESM.zip › Fig5/Fig5B/Fig5b VSVG Rush 60 min/VSVG Rush 60 min.xlsx]

## Sheet: Foglio1
Normalized values
Red	Green	Blue
0.0588235	0	0.0120482
0.0588235	0	0.0120482
0.054902	0	0.0160643
0.054902	0	0.0160643
0.054902	0	0.0160643
0.054902	0	0.0160643
0.054902	0	0.0160643
0.054902	0	0.0160643
0.054902	0	0.0160643
0.054902	0	0.0160643
0.054902	0	0.0160643
0.054902	0	0.0160643
0.054902	0	0.0200803
0.054902	0	0.0200803
0.054902	0	0.0200803
0.0588235	0	0.0240964
0.054902	0	0.0240964
0.054902	0	0.0240964
0.054902	0	0.0240964
0.054902	0	0.0240964
0.054902	0	0.0240964
0.054902	0	0.0240964
0.054902	0	0.0281124
0.054902	0	0.0281124
0.054902	0	0.0281124
0.054902	0	0.0281124
0.0509804	0	0.0281124
0.0509804	0	0.0281124
0.0509804	0	0.0281124
0.0509804	0	0.0321285
0.0509804	0	0.0321285
0.0509804	0	0.0321285
0.0509804	0	0.0321285
0.0509804	0	0.0321285
0.0509804	0	0.0321285
0.0509804	0	0.0321285
0.0509804	0	0.0321285
0.0509804	0	0.0321285
0.0509804	0	0.0321285
0.0470588	0	0.0361446
0.0470588	0	0.0361446
0.0470588	0	0.0361446
0.0470588	0	0.0361446
0.0470588	0	0.0361446
0.0470588	0	0.0361446
0.0470588	0	0.0361446
0.0470588	0	0.0361446
0.0470588	0	0.0361446
0.0470588	0	0.0361446
0.0431373	0	0.0401606
0.0431373	0	0.0401606
0.0431373	0	0.0401606
0.0431373	0	0.0401606
0.0431373	0	0.0441767
0.0431373	0	0.0441767
0.0431373	0	0.0441767
0.0431373	0	0.0481928
0.0431373	0	0.0481928
0.0431373	0	0.0481928
0.0431373	0	0.0481928
0.0431373	0	0.0522088
0.0431373	0	0.0522088
0.0431373	0	0.0522088
0.0431373	0	0.0522088
0.0431373	0	0.0522088
0.0431373	0	0.0522088
0.0470588	0	0.0562249
0.0470588	0	0.0562249
0.0470588	0	0.0562249
0.0470588	0	0.0562249
0.0470588	0	0.0562249
0.0470588	0	0.0562249
0.0470588	0	0.0562249
0.0470588	0	0.0562249
0.0470588	0	0.0562249
0.0470588	0	0.0562249
0.0470588	0	0.0562249
0.0470588	0	0.0562249
0.0470588	0	0.0562249
0.0470588	0	0.0562249
0.0470588	0	0.0562249
0.0470588	0	0.0562249
0.0470588	0	0.0562249
0.0509804	0.00395257	0.060241
0.0509804	0.00395257	0.060241
0.0509804	0.00395257	0.060241
0.0509804	0.00395257	0.060241
0.0509804	0.00395257	0.060241
0.0509804	0.00395257	0.064257
0.0509804	0.00395257	0.064257
0.0509804	0.00395257	0.064257
0.054902	0.00395257	0.064257
0.054902	0.00395257	0.064257
0.054902	0.00395257	0.0682731
0.054902	0.00395257	0.0682731
0.054902	0.00395257	0.0682731
0.054902	0.00395257	0.0682731
0.054902	0.00395257	0.0682731
0.054902	0.00395257	0.0682731
0.054902	0.00395257	0.0682731
0.0588235	0.00790514	0.0722892
0.0588235	0.00790514	0.0722892
0.0588235	0.00790514	0.0722892
0.0588235	0.00790514	0.0763052
0.0588235	0.00790514	0.0763052
0.0588235	0.00790514	0.0763052
0.0588235	0.00790514	0.0763052
0.0588235	0.00790514	0.0763052
0.0588235	0.00790514	0.0763052
0.0588235	0.00790514	0.0763052
0.0588235	0.00790514	0.0763052
0.0588235	0.00790514	0.0763052
0.0588235	0.00790514	0.0763052
0.0588235	0.00790514	0.0763052
0.0588235	0.00790514	0.0763052
0.0588235	0.00790514	0.0763052
0.0627451	0.00790514	0.0803213
0.0627451	0.00790514	0.0803213
0.0627451	0.00790514	0.0803213
0.0627451	0.00790514	0.0803213
0.0627451	0.00790514	0.0803213
0.0627451	0.00790514	0.0803213
0.0627451	0.00790514	0.0803213
0.0627451	0.00790514	0.0803213
0.0627451	0.00790514	0.0803213
0.0627451	0.00790514	0.0803213
0.0627451	0.00790514	0.0803213
0.0627451	0.00790514	0.0803213
0.0627451	0.00790514	0.0803213
0.0627451	0.00790514	0.0803213
0.0627451	0.00790514	0.0803213
0.0627451	0.00790514	0.0803213
0.0627451	0.00790514	0.0803213
0.0627451	0.00790514	0.0843373
0.0627451	0.00790514	0.0843373
0.0627451	0.00790514	0.0843373
0.0627451	0.00790514	0.0843373
0.0627451	0.00790514	0.0843373
0.0627451	0.00790514	0.0843373
0.0627451	0.00790514	0.0843373
0.0627451	0.00790514	0.0843373
0.0627451	0.00790514	0.0843373
0.0627451	0.00790514	0.0843373
0.0627451	0.00790514	0.0843373
0.0627451	0.00790514	0.0843373
0.0627451	0.00790514	0.0843373
0.0627451	0.00790514	0.0843373
0.0627451	0.00790514	0.0843373
0.0627451	0.00790514	0.0843373
0.0627451	0.00790514	0.0843373
0.0588235	0.00395257	0.0843373
0.0588235	0.00395257	0.0843373
0.0588235	0.00395257	0.0843373
0.0588235	0.00395257	0.0843373
0.0588235	0.00395257	0.0843373
0.0588235	0.00395257	0.0843373
0.0627451	0.00395257	0.0843373
0.0627451	0.00395257	0.0843373
0.0627451	0.00395257	0.0843373
0.0627451	0.00395257	0.0843373
0.0627451	0.00395257	0.0843373
0.0627451	0.00395257	0.0843373
0.0627451	0.00395257	0.0843373
0.0627451	0.00395257	0.0843373
0.0627451	0.00395257	0.0843373
0.0627451	0.00395257	0.0843373
0.0627451	0.00395257	0.0843373
0.0588235	0	0.0843373
0.0588235	0	0.0843373
0.0588235	0	0.0843373
0.0588235	0	0.0843373
0.0588235	0	0.0843373
0.0588235	0	0.0843373
0.0588235	0	0.0843373
0.0588235	0	0.0843373
0.0588235	0	0.0843373
0.0588235	0	0.0843373
0.0588235	0	0.0843373
0.0588235	0	0.0843373
0.0588235	0	0.0843373
0.0588235	0	0.0843373
0.0588235	0	0.0843373
0.0588235	0	0.0843373
0.0588235	0	0.0843373
0.0588235	0	0.0843373
0.0588235	0	0.0843373
0.0588235	0	0.0883534
0.0588235	0	0.0883534
0.0588235	0	0.0883534
0.0588235	0	0.0883534
0.0588235	0	0.0923695
0.0588235	0	0.0923695
0.0588235	0	0.0923695
0.0588235	0	0.0923695
0.0588235	0	0.0963855
0.0588235	0	0.0963855
0.0588235	0	0.0963855
0.0588235	0	0.100402
0.0588235	0	0.100402
0.0588235	0	0.100402
0.0588235	0	0.104418
0.0588235	0	0.104418
0.0588235	0	0.104418
0.0588235	0	0.104418
0.0588235	0	0.104418
0.0627451	0	0.104418
0.0627451	0	0.104418
0.0627451	0	0.104418
0.0627451	0	0.104418
0.0627451	0	0.104418
0.0627451	0	0.100402
0.0627451	0	0.100402
0.0627451	0	0.100402
0.0627451	0	0.100402
0.0627451	0	0.100402
0.0627451	0	0.100402
0.0627451	0	0.100402
0.0666667	0	0.0963855
0.0666667	0	0.0963855
0.0666667	0	0.0963855
0.0666667	0	0.0963855
0.0666667	0	0.0963855
0.0666667	0	0.0963855
0.0666667	0	0.0963855
0.0666667	0	0.0963855
0.0705882	0	0.0963855
0.0705882	0	0.0963855
0.0705882	0	0.0963855
0.0705882	0	0.0963855
0.0705882	0	0.0963855
0.0705882	0	0.0963855
0.0705882	0	0.0963855
0.0705882	0	0.0963855
0.0705882	0	0.0963855
0.0745098	0.00395257	0.0963855
0.0745098	0.00395257	0.0963855
0.0745098	0.00395257	0.0963855
0.0745098	0.00395257	0.0923695
0.0745098	0.00395257	0.0923695
0.0745098	0.00395257	0.0923695
0.0745098	0.00395257	0.0923695
0.0745098	0.00395257	0.0923695
0.0745098	0.00395257	0.0923695
0.0745098	0.00395257	0.0923695
0.0745098	0.00395257	0.0923695
0.0745098	0.00395257	0.0923695
0.0745098	0.00395257	0.0923695
0.0745098	0.00395257	0.0923695
0.0745098	0.00395257	0.0923695
0.0745098	0.00395257	0.0923695
0.0705882	0.00395257	0.0963855
0.0705882	0.00395257	0.0963855
0.0705882	0.00395257	0.0963855
0.0705882	0.00395257	0.0963855
0.0705882	0.00395257	0.0963855
0.0705882	0.00395257	0.0963855
0.0705882	0.00395257	0.0963855
0.0705882	0.00395257	0.0963855
0.0705882	0.00395257	0.0963855
0.0666667	0.00790514	0.100402
0.0666667	0.00790514	0.100402
0.0666667	0.00790514	0.100402
0.0666667	0.00790514	0.100402
0.0666667	0.00790514	0.100402
0.0705882	0.0118577	0.104418
0.0705882	0.0118577	0.104418
0.0705882	0.0118577	0.104418
0.0666667	0.0158103	0.108434
0.0666667	0.0158103	0.108434
0.0666667	0.0158103	0.108434
0.0666667	0.0158103	0.108434
0.0666667	0.0158103	0.11245
0.0666667	0.0158103	0.11245
0.0627451	0.0197628	0.11245
0.0627451	0.0197628	0.11245
0.0627451	0.0197628	0.11245
0.0627451	0.0197628	0.116466
0.0627451	0.0197628	0.116466
0.0627451	0.0197628	0.116466
0.0588235	0.0237154	0.116466
0.0588235	0.0237154	0.120482
0.0588235	0.0197628	0.120482
0.0588235	0.0197628	0.120482
0.0588235	0.0197628	0.120482
0.054902	0.0237154	0.124498
0.054902	0.0237154	0.124498
0.054902	0.0237154	0.124498
0.054902	0.0237154	0.128514
0.054902	0.027668	0.128514
0.054902	0.027668	0.13253
0.054902	0.027668	0.13253
0.054902	0.027668	0.13253
0.0509804	0.0316206	0.136546
0.0509804	0.0316206	0.136546
0.0509804	0.0316206	0.140562
0.0509804	0.0316206	0.140562
0.0509804	0.0355731	0.140562
0.0509804	0.0355731	0.140562
0.0509804	0.0355731	0.144578
0.0509804	0.0355731	0.144578
0.0509804	0.0355731	0.144578
0.0470588	0.0355731	0.148594
0.0470588	0.0355731	0.148594
0.0470588	0.0355731	0.148594
0.0470588	0.0355731	0.148594
0.0470588	0.0355731	0.15261
0.0470588	0.0355731	0.15261
0.0470588	0.0355731	0.15261
0.0470588	0.0355731	0.15261
0.0470588	0.0395257	0.156627
0.0470588	0.0395257	0.156627
0.0470588	0.0395257	0.156627
0.0470588	0.0395257	0.160643
0.0470588	0.0395257	0.160643
0.0470588	0.0395257	0.160643
0.0470588	0.0395257	0.164659
0.0470588	0.0395257	0.164659
0.0431373	0.0395257	0.160643
0.0392157	0.0395257	0.160643
0.0392157	0.0395257	0.160643
0.0392157	0.0395257	0.160643
0.0392157	0.0395257	0.160643
0.0392157	0.0395257	0.160643
0.0392157	0.0395257	0.160643
0.0352941	0.0395257	0.160643
0.0352941	0.0395257	0.160643
0.0352941	0.0434783	0.156627
0.0352941	0.0434783	0.156627
0.0313725	0.0395257	0.156627
0.0313725	0.0395257	0.15261
0.027451	0.0395257	0.15261
0.027451	0.0395257	0.15261
0.027451	0.0395257	0.15261
0.027451	0.0395257	0.15261
0.0235294	0.0395257	0.148594
0.0235294	0.0395257	0.148594
0.0235294	0.0395257	0.15261
0.0235294	0.0395257	0.15261
0.0235294	0.0395257	0.156627
0.0235294	0.0395257	0.156627
0.0235294	0.0395257	0.160643
0.0235294	0.0395257	0.160643
0.0235294	0.0395257	0.160643
0.0235294	0.0395257	0.164659
0.0196078	0.0355731	0.168675
0.0196078	0.0355731	0.168675
0.0196078	0.0355731	0.168675
0.0196078	0.0355731	0.172691
0.0196078	0.0355731	0.176707
0.0196078	0.0355731	0.176707
0.0196078	0.0355731	0.180723
0.0196078	0.0355731	0.180723
0.0196078	0.0355731	0.184739
0.0196078	0.0355731	0.184739
0.0196078	0.0355731	0.184739
0.0196078	0.0355731	0.184739
0.0196078	0.0355731	0.188755
0.0196078	0.0355731	0.188755
0.0196078	0.0355731	0.192771
0.0196078	0.0355731	0.192771
0.0196078	0.0355731	0.196787
0.0196078	0.0355731	0.196787
0.0196078	0.0395257	0.200803
0.0196078	0.0395257	0.200803
0.0196078	0.0395257	0.200803
0.0196078	0.0395257	0.204819
0.0196078	0.0395257	0.204819
0.0196078	0.0395257	0.208835
0.0196078	0.0395257	0.208835
0.0235294	0.0434783	0.212851
0.0235294	0.0434783	0.212851
0.0235294	0.0434783	0.212851
0.0235294	0.0434783	0.212851
0.0235294	0.0434783	0.212851
0.0235294	0.0434783	0.212851
0.0235294	0.0434783	0.212851
0.0235294	0.0434783	0.212851
0.0235294	0.0474308	0.216867
0.0235294	0.0474308	0.216867
0.0235294	0.0474308	0.216867
0.0235294	0.0474308	0.216867
0.0235294	0.0474308	0.216867
0.0235294	0.0474308	0.216867
0.0235294	0.0474308	0.216867
0.0235294	0.0474308	0.216867
0.0235294	0.0474308	0.216867
0.0196078	0.0513834	0.216867
0.0196078	0.0513834	0.216867
0.0196078	0.0513834	0.216867
0.0196078	0.055336	0.216867
0.0196078	0.055336	0.216867
0.0196078	0.055336	0.220884
0.0196078	0.0592885	0.220884
0.0196078	0.0592885	0.220884
0.0196078	0.0592885	0.216867
0.0196078	0.0632411	0.216867
0.0196078	0.0632411	0.216867
0.0196078	0.0632411	0.216867
0.0196078	0.0671937	0.220884
0.0196078	0.0711462	0.220884
0.0196078	0.0711462	0.220884
0.0196078	0.0711462	0.220884
0.0156863	0.0750988	0.220884
0.0156863	0.0750988	0.220884
0.0156863	0.0750988	0.220884
0.0156863	0.0750988	0.220884
0.0156863	0.0750988	0.2249
0.0156863	0.0750988	0.2249
0.0156863	0.0711462	0.2249
0.0156863	0.0711462	0.2249
0.0156863	0.0711462	0.228916
0.0117647	0.0711462	0.228916
0.0117647	0.0711462	0.228916
0.0117647	0.0711462	0.232932
0.0117647	0.0711462	0.232932
0.0117647	0.0711462	0.232932
0.0117647	0.0711462	0.232932
0.0117647	0.0711462	0.232932
0.0117647	0.0711462	0.232932
0.0117647	0.0711462	0.236948
0.0117647	0.0711462	0.24498
0.0156863	0.0750988	0.248996
0.0156863	0.0750988	0.253012
0.0156863	0.0790514	0.257028
0.0196078	0.0790514	0.26506
0.0196078	0.0790514	0.269076
0.0196078	0.083004	0.273092
0.0235294	0.0869565	0.281124
0.0235294	0.0869565	0.285141
0.0235294	0.0869565	0.289157
0.027451	0.0909091	0.293173
0.027451	0.0909091	0.297189
0.027451	0.0948617	0.301205
0.0313725	0.0948617	0.309237
0.0313725	0.0988142	0.313253
0.0313725	0.0988142	0.317269
0.0313725	0.0988142	0.321285
0.0313725	0.0988142	0.325301
0.0313725	0.0988142	0.325301
0.0313725	0.0988142	0.329317
0.027451	0.0948617	0.333333
0.027451	0.0948617	0.333333
0.027451	0.0948617	0.337349
0.027451	0.0948617	0.341365
0.0235294	0.0909091	0.341365
0.0235294	0.0909091	0.345382
0.0235294	0.0909091	0.349398
0.0235294	0.0909091	0.353414
0.0196078	0.0869565	0.353414
0.0196078	0.0869565	0.35743
0.0196078	0.0869565	0.361446
0.0196078	0.0869565	0.361446
0.0196078	0.0869565	0.361446
0.0156863	0.0869565	0.361446
0.0156863	0.0869565	0.361446
0.0156863	0.0869565	0.361446
0.0156863	0.0869565	0.35743
0.0156863	0.0909091	0.35743
0.0156863	0.0909091	0.35743
0.0156863	0.0909091	0.353414
0.0156863	0.0909091	0.353414
0.0156863	0.0948617	0.353414
0.0156863	0.0948617	0.353414
0.0156863	0.0948617	0.349398
0.0156863	0.0948617	0.349398
0.0156863	0.0988142	0.349398
0.0156863	0.0988142	0.345382
0.0156863	0.0988142	0.345382
0.0156863	0.0988142	0.345382
0.0117647	0.102767	0.341365
0.0117647	0.102767	0.341365
0.0117647	0.102767	0.341365
0.0117647	0.102767	0.341365
0.0117647	0.102767	0.341365
0.0117647	0.102767	0.341365
0.00784314	0.102767	0.337349
0.00784314	0.102767	0.337349
0.00784314	0.102767	0.337349
0.00784314	0.102767	0.337349
0.00784314	0.102767	0.337349
0.00784314	0.102767	0.337349
0.00392157	0.102767	0.333333
0.00392157	0.102767	0.333333
0.00392157	0.102767	0.333333
0.00392157	0.102767	0.333333
0.00392157	0.102767	0.333333
0.00392157	0.0988142	0.337349
0.00392157	0.0988142	0.349398
0.00392157	0.0988142	0.361446
0.00392157	0.0988142	0.373494
0.00784314	0.0988142	0.385542
0.00784314	0.0948617	0.39759
0.00784314	0.0948617	0.413655
0.00784314	0.0948617	0.425703
0.0117647	0.0948617	0.437751
0.0117647	0.0948617	0.445783
0.0117647	0.0948617	0.457831
0.0117647	0.0948617	0.473896
0.0117647	0.0909091	0.485944
0.0156863	0.0909091	0.497992
0.0156863	0.0909091	0.51004
0.0156863	0.0909091	0.522088
0.0156863	0.0909091	0.534137
0.0156863	0.0909091	0.538153
0.0156863	0.0909091	0.538153
0.0156863	0.0909091	0.538153
0.0156863	0.0909091	0.534137
0.0156863	0.0909091	0.534137
0.0156863	0.0948617	0.53012
0.0156863	0.0948617	0.53012
0.0156863	0.0948617	0.53012
0.0117647	0.0948617	0.526104
0.0117647	0.0948617	0.526104
0.0117647	0.0948617	0.526104
0.0117647	0.0988142	0.526104
0.0117647	0.0988142	0.526104
0.0117647	0.0988142	0.522088
0.0117647	0.0988142	0.522088
0.0117647	0.0988142	0.522088
0.0117647	0.0988142	0.522088
0.00784314	0.0988142	0.518072
0.00784314	0.0988142	0.518072
0.00784314	0.0988142	0.518072
0.00784314	0.0988142	0.514056
0.00784314	0.0988142	0.514056
0.00392157	0.0988142	0.51004
0.00392157	0.0988142	0.51004
0.00392157	0.0988142	0.51004
0.00392157	0.0948617	0.506024
0.00392157	0.0948617	0.506024
0.00392157	0.0948617	0.506024
0	0.0948617	0.502008
0	0.0988142	0.506024
0	0.0988142	0.506024
0	0.0988142	0.502008
0	0.0988142	0.502008
0	0.0988142	0.497992
0	0.0988142	0.497992
0	0.0988142	0.497992
0	0.0988142	0.497992
0	0.102767	0.497992
0	0.102767	0.497992
0	0.102767	0.497992
0	0.102767	0.497992
0	0.106719	0.497992
0	0.106719	0.493976
0	0.106719	0.493976
0	0.110672	0.493976
0	0.110672	0.493976
0	0.110672	0.493976
0	0.114625	0.493976
0	0.114625	0.493976
0	0.114625	0.493976
0	0.114625	0.493976
0	0.114625	0.506024
0	0.114625	0.518072
0	0.114625	0.53012
0	0.114625	0.542169
0	0.114625	0.558233
0	0.118577	0.570281
0.00392157	0.118577	0.586345
0.00392157	0.118577	0.594378
0.00392157	0.114625	0.606426
0.00392157	0.114625	0.62249
0.00392157	0.114625	0.634538
0.00784314	0.114625	0.646586
0.00784314	0.114625	0.658635
0.00784314	0.114625	0.670683
0.00784314	0.114625	0.686747
0.00784314	0.114625	0.694779
0.00784314	0.114625	0.702811
0.00784314	0.114625	0.702811
0.00784314	0.114625	0.702811
0.00784314	0.114625	0.702811
0.00784314	0.114625	0.702811
0.00784314	0.114625	0.702811
0.00784314	0.114625	0.702811
0.00784314	0.114625	0.702811
0.00784314	0.114625	0.698795
0.00784314	0.114625	0.698795
0.00784314	0.114625	0.698795
0.00784314	0.114625	0.698795
0.00784314	0.114625	0.698795
0.00784314	0.114625	0.698795
0.00784314	0.114625	0.698795
0.00784314	0.114625	0.698795
0.00784314	0.114625	0.698795
0.00392157	0.118577	0.694779
0.00392157	0.118577	0.694779
0.00392157	0.118577	0.694779
0.00392157	0.118577	0.694779
0.00392157	0.118577	0.694779
0.00392157	0.118577	0.694779
0.00392157	0.118577	0.690763
0.00392157	0.118577	0.690763
0	0.118577	0.690763
0	0.118577	0.690763
0	0.118577	0.690763
0	0.118577	0.686747
0	0.118577	0.686747
0	0.118577	0.686747
0	0.118577	0.686747
0	0.118577	0.686747
0	0.12253	0.686747
0	0.12253	0.686747
0	0.12253	0.686747
0	0.12253	0.690763
0	0.12253	0.694779
0	0.12253	0.698795
0	0.12253	0.702811
0	0.12253	0.706827
0	0.12253	0.710843
0.00392157	0.12253	0.714859
0.00392157	0.12253	0.714859
0.00392157	0.12253	0.718876
0.00392157	0.12253	0.722892
0.00392157	0.12253	0.726908
0.00392157	0.12253	0.730924
0.00392157	0.12253	0.73494
0.00392157	0.12253	0.738956
0.00784314	0.118577	0.742972
0.00784314	0.118577	0.746988
0.00784314	0.118577	0.751004
0.00784314	0.118577	0.75502
0.00784314	0.118577	0.759036
0.00784314	0.118577	0.763052
0.00784314	0.118577	0.767068
0.00784314	0.118577	0.767068
0.00784314	0.118577	0.767068
0.00784314	0.118577	0.771084
0.0117647	0.118577	0.7751
0.0117647	0.118577	0.779116
0.0117647	0.118577	0.783133
0.0117647	0.118577	0.787149
0.0117647	0.118577	0.791165
0.0117647	0.118577	0.795181
0.0117647	0.118577	0.799197
0.0117647	0.118577	0.803213
0.0156863	0.118577	0.807229
0.0156863	0.118577	0.807229
0.0156863	0.118577	0.811245
0.0156863	0.118577	0.811245
0.0156863	0.118577	0.815261
0.0156863	0.118577	0.815261
0.0156863	0.118577	0.819277
0.0156863	0.118577	0.819277
0.0156863	0.118577	0.819277
0.0156863	0.118577	0.823293
0.0156863	0.118577	0.823293
0.0156863	0.118577	0.823293
0.0156863	0.118577	0.827309
0.0156863	0.118577	0.827309
0.0156863	0.118577	0.831325
0.0156863	0.118577	0.831325
0.0156863	0.118577	0.831325
0.0156863	0.12253	0.831325
0.0156863	0.12253	0.831325
0.0156863	0.12253	0.831325
0.0156863	0.12253	0.831325
0.0156863	0.12253	0.831325
0.0156863	0.12253	0.831325
0.0156863	0.12253	0.831325
0.0156863	0.12253	0.831325
0.0156863	0.12253	0.827309
0.0156863	0.12253	0.827309
0.0156863	0.12253	0.827309
0.0117647	0.118577	0.823293
0.0117647	0.118577	0.823293
0.0117647	0.118577	0.823293
0.0117647	0.118577	0.823293
0.0117647	0.118577	0.823293
0.0117647	0.118577	0.823293
0.00784314	0.118577	0.823293
0.00784314	0.118577	0.823293
0.00784314	0.118577	0.823293
0.00784314	0.118577	0.823293
0.00784314	0.118577	0.823293
0.00784314	0.118577	0.823293
0.00784314	0.118577	0.823293
0.00784314	0.118577	0.823293
0.00784314	0.12253	0.823293
0.00784314	0.12253	0.823293
0.00784314	0.12253	0.823293
0.00784314	0.12253	0.823293
0.00784314	0.12253	0.823293
0.00784314	0.12253	0.823293
0.00784314	0.12253	0.823293
0.00784314	0.12253	0.823293
0.00784314	0.12253	0.827309
0.00784314	0.12253	0.831325
0.00784314	0.12253	0.831325
0.00784314	0.12253	0.835341
0.00784314	0.12253	0.835341
0.00784314	0.12253	0.835341
0.00784314	0.12253	0.839357
0.00784314	0.12253	0.843373
0.00784314	0.12253	0.843373
0.00784314	0.12253	0.84739
0.00784314	0.12253	0.851406
0.00784314	0.12253	0.851406
0.00784314	0.12253	0.855422
0.00784314	0.12253	0.855422
0.00784314	0.12253	0.859438
0.00784314	0.12253	0.863454
0.00784314	0.12253	0.863454
0.0117647	0.12253	0.86747
0.0117647	0.12253	0.86747
0.0117647	0.12253	0.871486
0.0117647	0.12253	0.871486
0.0117647	0.12253	0.875502
0.0117647	0.12253	0.875502
0.0117647	0.12253	0.879518
0.0117647	0.12253	0.879518
0.0117647	0.12253	0.883534
0.0117647	0.12253	0.883534
0.0117647	0.12253	0.883534
0.0117647	0.12253	0.88755
0.0117647	0.12253	0.88755
0.0117647	0.12253	0.891566
0.0117647	0.12253	0.891566
0.0117647	0.12253	0.895582
0.0117647	0.12253	0.895582
0.0156863	0.12253	0.895582
0.0156863	0.12253	0.895582
0.0156863	0.12253	0.891566
0.0156863	0.12253	0.891566
0.0156863	0.12253	0.88755
0.0196078	0.12253	0.88755
0.0196078	0.12253	0.88755
0.0196078	0.12253	0.883534
0.0196078	0.12253	0.883534
0.0196078	0.12253	0.879518
0.0196078	0.12253	0.879518
0.0235294	0.12253	0.875502
0.0235294	0.12253	0.875502
0.0235294	0.12253	0.875502
0.0235294	0.12253	0.871486
0.0235294	0.12253	0.871486
0.0235294	0.12253	0.871486
0.027451	0.12253	0.871486
0.027451	0.12253	0.871486
0.027451	0.12253	0.871486
0.027451	0.12253	0.871486
0.027451	0.12253	0.871486
0.027451	0.12253	0.871486
0.027451	0.12253	0.871486
0.027451	0.12253	0.871486
0.027451	0.126482	0.871486
0.027451	0.126482	0.871486
0.027451	0.126482	0.871486
0.027451	0.130435	0.875502
0.027451	0.130435	0.875502
0.027451	0.130435	0.875502
0.027451	0.130435	0.875502
0.027451	0.130435	0.875502
0.027451	0.134387	0.875502
0.027451	0.134387	0.875502
0.027451	0.134387	0.875502
0.027451	0.134387	0.875502
0.027451	0.134387	0.875502
0.027451	0.134387	0.875502
0.027451	0.134387	0.875502
0.027451	0.134387	0.875502
0.027451	0.134387	0.875502
0.027451	0.13834	0.875502
0.027451	0.13834	0.875502
0.027451	0.13834	0.875502
0.027451	0.13834	0.875502
0.027451	0.13834	0.875502
0.027451	0.13834	0.875502
0.027451	0.13834	0.875502
0.027451	0.13834	0.875502
0.0235294	0.13834	0.871486
0.0235294	0.13834	0.871486
0.0235294	0.13834	0.871486
0.0235294	0.13834	0.871486
0.0235294	0.13834	0.871486
0.0235294	0.142292	0.875502
0.0235294	0.142292	0.875502
0.0235294	0.142292	0.875502
0.0235294	0.142292	0.875502
0.0235294	0.142292	0.875502
0.0235294	0.142292	0.875502
0.0235294	0.142292	0.875502
0.0235294	0.142292	0.875502
0.0235294	0.142292	0.875502
0.0235294	0.142292	0.875502
0.0235294	0.142292	0.875502
0.0235294	0.142292	0.875502
0.0235294	0.13834	0.875502
0.0235294	0.13834	0.875502
0.0235294	0.13834	0.875502
0.0235294	0.13834	0.875502
0.0235294	0.13834	0.879518
0.0235294	0.13834	0.879518
0.0235294	0.13834	0.879518
0.0235294	0.13834	0.879518
0.0235294	0.13834	0.883534
0.0235294	0.13834	0.883534
0.0235294	0.13834	0.883534
0.0235294	0.13834	0.883534
0.0235294	0.13834	0.88755
0.0235294	0.13834	0.88755
0.0235294	0.13834	0.88755
0.027451	0.142292	0.88755
0.027451	0.142292	0.88755
0.0313725	0.142292	0.891566
0.0313725	0.142292	0.891566
0.0313725	0.142292	0.895582
0.0352941	0.142292	0.895582
0.0352941	0.142292	0.899598
0.0392157	0.142292	0.899598
0.0392157	0.142292	0.903614
0.0392157	0.142292	0.903614
0.0431373	0.146245	0.907631
0.0431373	0.146245	0.907631
0.0431373	0.146245	0.911647
0.0431373	0.146245	0.911647
0.0431373	0.146245	0.911647
0.0470588	0.146245	0.915663
0.0470588	0.146245	0.915663
0.0470588	0.146245	0.915663
0.0509804	0.150198	0.919679
0.054902	0.150198	0.923695
0.0588235	0.150198	0.927711
0.0588235	0.150198	0.927711
0.0588235	0.15415	0.931727
0.0627451	0.15415	0.935743
0.0666667	0.15415	0.935743
0.0705882	0.158103	0.939759
0.0745098	0.158103	0.943775
0.0784314	0.162055	0.947791
0.0823529	0.162055	0.951807
0.0862745	0.162055	0.955823
0.0901961	0.166008	0.959839
0.0941176	0.16996	0.963855
0.0980392	0.16996	0.967871
0.101961	0.173913	0.971888
0.105882	0.173913	0.975904
0.109804	0.177866	0.97992
0.109804	0.177866	0.97992
0.113725	0.177866	0.97992
0.113725	0.177866	0.983936
0.117647	0.177866	0.983936
0.121569	0.177866	0.983936
0.121569	0.177866	0.983936
0.12549	0.177866	0.987952
0.12549	0.177866	0.987952
0.129412	0.177866	0.987952
0.129412	0.177866	0.987952
0.133333	0.177866	0.991968
0.133333	0.177866	0.991968
0.137255	0.177866	0.991968
0.137255	0.177866	0.995984
0.141176	0.177866	0.995984
0.141176	0.177866	0.995984
0.141176	0.177866	0.995984
0.141176	0.177866	0.995984
0.145098	0.173913	0.995984
0.145098	0.173913	0.995984
0.141176	0.173913	0.995984
0.141176	0.173913	0.995984
0.141176	0.173913	0.995984
0.137255	0.173913	0.995984
0.137255	0.173913	0.995984
0.133333	0.173913	0.995984
0.133333	0.173913	0.995984
0.129412	0.173913	0.995984
0.129412	0.173913	0.995984
0.129412	0.173913	0.995984
0.12549	0.173913	0.995984
0.121569	0.173913	1
0.121569	0.173913	1
0.121569	0.173913	1
0.121569	0.173913	1
0.12549	0.173913	0.995984
0.12549	0.173913	0.991968
0.129412	0.173913	0.991968
0.133333	0.173913	0.987952
0.133333	0.16996	0.987952
0.137255	0.16996	0.983936
0.137255	0.16996	0.983936
0.137255	0.16996	0.97992
0.141176	0.16996	0.97992
0.141176	0.16996	0.97992
0.145098	0.166008	0.975904
0.14902	0.166008	0.971888
0.14902	0.166008	0.971888
0.14902	0.166008	0.967871
0.152941	0.166008	0.967871
0.152941	0.166008	0.967871
0.156863	0.166008	0.971888
0.164706	0.16996	0.971888
0.168627	0.16996	0.971888
0.172549	0.173913	0.971888
0.180392	0.173913	0.971888
0.184314	0.177866	0.971888
0.192157	0.177866	0.971888
0.196078	0.181818	0.975904
0.2	0.181818	0.975904
0.203922	0.185771	0.975904
0.211765	0.185771	0.975904
0.215686	0.189723	0.975904
0.223529	0.189723	0.975904
0.223529	0.193676	0.97992
0.231373	0.193676	0.97992
0.239216	0.197628	0.983936
0.239216	0.197628	0.983936
0.243137	0.197628	0.983936
0.243137	0.197628	0.983936
0.243137	0.197628	0.983936
0.247059	0.197628	0.983936
0.25098	0.197628	0.987952
0.25098	0.197628	0.987952
0.25098	0.197628	0.987952
0.254902	0.201581	0.987952
0.258824	0.201581	0.987952
0.258824	0.201581	0.987952
0.262745	0.201581	0.987952
0.266667	0.201581	0.987952
0.266667	0.201581	0.987952
0.270588	0.201581	0.987952
0.27451	0.201581	0.987952
0.27451	0.201581	0.987952
0.27451	0.201581	0.987952
0.27451	0.201581	0.983936
0.270588	0.197628	0.983936
0.270588	0.197628	0.983936
0.270588	0.193676	0.97992
0.266667	0.193676	0.97992
0.266667	0.189723	0.97992
0.266667	0.189723	0.975904
0.262745	0.189723	0.975904
0.262745	0.185771	0.975904
0.258824	0.185771	0.971888
0.258824	0.185771	0.971888
0.258824	0.185771	0.971888
0.258824	0.181818	0.971888
0.258824	0.181818	0.967871
0.258824	0.181818	0.967871
0.258824	0.181818	0.967871
0.258824	0.181818	0.967871
0.258824	0.181818	0.967871
0.262745	0.181818	0.967871
0.262745	0.181818	0.967871
0.262745	0.185771	0.963855
0.266667	0.185771	0.967871
0.266667	0.185771	0.967871
0.266667	0.185771	0.967871
0.270588	0.189723	0.967871
0.270588	0.189723	0.967871
0.27451	0.189723	0.971888
0.27451	0.189723	0.971888
0.27451	0.193676	0.971888
0.278431	0.193676	0.971888
0.278431	0.193676	0.967871
0.278431	0.193676	0.967871
0.278431	0.193676	0.967871
0.282353	0.197628	0.967871
0.286275	0.197628	0.967871
0.290196	0.201581	0.967871
0.294118	0.201581	0.967871
0.298039	0.205534	0.967871
0.301961	0.205534	0.963855
0.309804	0.205534	0.959839
0.313725	0.205534	0.959839
0.317647	0.205534	0.955823
0.321569	0.209486	0.955823
0.32549	0.209486	0.947791
0.329412	0.209486	0.947791
0.333333	0.209486	0.947791
0.333333	0.209486	0.943775
0.337255	0.209486	0.939759
0.341176	0.209486	0.939759
0.345098	0.209486	0.935743
0.345098	0.205534	0.927711
0.34902	0.205534	0.923695
0.34902	0.205534	0.919679
0.34902	0.201581	0.915663
0.34902	0.201581	0.911647
0.352941	0.197628	0.903614
0.352941	0.197628	0.899598
0.352941	0.197628	0.895582
0.356863	0.193676	0.891566
0.356863	0.193676	0.88755
0.360784	0.189723	0.879518
0.360784	0.189723	0.875502
0.360784	0.185771	0.871486
0.364706	0.181818	0.86747
0.364706	0.181818	0.859438
0.364706	0.181818	0.859438
0.364706	0.181818	0.855422
0.364706	0.177866	0.855422
0.364706	0.177866	0.851406
0.364706	0.173913	0.84739
0.364706	0.173913	0.84739
0.360784	0.16996	0.84739
0.360784	0.16996	0.84739
0.356863	0.16996	0.843373
0.356863	0.16996	0.839357
0.352941	0.166008	0.839357
0.352941	0.162055	0.835341
0.34902	0.162055	0.835341
0.34902	0.158103	0.831325
0.34902	0.158103	0.827309
0.345098	0.15415	0.827309
0.345098	0.15415	0.823293
0.345098	0.15415	0.819277
0.341176	0.150198	0.815261
0.341176	0.146245	0.811245
0.341176	0.146245	0.807229
0.341176	0.146245	0.799197
0.337255	0.142292	0.795181
0.337255	0.142292	0.787149
0.337255	0.13834	0.783133
0.337255	0.13834	0.7751
0.341176	0.134387	0.771084
0.341176	0.134387	0.767068
0.341176	0.134387	0.767068
0.341176	0.134387	0.763052
0.341176	0.134387	0.75502
0.341176	0.134387	0.75502
0.341176	0.134387	0.751004
0.341176	0.134387	0.751004
0.345098	0.134387	0.751004
0.34902	0.13834	0.751004
0.352941	0.13834	0.751004
0.352941	0.142292	0.751004
0.356863	0.146245	0.751004
0.360784	0.146245	0.751004
0.360784	0.150198	0.751004
0.364706	0.150198	0.751004
0.372549	0.15415	0.746988
0.372549	0.15415	0.746988
0.376471	0.158103	0.746988
0.380392	0.158103	0.746988
0.380392	0.162055	0.746988
0.384314	0.166008	0.746988
0.388235	0.166008	0.746988
0.392157	0.16996	0.746988
0.396078	0.16996	0.746988
0.4	0.173913	0.751004
0.4	0.173913	0.751004
0.4	0.173913	0.751004
0.4	0.173913	0.751004
0.403922	0.177866	0.746988
0.403922	0.177866	0.746988
0.403922	0.177866	0.746988
0.403922	0.177866	0.746988
0.403922	0.177866	0.746988
0.403922	0.177866	0.746988
0.403922	0.177866	0.746988
0.407843	0.177866	0.742972
0.407843	0.177866	0.742972
0.407843	0.177866	0.742972
0.407843	0.177866	0.742972
0.407843	0.177866	0.742972
0.407843	0.177866	0.742972
0.411765	0.177866	0.742972
0.411765	0.177866	0.738956
0.411765	0.177866	0.738956
0.411765	0.177866	0.738956
0.415686	0.177866	0.738956
0.415686	0.177866	0.742972
0.415686	0.177866	0.742972
0.415686	0.177866	0.738956
0.415686	0.177866	0.738956
0.415686	0.177866	0.738956
0.415686	0.177866	0.738956
0.415686	0.177866	0.738956
0.415686	0.177866	0.742972
0.415686	0.177866	0.742972
0.415686	0.181818	0.742972
0.415686	0.181818	0.742972
0.415686	0.181818	0.742972
0.411765	0.181818	0.746988
0.411765	0.181818	0.746988
0.411765	0.181818	0.746988
0.411765	0.181818	0.746988
0.407843	0.181818	0.746988
0.407843	0.181818	0.746988
0.407843	0.181818	0.746988
0.407843	0.181818	0.746988
0.403922	0.185771	0.751004
0.403922	0.185771	0.751004
0.403922	0.185771	0.751004
0.403922	0.185771	0.751004
0.403922	0.185771	0.751004
0.403922	0.185771	0.751004
0.4	0.185771	0.75502
0.4	0.185771	0.75502
0.4	0.185771	0.75502
0.403922	0.193676	0.759036
0.407843	0.201581	0.763052
0.411765	0.209486	0.767068
0.419608	0.213439	0.771084
0.423529	0.221344	0.7751
0.427451	0.229249	0.783133
0.431373	0.237154	0.787149
0.439216	0.245059	0.791165
0.443137	0.252964	0.795181
0.45098	0.26087	0.803213
0.454902	0.268775	0.807229
0.458824	0.272727	0.811245
0.462745	0.280632	0.815261
0.470588	0.288538	0.819277
0.47451	0.29249	0.823293
0.478431	0.300395	0.831325
0.482353	0.3083	0.831325
0.486275	0.312253	0.831325
0.486275	0.312253	0.827309
0.486275	0.312253	0.827309
0.482353	0.312253	0.827309
0.482353	0.316206	0.823293
0.482353	0.316206	0.823293
0.482353	0.316206	0.823293
0.482353	0.316206	0.819277
0.482353	0.320158	0.815261
0.482353	0.320158	0.815261
0.478431	0.320158	0.811245
0.478431	0.320158	0.807229
0.478431	0.324111	0.807229
0.478431	0.324111	0.803213
0.478431	0.324111	0.803213
0.478431	0.324111	0.799197
0.478431	0.324111	0.799197
0.478431	0.324111	0.799197
0.478431	0.324111	0.803213
0.482353	0.324111	0.807229
0.482353	0.324111	0.811245
0.482353	0.324111	0.811245
0.482353	0.320158	0.815261
0.486275	0.320158	0.819277
0.486275	0.320158	0.819277
0.490196	0.320158	0.823293
0.490196	0.320158	0.823293
0.494118	0.320158	0.827309
0.494118	0.316206	0.831325
0.494118	0.316206	0.835341
0.498039	0.316206	0.835341
0.498039	0.316206	0.839357
0.498039	0.316206	0.843373
0.498039	0.316206	0.843373
0.501961	0.320158	0.843373
0.501961	0.320158	0.839357
0.501961	0.320158	0.835341
0.501961	0.320158	0.835341
0.501961	0.320158	0.831325
0.501961	0.320158	0.827309
0.505882	0.320158	0.827309
0.501961	0.320158	0.823293
0.501961	0.320158	0.819277
0.501961	0.320158	0.819277
0.501961	0.324111	0.815261
0.501961	0.324111	0.811245
0.501961	0.324111	0.811245
0.501961	0.324111	0.807229
0.501961	0.324111	0.807229
0.501961	0.324111	0.803213
0.505882	0.332016	0.803213
0.517647	0.343874	0.807229
0.52549	0.351779	0.811245
0.533333	0.359684	0.819277
0.545098	0.367589	0.827309
0.552941	0.379447	0.835341
0.564706	0.391304	0.843373
0.572549	0.399209	0.84739
0.584314	0.411067	0.855422
0.592157	0.418972	0.863454
0.603922	0.43083	0.86747
0.611765	0.438735	0.875502
0.623529	0.450593	0.879518
0.631373	0.458498	0.883534
0.643137	0.470356	0.891566
0.65098	0.478261	0.899598
0.658824	0.490119	0.907631
0.662745	0.494071	0.907631
0.662745	0.494071	0.907631
0.662745	0.494071	0.907631
0.662745	0.494071	0.907631
0.666667	0.498024	0.903614
0.666667	0.498024	0.903614
0.666667	0.498024	0.903614
0.670588	0.501976	0.903614
0.670588	0.505929	0.903614
0.670588	0.505929	0.903614
0.67451	0.509881	0.903614
0.67451	0.509881	0.903614
0.67451	0.509881	0.903614
0.67451	0.509881	0.903614
0.678431	0.513834	0.903614
0.678431	0.513834	0.903614
0.678431	0.513834	0.903614
0.678431	0.517787	0.903614
0.678431	0.517787	0.903614
0.678431	0.517787	0.903614
0.678431	0.521739	0.903614
0.678431	0.521739	0.903614
0.678431	0.521739	0.903614
0.678431	0.521739	0.903614
0.678431	0.521739	0.903614
0.678431	0.521739	0.903614
0.678431	0.521739	0.903614
0.678431	0.525692	0.903614
0.678431	0.525692	0.903614
0.678431	0.525692	0.903614
0.678431	0.529644	0.903614
0.678431	0.529644	0.903614
0.678431	0.529644	0.903614
0.678431	0.529644	0.903614
0.678431	0.533597	0.899598
0.678431	0.533597	0.899598
0.678431	0.533597	0.899598
0.682353	0.537549	0.899598
0.682353	0.537549	0.899598
0.682353	0.537549	0.895582
0.686275	0.541502	0.895582
0.686275	0.541502	0.895582
0.686275	0.541502	0.891566
0.682353	0.541502	0.891566
0.686275	0.545455	0.891566
0.686275	0.545455	0.891566
0.686275	0.545455	0.891566
0.686275	0.545455	0.88755
0.686275	0.545455	0.88755
0.686275	0.545455	0.88755
0.690196	0.549407	0.88755
0.694118	0.55336	0.88755
0.698039	0.557312	0.891566
0.705882	0.56917	0.895582
0.709804	0.577075	0.895582
0.717647	0.581028	0.899598
0.721569	0.588933	0.903614
0.729412	0.592885	0.903614
0.733333	0.600791	0.903614
0.737255	0.608696	0.907631
0.741176	0.612648	0.911647
0.745098	0.616601	0.915663
0.74902	0.624506	0.915663
0.756863	0.628458	0.915663
0.760784	0.636364	0.919679
0.764706	0.640316	0.923695
0.768627	0.648221	0.923695
0.768627	0.648221	0.919679
0.768627	0.648221	0.919679
0.768627	0.648221	0.911647
0.768627	0.648221	0.907631
0.764706	0.648221	0.907631
0.764706	0.648221	0.903614
0.760784	0.648221	0.899598
0.760784	0.648221	0.895582
0.760784	0.648221	0.891566
0.760784	0.648221	0.88755
0.760784	0.648221	0.883534
0.756863	0.648221	0.879518
0.756863	0.648221	0.879518
0.756863	0.648221	0.875502
0.756863	0.648221	0.871486
0.756863	0.648221	0.86747
0.756863	0.648221	0.86747
0.756863	0.648221	0.863454
0.756863	0.648221	0.863454
0.756863	0.648221	0.863454
0.756863	0.648221	0.863454
0.756863	0.644269	0.863454
0.756863	0.644269	0.863454
0.756863	0.644269	0.863454
0.756863	0.644269	0.863454
0.756863	0.644269	0.863454
0.756863	0.640316	0.863454
0.756863	0.640316	0.863454
0.756863	0.640316	0.863454
0.756863	0.640316	0.863454
0.756863	0.640316	0.859438
0.756863	0.636364	0.859438
0.756863	0.636364	0.859438
0.756863	0.636364	0.859438
0.760784	0.636364	0.859438
0.760784	0.636364	0.859438
0.760784	0.636364	0.859438
0.760784	0.636364	0.855422
0.760784	0.636364	0.855422
0.764706	0.636364	0.855422
0.764706	0.636364	0.855422
0.764706	0.636364	0.855422
0.764706	0.636364	0.851406
0.764706	0.636364	0.851406
0.768627	0.636364	0.851406
0.768627	0.636364	0.851406
0.768627	0.636364	0.851406
0.772549	0.636364	0.851406
0.772549	0.636364	0.851406
0.772549	0.636364	0.851406
0.772549	0.636364	0.851406
0.772549	0.636364	0.84739
0.772549	0.636364	0.84739
0.768627	0.636364	0.843373
0.768627	0.640316	0.843373
0.768627	0.644269	0.839357
0.764706	0.644269	0.839357
0.768627	0.644269	0.839357
0.764706	0.644269	0.835341
0.764706	0.648221	0.835341
0.760784	0.648221	0.831325
0.760784	0.648221	0.831325
0.756863	0.648221	0.827309
0.756863	0.652174	0.827309
0.756863	0.652174	0.827309
0.756863	0.656126	0.827309
0.756863	0.656126	0.827309
0.756863	0.656126	0.827309
0.752941	0.660079	0.823293
0.74902	0.660079	0.819277
0.745098	0.660079	0.819277
0.741176	0.660079	0.815261
0.737255	0.660079	0.811245
0.733333	0.660079	0.811245
0.729412	0.660079	0.807229
0.72549	0.660079	0.803213
0.721569	0.660079	0.803213
0.721569	0.660079	0.799197
0.717647	0.660079	0.795181
0.713725	0.660079	0.795181
0.709804	0.660079	0.791165
0.705882	0.664032	0.787149
0.701961	0.664032	0.787149
0.698039	0.664032	0.783133
0.698039	0.664032	0.783133
0.698039	0.664032	0.783133
0.701961	0.664032	0.783133
0.701961	0.664032	0.783133
0.701961	0.664032	0.783133
0.701961	0.667984	0.783133
0.705882	0.667984	0.783133
0.705882	0.667984	0.783133
0.709804	0.667984	0.783133
0.709804	0.671937	0.787149
0.713725	0.671937	0.787149
0.713725	0.671937	0.787149
0.717647	0.671937	0.787149
0.717647	0.675889	0.787149
0.717647	0.675889	0.783133
0.717647	0.675889	0.783133
0.717647	0.675889	0.783133
0.721569	0.675889	0.783133
0.721569	0.675889	0.783133
0.721569	0.675889	0.783133
0.721569	0.671937	0.779116
0.721569	0.671937	0.7751
0.721569	0.671937	0.7751
0.721569	0.667984	0.7751
0.721569	0.667984	0.771084
0.721569	0.667984	0.771084
0.721569	0.667984	0.771084
0.717647	0.664032	0.767068
0.717647	0.660079	0.767068
0.717647	0.660079	0.767068
0.717647	0.660079	0.763052
0.717647	0.656126	0.763052
0.717647	0.656126	0.763052
0.717647	0.656126	0.763052
0.717647	0.656126	0.759036
0.713725	0.656126	0.759036
0.713725	0.656126	0.759036
0.709804	0.660079	0.759036
0.705882	0.660079	0.759036
0.701961	0.660079	0.759036
0.701961	0.660079	0.75502
0.694118	0.660079	0.75502
0.694118	0.660079	0.75502
0.690196	0.660079	0.75502
0.686275	0.664032	0.75502
0.686275	0.664032	0.75502
0.682353	0.664032	0.75502
0.678431	0.667984	0.75502
0.678431	0.667984	0.75502
0.67451	0.667984	0.75502
0.670588	0.667984	0.751004
0.662745	0.667984	0.746988
0.65098	0.664032	0.742972
0.643137	0.660079	0.73494
0.631373	0.660079	0.730924
0.623529	0.656126	0.722892
0.611765	0.652174	0.718876
0.603922	0.648221	0.714859
0.592157	0.644269	0.706827
0.584314	0.640316	0.702811
0.572549	0.636364	0.698795
0.560784	0.632411	0.690763
0.552941	0.632411	0.686747
0.545098	0.628458	0.678715
0.533333	0.624506	0.674699
0.52549	0.620553	0.670683
0.513725	0.616601	0.666667
0.505882	0.616601	0.662651
0.501961	0.616601	0.662651
0.501961	0.620553	0.662651
0.501961	0.620553	0.662651
0.501961	0.624506	0.666667
0.501961	0.628458	0.666667
0.498039	0.632411	0.666667
0.498039	0.636364	0.670683
0.498039	0.636364	0.674699
0.498039	0.640316	0.674699
0.498039	0.644269	0.678715
0.498039	0.648221	0.682731
0.498039	0.648221	0.682731
0.494118	0.652174	0.682731
0.494118	0.656126	0.686747
0.490196	0.660079	0.686747
0.490196	0.660079	0.686747
0.494118	0.664032	0.690763
0.494118	0.664032	0.690763
0.494118	0.664032	0.690763
0.498039	0.664032	0.690763
0.501961	0.664032	0.690763
0.501961	0.664032	0.690763
0.501961	0.664032	0.690763
0.505882	0.664032	0.694779
0.505882	0.664032	0.694779
0.505882	0.660079	0.690763
0.509804	0.664032	0.694779
0.513725	0.664032	0.694779
0.513725	0.660079	0.694779
0.517647	0.664032	0.694779
0.521569	0.664032	0.694779
0.521569	0.660079	0.694779
0.521569	0.660079	0.694779
0.52549	0.664032	0.698795
0.52549	0.664032	0.698795
0.52549	0.664032	0.698795
0.52549	0.667984	0.698795
0.52549	0.667984	0.698795
0.52549	0.667984	0.698795
0.52549	0.671937	0.702811
0.52549	0.675889	0.702811
0.52549	0.675889	0.702811
0.52549	0.675889	0.702811
0.529412	0.679842	0.706827
0.52549	0.683794	0.706827
0.52549	0.683794	0.706827
0.529412	0.687747	0.706827
0.529412	0.687747	0.706827
0.529412	0.687747	0.706827
0.529412	0.687747	0.706827
0.529412	0.6917	0.710843
0.52549	0.6917	0.710843
0.517647	0.6917	0.706827
0.513725	0.6917	0.706827
0.509804	0.6917	0.702811
0.501961	0.6917	0.702811
0.498039	0.6917	0.698795
0.490196	0.6917	0.694779
0.486275	0.6917	0.694779
0.478431	0.6917	0.690763
0.47451	0.6917	0.690763
0.470588	0.6917	0.686747
0.466667	0.6917	0.686747
0.458824	0.6917	0.682731
0.454902	0.6917	0.678715
0.447059	0.6917	0.674699
0.443137	0.6917	0.670683
0.439216	0.6917	0.670683
0.439216	0.6917	0.670683
0.435294	0.6917	0.670683
0.435294	0.6917	0.670683
0.431373	0.6917	0.670683
0.431373	0.6917	0.666667
0.427451	0.6917	0.662651
0.427451	0.6917	0.662651
0.423529	0.6917	0.662651
0.419608	0.6917	0.662651
0.419608	0.6917	0.662651
0.415686	0.6917	0.658635
0.415686	0.6917	0.658635
0.407843	0.6917	0.654618
0.407843	0.6917	0.654618
0.403922	0.6917	0.654618
0.403922	0.6917	0.654618
0.403922	0.6917	0.654618
0.407843	0.6917	0.654618
0.407843	0.6917	0.654618
0.411765	0.6917	0.658635
0.411765	0.6917	0.658635
0.415686	0.6917	0.658635
0.415686	0.6917	0.654618
0.415686	0.6917	0.654618
0.419608	0.6917	0.658635
0.419608	0.6917	0.658635
0.423529	0.6917	0.658635
0.423529	0.6917	0.658635
0.427451	0.6917	0.662651
0.427451	0.6917	0.662651
0.427451	0.6917	0.662651
0.431373	0.6917	0.662651
0.431373	0.6917	0.658635
0.431373	0.695652	0.658635
0.431373	0.695652	0.658635
0.431373	0.695652	0.658635
0.427451	0.695652	0.658635
0.427451	0.695652	0.658635
0.427451	0.695652	0.658635
0.423529	0.699605	0.654618
0.423529	0.699605	0.654618
0.423529	0.699605	0.650602
0.419608	0.699605	0.650602
0.419608	0.699605	0.650602
0.419608	0.699605	0.650602
0.419608	0.699605	0.650602
0.415686	0.699605	0.650602
0.415686	0.699605	0.650602
0.415686	0.699605	0.650602
0.415686	0.699605	0.650602
0.411765	0.699605	0.650602
0.407843	0.699605	0.650602
0.407843	0.703557	0.646586
0.403922	0.703557	0.646586
0.403922	0.70751	0.646586
0.4	0.70751	0.650602
0.4	0.711462	0.650602
0.396078	0.711462	0.650602
0.392157	0.715415	0.650602
0.392157	0.715415	0.650602
0.388235	0.719368	0.650602
0.388235	0.719368	0.650602
0.384314	0.72332	0.650602
0.384314	0.72332	0.650602
0.380392	0.727273	0.650602
0.380392	0.727273	0.646586
0.380392	0.727273	0.646586
0.376471	0.731225	0.646586
0.376471	0.731225	0.646586
0.376471	0.735178	0.64257
0.376471	0.735178	0.64257
0.376471	0.735178	0.64257
0.376471	0.73913	0.638554
0.376471	0.73913	0.638554
0.376471	0.73913	0.638554
0.376471	0.743083	0.634538
0.376471	0.743083	0.630522
0.376471	0.747036	0.630522
0.376471	0.747036	0.630522
0.376471	0.747036	0.626506
0.376471	0.750988	0.62249
0.376471	0.750988	0.62249
0.376471	0.750988	0.62249
0.372549	0.750988	0.62249
0.372549	0.750988	0.626506
0.372549	0.750988	0.626506
0.372549	0.750988	0.630522
0.372549	0.750988	0.634538
0.372549	0.750988	0.634538
0.372549	0.750988	0.634538
0.372549	0.750988	0.638554
0.368627	0.750988	0.64257
0.368627	0.747036	0.64257
0.368627	0.747036	0.64257
0.368627	0.747036	0.646586
0.368627	0.747036	0.650602
0.368627	0.747036	0.650602
0.368627	0.747036	0.654618
0.368627	0.747036	0.658635
0.368627	0.747036	0.658635
0.364706	0.747036	0.662651
0.364706	0.747036	0.662651
0.364706	0.747036	0.662651
0.364706	0.747036	0.662651
0.364706	0.747036	0.662651
0.360784	0.747036	0.662651
0.360784	0.747036	0.658635
0.360784	0.747036	0.658635
0.360784	0.750988	0.658635
0.360784	0.750988	0.658635
0.360784	0.750988	0.658635
0.356863	0.750988	0.658635
0.356863	0.750988	0.658635
0.356863	0.750988	0.658635
0.356863	0.750988	0.658635
0.356863	0.750988	0.658635
0.356863	0.750988	0.654618
0.356863	0.754941	0.654618
0.360784	0.762846	0.654618
0.364706	0.762846	0.654618
0.368627	0.770751	0.654618
0.372549	0.774704	0.658635
0.380392	0.778656	0.658635
0.384314	0.786561	0.658635
0.388235	0.790514	0.658635
0.392157	0.794466	0.658635
0.396078	0.798419	0.658635
0.4	0.806324	0.658635
0.403922	0.810277	0.658635
0.407843	0.814229	0.662651
0.411765	0.818182	0.662651
0.415686	0.822134	0.662651
0.415686	0.826087	0.658635
0.419608	0.83004	0.658635
0.423529	0.833992	0.658635
0.423529	0.833992	0.658635
0.423529	0.833992	0.658635
0.423529	0.833992	0.658635
0.423529	0.837945	0.658635
0.427451	0.837945	0.654618
0.427451	0.837945	0.654618
0.427451	0.837945	0.654618
0.427451	0.841897	0.650602
0.427451	0.841897	0.650602
0.427451	0.841897	0.650602
0.431373	0.841897	0.650602
0.431373	0.84585	0.650602
0.431373	0.84585	0.650602
0.431373	0.84585	0.650602
0.431373	0.84585	0.650602
0.435294	0.849802	0.650602
0.435294	0.849802	0.650602
0.435294	0.849802	0.650602
0.435294	0.849802	0.654618
0.435294	0.849802	0.654618
0.435294	0.849802	0.654618
0.439216	0.849802	0.658635
0.439216	0.849802	0.658635
0.439216	0.849802	0.658635
0.439216	0.849802	0.662651
0.439216	0.849802	0.662651
0.439216	0.849802	0.662651
0.439216	0.849802	0.666667
0.443137	0.849802	0.666667
0.443137	0.849802	0.670683
0.443137	0.849802	0.670683
0.443137	0.849802	0.670683
0.447059	0.849802	0.670683
0.447059	0.849802	0.670683
0.447059	0.849802	0.666667
0.447059	0.849802	0.666667
0.447059	0.849802	0.666667
0.45098	0.849802	0.662651
0.45098	0.849802	0.662651
0.45098	0.849802	0.658635
0.45098	0.849802	0.658635
0.454902	0.84585	0.654618
0.454902	0.84585	0.654618
0.454902	0.84585	0.650602
0.454902	0.84585	0.650602
0.454902	0.84585	0.646586
0.454902	0.84585	0.646586
0.454902	0.84585	0.64257
0.454902	0.84585	0.64257
0.458824	0.84585	0.64257
0.462745	0.849802	0.64257
0.466667	0.857708	0.64257
0.47451	0.86166	0.64257
0.478431	0.865613	0.64257
0.482353	0.869565	0.64257
0.486275	0.87747	0.64257
0.490196	0.881423	0.64257
0.494118	0.885375	0.64257
0.501961	0.889328	0.64257
0.505882	0.893281	0.64257
0.509804	0.901186	0.64257
0.513725	0.905138	0.64257
0.517647	0.909091	0.64257
0.521569	0.913043	0.64257
0.52549	0.916996	0.64257
0.529412	0.920949	0.64257
0.533333	0.920949	0.64257
0.533333	0.916996	0.64257
0.537255	0.913043	0.638554
0.537255	0.913043	0.638554
0.537255	0.909091	0.634538
0.541176	0.909091	0.630522
0.541176	0.905138	0.630522
0.545098	0.905138	0.626506
0.545098	0.901186	0.626506
0.54902	0.901186	0.62249
0.54902	0.897233	0.62249
0.54902	0.897233	0.618474
0.552941	0.897233	0.618474
0.552941	0.893281	0.614458
0.556863	0.893281	0.610442
0.556863	0.893281	0.610442
0.556863	0.893281	0.610442
0.556863	0.893281	0.610442
0.552941	0.893281	0.614458
0.552941	0.893281	0.614458
0.552941	0.893281	0.614458
0.54902	0.893281	0.618474
0.54902	0.897233	0.618474
0.545098	0.897233	0.618474
0.545098	0.897233	0.62249
0.541176	0.897233	0.62249
0.541176	0.897233	0.626506
0.537255	0.897233	0.626506
0.537255	0.897233	0.626506
0.533333	0.897233	0.630522
0.533333	0.897233	0.630522
0.529412	0.897233	0.634538
0.529412	0.901186	0.630522
0.529412	0.901186	0.630522
0.529412	0.901186	0.630522
0.52549	0.905138	0.630522
0.529412	0.905138	0.626506
0.529412	0.905138	0.626506
0.533333	0.905138	0.626506
0.533333	0.905138	0.62249
0.537255	0.905138	0.618474
0.537255	0.905138	0.618474
0.537255	0.905138	0.614458
0.541176	0.905138	0.614458
0.541176	0.905138	0.610442
0.541176	0.905138	0.610442
0.545098	0.905138	0.606426
0.545098	0.905138	0.606426
0.54902	0.905138	0.60241
0.54902	0.905138	0.60241
0.552941	0.905138	0.598394
0.560784	0.905138	0.598394
0.568627	0.909091	0.598394
0.576471	0.913043	0.598394
0.580392	0.916996	0.598394
0.588235	0.920949	0.598394
0.596078	0.924901	0.594378
0.6	0.928854	0.594378
0.603922	0.932806	0.594378
0.611765	0.932806	0.594378
0.619608	0.936759	0.594378
0.627451	0.940711	0.594378
0.635294	0.944664	0.590361
0.643137	0.944664	0.590361
0.65098	0.944664	0.590361
0.654902	0.948617	0.590361
0.662745	0.952569	0.590361
0.666667	0.952569	0.590361
0.666667	0.952569	0.590361
0.666667	0.952569	0.586345
0.666667	0.952569	0.582329
0.670588	0.952569	0.582329
0.670588	0.952569	0.578313
0.670588	0.952569	0.578313
0.670588	0.952569	0.574297
0.670588	0.948617	0.574297
0.670588	0.948617	0.570281
0.670588	0.948617	0.570281
0.670588	0.948617	0.566265
0.67451	0.948617	0.562249
0.67451	0.948617	0.558233
0.67451	0.948617	0.558233
0.67451	0.944664	0.554217
0.67451	0.944664	0.554217
0.67451	0.944664	0.554217
0.67451	0.944664	0.554217
0.670588	0.944664	0.554217
0.670588	0.944664	0.554217
0.670588	0.944664	0.558233
0.670588	0.944664	0.558233
0.670588	0.944664	0.562249
0.670588	0.944664	0.562249
0.666667	0.944664	0.562249
0.666667	0.944664	0.562249
0.666667	0.944664	0.562249
0.666667	0.944664	0.566265
0.666667	0.944664	0.570281
0.666667	0.944664	0.570281
0.666667	0.944664	0.570281
0.662745	0.944664	0.570281
0.662745	0.944664	0.570281
0.662745	0.944664	0.570281
0.662745	0.944664	0.566265
0.662745	0.944664	0.566265
0.662745	0.944664	0.562249
0.662745	0.944664	0.562249
0.662745	0.944664	0.558233
0.662745	0.944664	0.558233
0.662745	0.944664	0.558233
0.666667	0.940711	0.554217
0.666667	0.940711	0.554217
0.666667	0.940711	0.550201
0.666667	0.940711	0.550201
0.666667	0.940711	0.546185
0.666667	0.940711	0.546185
0.666667	0.940711	0.542169
0.670588	0.940711	0.542169
0.670588	0.940711	0.542169
0.678431	0.940711	0.538153
0.682353	0.940711	0.538153
0.690196	0.944664	0.538153
0.694118	0.944664	0.538153
0.698039	0.948617	0.534137
0.705882	0.948617	0.534137
0.709804	0.952569	0.534137
0.717647	0.952569	0.534137
0.721569	0.952569	0.53012
0.729412	0.956522	0.53012
0.733333	0.960474	0.53012
0.737255	0.960474	0.53012
0.741176	0.960474	0.53012
0.74902	0.964427	0.526104
0.756863	0.964427	0.526104
0.760784	0.968379	0.526104
0.764706	0.968379	0.526104
0.768627	0.968379	0.522088
0.768627	0.968379	0.518072
0.768627	0.968379	0.514056
0.768627	0.968379	0.514056
0.772549	0.968379	0.51004
0.772549	0.968379	0.506024
0.772549	0.968379	0.506024
0.772549	0.968379	0.502008
0.776471	0.968379	0.497992
0.776471	0.968379	0.497992
0.776471	0.964427	0.493976
0.776471	0.964427	0.48996
0.776471	0.964427	0.48996
0.776471	0.964427	0.485944
0.776471	0.964427	0.481928
0.776471	0.964427	0.481928
0.776471	0.964427	0.481928
0.772549	0.964427	0.481928
0.776471	0.964427	0.485944
0.776471	0.964427	0.48996
0.776471	0.964427	0.48996
0.776471	0.964427	0.493976
0.776471	0.964427	0.497992
0.776471	0.964427	0.502008
0.776471	0.964427	0.502008
0.776471	0.968379	0.506024
0.776471	0.968379	0.51004
0.776471	0.968379	0.514056
0.780392	0.964427	0.51004
0.780392	0.964427	0.514056
0.780392	0.964427	0.518072
0.780392	0.964427	0.518072
0.780392	0.964427	0.518072
0.780392	0.964427	0.518072
0.780392	0.964427	0.518072
0.780392	0.960474	0.514056
0.780392	0.960474	0.51004
0.780392	0.960474	0.51004
0.784314	0.960474	0.506024
0.784314	0.960474	0.506024
0.784314	0.960474	0.502008
0.784314	0.956522	0.502008
0.784314	0.956522	0.497992
0.784314	0.956522	0.497992
0.784314	0.956522	0.493976
0.784314	0.956522	0.493976
0.784314	0.956522	0.493976
0.784314	0.956522	0.48996
0.788235	0.956522	0.485944
0.788235	0.956522	0.485944
0.788235	0.956522	0.481928
0.788235	0.952569	0.477912
0.792157	0.952569	0.46988
0.796078	0.952569	0.465863
0.796078	0.952569	0.465863
0.8	0.956522	0.461847
0.803922	0.956522	0.453815
0.807843	0.956522	0.449799
0.807843	0.956522	0.445783
0.811765	0.956522	0.445783
0.815686	0.956522	0.437751
0.815686	0.956522	0.433735
0.819608	0.956522	0.429719
0.819608	0.956522	0.425703
0.827451	0.956522	0.421687
0.831373	0.956522	0.421687
0.831373	0.956522	0.417671
0.835294	0.956522	0.413655
0.835294	0.956522	0.409639
0.839216	0.956522	0.405622
0.839216	0.956522	0.405622
0.839216	0.952569	0.405622
0.843137	0.948617	0.39759
0.843137	0.948617	0.39759
0.847059	0.948617	0.39759
0.85098	0.948617	0.393574
0.85098	0.948617	0.389558
0.85098	0.948617	0.389558
0.854902	0.944664	0.385542
0.854902	0.944664	0.385542
0.858824	0.944664	0.381526
0.858824	0.944664	0.381526
0.858824	0.944664	0.381526
0.858824	0.944664	0.381526
0.858824	0.940711	0.381526
0.858824	0.940711	0.381526
0.858824	0.940711	0.381526
0.858824	0.940711	0.385542
0.858824	0.936759	0.385542
0.858824	0.936759	0.389558
0.858824	0.936759	0.389558
0.858824	0.936759	0.389558
0.858824	0.932806	0.393574
0.858824	0.932806	0.39759
0.858824	0.932806	0.39759
0.858824	0.932806	0.39759
0.858824	0.932806	0.39759
0.858824	0.932806	0.401606
0.858824	0.932806	0.405622
0.858824	0.932806	0.405622
0.854902	0.932806	0.405622
0.854902	0.932806	0.405622
0.85098	0.936759	0.405622
0.847059	0.936759	0.405622
0.847059	0.936759	0.405622
0.847059	0.936759	0.405622
0.843137	0.940711	0.405622
0.843137	0.944664	0.405622
0.839216	0.948617	0.405622
0.839216	0.948617	0.405622
0.835294	0.952569	0.405622
0.835294	0.952569	0.405622
0.831373	0.956522	0.405622
0.827451	0.956522	0.405622
0.827451	0.956522	0.405622
0.823529	0.960474	0.405622
0.823529	0.960474	0.405622
0.819608	0.960474	0.401606
0.811765	0.960474	0.393574
0.807843	0.960474	0.389558
0.803922	0.956522	0.385542
0.8	0.956522	0.37751
0.792157	0.952569	0.369478
0.788235	0.952569	0.365462
0.784314	0.952569	0.361446
0.776471	0.948617	0.353414
0.772549	0.948617	0.349398
0.768627	0.948617	0.341365
0.764706	0.948617	0.337349
0.756863	0.944664	0.329317
0.752941	0.944664	0.325301
0.74902	0.940711	0.321285
0.745098	0.940711	0.313253
0.737255	0.940711	0.305221
0.733333	0.940711	0.301205
0.729412	0.940711	0.305221
0.72549	0.940711	0.305221
0.72549	0.940711	0.305221
0.721569	0.944664	0.301205
0.721569	0.944664	0.301205
0.717647	0.944664	0.301205
0.717647	0.944664	0.301205
0.713725	0.948617	0.301205
0.713725	0.948617	0.301205
0.709804	0.948617	0.301205
0.705882	0.948617	0.301205
0.705882	0.952569	0.297189
0.701961	0.952569	0.297189
0.701961	0.952569	0.297189
0.698039	0.952569	0.297189
0.698039	0.952569	0.297189
0.698039	0.952569	0.297189
0.698039	0.952569	0.301205
0.698039	0.952569	0.301205
0.701961	0.952569	0.301205
0.701961	0.952569	0.301205
0.705882	0.952569	0.305221
0.705882	0.952569	0.305221
0.709804	0.952569	0.305221
0.713725	0.952569	0.305221
0.713725	0.952569	0.305221
0.717647	0.952569	0.305221
0.717647	0.952569	0.309237
0.717647	0.952569	0.313253
0.721569	0.952569	0.313253
0.721569	0.952569	0.313253
0.72549	0.952569	0.313253
0.72549	0.952569	0.313253
0.72549	0.952569	0.313253
0.72549	0.952569	0.317269
0.72549	0.952569	0.317269
0.72549	0.952569	0.317269
0.72549	0.956522	0.317269
0.721569	0.956522	0.317269
0.721569	0.956522	0.317269
0.717647	0.956522	0.317269
0.717647	0.956522	0.317269
0.717647	0.956522	0.317269
0.717647	0.956522	0.317269
0.713725	0.956522	0.321285
0.713725	0.956522	0.321285
0.713725	0.956522	0.321285
0.713725	0.956522	0.321285
0.713725	0.956522	0.321285
0.709804	0.956522	0.317269
0.701961	0.956522	0.313253
0.698039	0.952569	0.309237
0.690196	0.952569	0.305221
0.682353	0.948617	0.301205
0.67451	0.948617	0.297189
0.670588	0.944664	0.293173
0.662745	0.940711	0.289157
0.654902	0.940711	0.285141
0.647059	0.940711	0.281124
0.639216	0.936759	0.273092
0.635294	0.936759	0.269076
0.627451	0.932806	0.26506
0.627451	0.932806	0.257028
0.619608	0.928854	0.248996
[truncated: 1,827 more rows]
