# Supplementary material for: Cargoes move from cis to trans-Golgi compartments and concentrate in the TGN before exiting
Source: EMBO Rep. 2025 Sep 3;26(19):4742–65. doi: 10.1038/s44319-025-00548-9 (PMC12508209; doi:10.1038/s44319-025-00548-9)
Supplement: Supplementary file 7 — Source data Fig. 5 [file 44319_2025_548_MOESM7_ESM.zip › Fig5/Fig5B/Fig5b GPI Rush 60 min/GPI Rush 60 min.xlsx]

## Sheet: Foglio1
Normalzed values
Red	Green	Blue
0.0362903	0.0041841	0.0157895
0.0362903	0.0041841	0.0157895
0.0362903	0.0041841	0.0157895
0.0362903	0.0041841	0.0157895
0.0362903	0.0041841	0.0157895
0.0362903	0.0041841	0.0157895
0.0362903	0.0041841	0.0157895
0.0362903	0.0041841	0.0157895
0.0362903	0.0041841	0.0157895
0.0362903	0.0041841	0.0157895
0.0362903	0.0041841	0.0157895
0.0362903	0.0041841	0.0157895
0.0362903	0.0041841	0.0157895
0.0362903	0.0041841	0.0157895
0.0362903	0.0041841	0.0157895
0.0362903	0.0041841	0.0157895
0.0322581	0	0.0105263
0.0322581	0	0.0105263
0.0322581	0	0.0105263
0.0322581	0	0.0105263
0.0282258	0	0.0105263
0.0282258	0	0.0105263
0.0241935	0	0.0105263
0.0241935	0	0.0105263
0.0241935	0	0.0105263
0.0241935	0	0.0105263
0.0241935	0	0.0105263
0.0241935	0	0.0105263
0.0241935	0	0.0105263
0.0241935	0	0.0105263
0.0241935	0	0.0105263
0.0241935	0	0.0105263
0.0241935	0	0.0105263
0.0241935	0	0.0105263
0.0241935	0	0.0105263
0.0241935	0	0.0105263
0.0241935	0	0.0105263
0.0201613	0	0.0105263
0.0201613	0	0.0105263
0.0201613	0	0.0105263
0.0201613	0	0.0105263
0.0201613	0	0.0105263
0.0201613	0	0.0105263
0.0201613	0	0.0105263
0.0201613	0	0.0105263
0.0201613	0	0.0105263
0.0201613	0	0.0105263
0.0201613	0	0.0105263
0.0201613	0	0.0105263
0.0201613	0	0.0105263
0.0201613	0	0.0105263
0.0201613	0	0.0105263
0.0201613	0	0.0105263
0.0201613	0	0.0105263
0.0201613	0	0.0105263
0.0201613	0	0.0105263
0.0201613	0	0.0105263
0.0201613	0	0.0105263
0.0201613	0.0041841	0.0105263
0.0201613	0.0041841	0.0105263
0.0201613	0.0041841	0.0105263
0.0201613	0.0041841	0.0105263
0.0201613	0.0041841	0.0105263
0.0201613	0.0041841	0.0105263
0.0201613	0.0041841	0.0105263
0.0201613	0.0041841	0.0105263
0.0201613	0.0041841	0.0105263
0.0201613	0.0041841	0.0105263
0.0201613	0.0041841	0.0105263
0.016129	0.0041841	0.00526316
0.016129	0.0041841	0.00526316
0.016129	0.0041841	0.00526316
0.016129	0.0041841	0.00526316
0.016129	0.0041841	0.00526316
0.016129	0.0041841	0.00526316
0.016129	0.0041841	0.00526316
0.016129	0.0041841	0.00526316
0.016129	0.0041841	0.00526316
0.016129	0.0041841	0.00526316
0.0120968	0.0041841	0.00526316
0.0120968	0.0041841	0.00526316
0.0120968	0.0041841	0.00526316
0.0120968	0.0041841	0.00526316
0.0120968	0.0041841	0.00526316
0.0120968	0.0041841	0.00526316
0.0120968	0.0041841	0.00526316
0.0120968	0.0041841	0.00526316
0.0120968	0.0041841	0.00526316
0.0120968	0.0041841	0.00526316
0.0120968	0.0041841	0.00526316
0.0120968	0.0041841	0.00526316
0.0120968	0.0041841	0.00526316
0.0120968	0.0041841	0.00526316
0.0120968	0.0041841	0.00526316
0.0120968	0	0.00526316
0.0120968	0	0.00526316
0.0120968	0	0.00526316
0.0120968	0	0.00526316
0.0120968	0	0.00526316
0.0120968	0	0.00526316
0.0120968	0	0.00526316
0.0120968	0	0.00526316
0.0120968	0	0.00526316
0.0120968	0	0.00526316
0.0120968	0	0.00526316
0.0120968	0	0.00526316
0.0120968	0	0.0105263
0.0120968	0	0.0105263
0.0120968	0	0.0105263
0.0120968	0	0.0105263
0.0120968	0	0.0105263
0.0120968	0	0.0105263
0.0120968	0	0.0105263
0.0120968	0	0.0105263
0.0120968	0	0.0105263
0.0120968	0	0.0105263
0.0120968	0	0.0105263
0.0120968	0	0.0105263
0.0120968	0	0.0157895
0.0120968	0	0.0157895
0.0120968	0	0.0157895
0.0120968	0	0.0157895
0.0120968	0	0.0157895
0.0120968	0	0.0157895
0.0120968	0	0.0157895
0.0120968	0	0.0157895
0.0120968	0	0.0157895
0.0120968	0	0.0157895
0.0120968	0	0.0157895
0.0120968	0	0.0157895
0.0120968	0	0.0157895
0.0120968	0	0.0157895
0.0120968	0	0.0157895
0.0120968	0	0.0157895
0.0120968	0	0.0157895
0.0120968	0	0.0157895
0.0120968	0	0.0157895
0.0120968	0	0.0157895
0.0120968	0	0.0157895
0.0120968	0	0.0157895
0.0120968	0	0.0157895
0.0120968	0	0.0157895
0.0120968	0	0.0157895
0.0120968	0	0.0157895
0.0120968	0	0.0157895
0.0120968	0	0.0157895
0.0120968	0	0.0157895
0.0120968	0	0.0157895
0.0120968	0	0.0157895
0.0120968	0	0.0157895
0.0120968	0	0.0157895
0.0120968	0	0.0157895
0.0120968	0	0.0157895
0.0120968	0	0.0157895
0.0120968	0	0.0157895
0.0120968	0	0.0157895
0.0120968	0	0.0157895
0.0120968	0	0.0157895
0.0120968	0	0.0157895
0.0120968	0	0.0157895
0.0120968	0	0.0157895
0.0120968	0	0.0157895
0.0120968	0	0.0157895
0.0120968	0	0.0157895
0.0120968	0	0.0157895
0.0120968	0	0.0157895
0.0120968	0	0.0157895
0.0120968	0	0.0157895
0.0120968	0	0.0157895
0.0120968	0	0.0157895
0.0120968	0	0.0157895
0.0120968	0	0.0157895
0.0120968	0	0.0157895
0.0120968	0	0.0157895
0.0120968	0	0.0157895
0.0120968	0	0.0157895
0.0120968	0	0.0157895
0.0120968	0	0.0157895
0.0120968	0	0.0157895
0.0120968	0	0.0157895
0.0120968	0	0.0157895
0.0120968	0	0.0157895
0.0120968	0	0.0157895
0.0120968	0	0.0157895
0.0120968	0	0.0157895
0.0120968	0	0.0157895
0.0120968	0	0.0157895
0.0120968	0	0.0157895
0.0120968	0	0.0157895
0.0120968	0	0.0157895
0.0120968	0	0.0157895
0.0120968	0	0.0157895
0.016129	0	0.0157895
0.016129	0	0.0157895
0.016129	0	0.0157895
0.016129	0	0.0157895
0.016129	0	0.0157895
0.016129	0	0.0157895
0.016129	0	0.0157895
0.016129	0	0.0157895
0.016129	0	0.0157895
0.016129	0	0.0157895
0.016129	0	0.0157895
0.016129	0	0.0157895
0.016129	0	0.0157895
0.016129	0	0.0157895
0.016129	0	0.0157895
0.016129	0	0.0157895
0.016129	0	0.0157895
0.016129	0	0.0157895
0.016129	0	0.0157895
0.016129	0	0.0157895
0.016129	0	0.0157895
0.016129	0	0.0157895
0.016129	0	0.0157895
0.016129	0	0.0157895
0.016129	0	0.0157895
0.0201613	0	0.0210526
0.0201613	0	0.0210526
0.0201613	0	0.0210526
0.0201613	0	0.0210526
0.0201613	0	0.0210526
0.0201613	0	0.0210526
0.0201613	0	0.0210526
0.0201613	0	0.0210526
0.0201613	0	0.0210526
0.0201613	0	0.0210526
0.0241935	0.0041841	0.0263158
0.0241935	0.0041841	0.0263158
0.0241935	0.0041841	0.0315789
0.0241935	0.0041841	0.0315789
0.0241935	0.0041841	0.0315789
0.0241935	0.0041841	0.0315789
0.0241935	0.0041841	0.0315789
0.0241935	0.0041841	0.0315789
0.0241935	0.0041841	0.0315789
0.0241935	0.0041841	0.0315789
0.0241935	0.0041841	0.0315789
0.0282258	0.0083682	0.0368421
0.0282258	0.0083682	0.0368421
0.0282258	0.0083682	0.0368421
0.0322581	0.0083682	0.0421053
0.0322581	0.0083682	0.0421053
0.0322581	0.0083682	0.0421053
0.0322581	0.0083682	0.0421053
0.0322581	0.0083682	0.0421053
0.0322581	0.0083682	0.0421053
0.0322581	0.0083682	0.0421053
0.0362903	0.0125523	0.0473684
0.0362903	0.0125523	0.0473684
0.0362903	0.0125523	0.0473684
0.0362903	0.0125523	0.0473684
0.0362903	0.0125523	0.0473684
0.0362903	0.0125523	0.0473684
0.0362903	0.0125523	0.0473684
0.0362903	0.0125523	0.0473684
0.0362903	0.0125523	0.0473684
0.0362903	0.0125523	0.0473684
0.0362903	0.0125523	0.0473684
0.0403226	0.0167364	0.0526316
0.0403226	0.0167364	0.0526316
0.0403226	0.0167364	0.0526316
0.0403226	0.0167364	0.0526316
0.0403226	0.0167364	0.0526316
0.0403226	0.0167364	0.0526316
0.0403226	0.0167364	0.0526316
0.0403226	0.0167364	0.0526316
0.0403226	0.0167364	0.0526316
0.0403226	0.0167364	0.0526316
0.0443548	0.0209205	0.0578947
0.0443548	0.0209205	0.0578947
0.0443548	0.0209205	0.0578947
0.0443548	0.0209205	0.0578947
0.0443548	0.0209205	0.0578947
0.0443548	0.0209205	0.0578947
0.0443548	0.0209205	0.0578947
0.0443548	0.0209205	0.0631579
0.0443548	0.0209205	0.0631579
0.0443548	0.0209205	0.0631579
0.0443548	0.0209205	0.0631579
0.0483871	0.0209205	0.0631579
0.0483871	0.0209205	0.0631579
0.0483871	0.0209205	0.0631579
0.0483871	0.0209205	0.0684211
0.0483871	0.0209205	0.0684211
0.0483871	0.0209205	0.0684211
0.0483871	0.0209205	0.0684211
0.0483871	0.0209205	0.0684211
0.0483871	0.0209205	0.0684211
0.0483871	0.0209205	0.0684211
0.0483871	0.0251046	0.0684211
0.0524194	0.0251046	0.0736842
0.0524194	0.0251046	0.0736842
0.0524194	0.0251046	0.0736842
0.0524194	0.0251046	0.0736842
0.0524194	0.0251046	0.0736842
0.0524194	0.0251046	0.0736842
0.0564516	0.0251046	0.0789474
0.0564516	0.0251046	0.0789474
0.0564516	0.0251046	0.0789474
0.0564516	0.0251046	0.0789474
0.0564516	0.0251046	0.0842105
0.0564516	0.0251046	0.0842105
0.0604839	0.0251046	0.0842105
0.0604839	0.0251046	0.0894737
0.0604839	0.0251046	0.0894737
0.0604839	0.0251046	0.0894737
0.0604839	0.0251046	0.0894737
0.0604839	0.0251046	0.0947368
0.0645161	0.0251046	0.0947368
0.0645161	0.0251046	0.0947368
0.0645161	0.0251046	0.0947368
0.0685484	0.0292887	0.105263
0.0685484	0.0292887	0.105263
0.0685484	0.0292887	0.110526
0.0725806	0.0292887	0.115789
0.0725806	0.0292887	0.115789
0.0725806	0.0292887	0.121053
0.0766129	0.0251046	0.121053
0.0766129	0.0251046	0.121053
0.0766129	0.0251046	0.121053
0.0766129	0.0251046	0.126316
0.0766129	0.0251046	0.126316
0.0766129	0.0251046	0.131579
0.0766129	0.0251046	0.131579
0.0766129	0.0251046	0.131579
0.0806452	0.0209205	0.136842
0.0806452	0.0209205	0.136842
0.0806452	0.0209205	0.136842
0.0806452	0.0209205	0.136842
0.0806452	0.0209205	0.142105
0.0806452	0.0209205	0.142105
0.0806452	0.0209205	0.142105
0.0846774	0.0209205	0.147368
0.0846774	0.0209205	0.147368
0.0846774	0.0209205	0.147368
0.0846774	0.0209205	0.147368
0.0846774	0.0209205	0.147368
0.0846774	0.0209205	0.147368
0.0846774	0.0209205	0.147368
0.0846774	0.0209205	0.147368
0.0887097	0.0251046	0.152632
0.0887097	0.0251046	0.152632
0.0887097	0.0251046	0.152632
0.0887097	0.0251046	0.152632
0.0887097	0.0251046	0.152632
0.0887097	0.0251046	0.152632
0.0887097	0.0251046	0.152632
0.0887097	0.0251046	0.152632
0.0887097	0.0251046	0.152632
0.0887097	0.0251046	0.152632
0.0887097	0.0251046	0.152632
0.0887097	0.0251046	0.152632
0.0887097	0.0251046	0.152632
0.0846774	0.0251046	0.152632
0.0846774	0.0251046	0.152632
0.0846774	0.0251046	0.152632
0.0846774	0.0251046	0.152632
0.0846774	0.0251046	0.152632
0.0846774	0.0251046	0.152632
0.0846774	0.0251046	0.157895
0.0846774	0.0251046	0.157895
0.0846774	0.0251046	0.157895
0.0846774	0.0251046	0.157895
0.0846774	0.0251046	0.157895
0.0846774	0.0251046	0.157895
0.0887097	0.0292887	0.163158
0.0887097	0.0292887	0.163158
0.0887097	0.0292887	0.168421
0.0887097	0.0292887	0.168421
0.0887097	0.0292887	0.168421
0.0887097	0.0292887	0.168421
0.0887097	0.0292887	0.168421
0.0887097	0.0292887	0.168421
0.0887097	0.0292887	0.168421
0.0887097	0.0334728	0.173684
0.0887097	0.0334728	0.173684
0.0887097	0.0334728	0.173684
0.0887097	0.0334728	0.173684
0.0887097	0.0334728	0.173684
0.0887097	0.0334728	0.173684
0.0887097	0.0334728	0.173684
0.0887097	0.0334728	0.173684
0.0887097	0.0334728	0.173684
0.0887097	0.0334728	0.173684
0.0887097	0.0334728	0.173684
0.0887097	0.0334728	0.173684
0.0887097	0.0334728	0.173684
0.0887097	0.0334728	0.173684
0.0887097	0.0334728	0.173684
0.0887097	0.0334728	0.173684
0.0927419	0.0376569	0.178947
0.0927419	0.0376569	0.178947
0.0927419	0.0376569	0.178947
0.0927419	0.0376569	0.178947
0.0927419	0.0376569	0.178947
0.0927419	0.0376569	0.184211
0.0927419	0.0376569	0.184211
0.0927419	0.0376569	0.184211
0.0927419	0.0376569	0.184211
0.0927419	0.0376569	0.184211
0.0927419	0.0376569	0.184211
0.0927419	0.0376569	0.189474
0.0927419	0.0376569	0.189474
0.0927419	0.0376569	0.189474
0.0927419	0.0376569	0.189474
0.0927419	0.0376569	0.189474
0.0927419	0.0376569	0.189474
0.0927419	0.0376569	0.189474
0.0927419	0.0376569	0.189474
0.0927419	0.0376569	0.194737
0.0927419	0.0376569	0.194737
0.0927419	0.0376569	0.194737
0.0927419	0.0376569	0.194737
0.0927419	0.0376569	0.194737
0.0887097	0.0334728	0.189474
0.0887097	0.0334728	0.189474
0.0887097	0.0376569	0.194737
0.0887097	0.0376569	0.194737
0.0887097	0.0376569	0.194737
0.0887097	0.0376569	0.194737
0.0887097	0.0376569	0.194737
0.0887097	0.0376569	0.194737
0.0887097	0.0376569	0.194737
0.0887097	0.0376569	0.194737
0.0887097	0.0376569	0.194737
0.0887097	0.0376569	0.194737
0.0887097	0.0376569	0.2
0.0887097	0.0376569	0.2
0.0887097	0.0376569	0.2
0.0887097	0.0376569	0.2
0.0887097	0.0376569	0.2
0.0887097	0.0376569	0.2
0.0887097	0.0376569	0.2
0.0887097	0.0376569	0.2
0.0887097	0.0376569	0.2
0.0887097	0.0376569	0.2
0.0887097	0.0376569	0.2
0.0887097	0.0376569	0.205263
0.0887097	0.0376569	0.205263
0.0846774	0.0334728	0.2
0.0846774	0.0334728	0.2
0.0846774	0.0334728	0.2
0.0846774	0.0334728	0.2
0.0846774	0.0334728	0.2
0.0846774	0.0334728	0.2
0.0846774	0.0334728	0.2
0.0846774	0.0334728	0.2
0.0846774	0.0334728	0.2
0.0846774	0.0334728	0.2
0.0846774	0.0334728	0.2
0.0846774	0.0334728	0.2
0.0846774	0.0334728	0.2
0.0846774	0.0334728	0.2
0.0846774	0.0334728	0.2
0.0846774	0.0334728	0.2
0.0846774	0.0334728	0.2
0.0846774	0.0334728	0.2
0.0846774	0.0334728	0.2
0.0846774	0.0376569	0.205263
0.0846774	0.0376569	0.205263
0.0846774	0.0376569	0.205263
0.0846774	0.0376569	0.205263
0.0846774	0.0376569	0.205263
0.0846774	0.0376569	0.205263
0.0806452	0.0334728	0.2
0.0806452	0.0334728	0.2
0.0806452	0.0334728	0.2
0.0806452	0.0334728	0.2
0.0766129	0.0334728	0.205263
0.0766129	0.0334728	0.205263
0.0766129	0.0334728	0.205263
0.0766129	0.0334728	0.205263
0.0766129	0.0334728	0.205263
0.0766129	0.0334728	0.205263
0.0766129	0.0334728	0.205263
0.0766129	0.0334728	0.205263
0.0766129	0.0334728	0.205263
0.0766129	0.0334728	0.205263
0.0766129	0.0334728	0.205263
0.0766129	0.0334728	0.210526
0.0766129	0.0334728	0.210526
0.0766129	0.0334728	0.210526
0.0766129	0.0334728	0.210526
0.0766129	0.0334728	0.210526
0.0766129	0.0334728	0.210526
0.0766129	0.0334728	0.210526
0.0766129	0.0334728	0.210526
0.0766129	0.0334728	0.210526
0.0766129	0.0292887	0.205263
0.0766129	0.0292887	0.210526
0.0766129	0.0292887	0.210526
0.0766129	0.0292887	0.210526
0.0766129	0.0292887	0.210526
0.0766129	0.0292887	0.205263
0.0766129	0.0292887	0.205263
0.0766129	0.0292887	0.2
0.0766129	0.0292887	0.2
0.0766129	0.0292887	0.2
0.0766129	0.0292887	0.194737
0.0766129	0.0292887	0.194737
0.0766129	0.0292887	0.194737
0.0766129	0.0292887	0.194737
0.0766129	0.0292887	0.189474
0.0766129	0.0292887	0.189474
0.0766129	0.0292887	0.189474
0.0766129	0.0292887	0.184211
0.0766129	0.0292887	0.184211
0.0766129	0.0292887	0.178947
0.0766129	0.0292887	0.178947
0.0766129	0.0292887	0.178947
0.0766129	0.0292887	0.173684
0.0766129	0.0292887	0.178947
0.0766129	0.0292887	0.178947
0.0766129	0.0292887	0.178947
0.0766129	0.0292887	0.178947
0.0766129	0.0292887	0.178947
0.0766129	0.0292887	0.178947
0.0766129	0.0292887	0.178947
0.0766129	0.0292887	0.178947
0.0766129	0.0292887	0.178947
0.0766129	0.0292887	0.178947
0.0725806	0.0292887	0.184211
0.0725806	0.0292887	0.184211
0.0725806	0.0292887	0.184211
0.0725806	0.0292887	0.184211
0.0685484	0.0292887	0.184211
0.0685484	0.0292887	0.184211
0.0685484	0.0292887	0.184211
0.0685484	0.0292887	0.184211
0.0685484	0.0292887	0.184211
0.0685484	0.0292887	0.184211
0.0685484	0.0292887	0.184211
0.0685484	0.0292887	0.184211
0.0685484	0.0292887	0.184211
0.0685484	0.0292887	0.184211
0.0685484	0.0292887	0.184211
0.0685484	0.0292887	0.184211
0.0685484	0.0334728	0.189474
0.0685484	0.0334728	0.189474
0.0685484	0.0334728	0.189474
0.0685484	0.0334728	0.189474
0.0685484	0.0334728	0.189474
0.0645161	0.0334728	0.194737
0.0645161	0.0334728	0.194737
0.0645161	0.0334728	0.194737
0.0645161	0.0334728	0.194737
0.0645161	0.0334728	0.194737
0.0645161	0.0334728	0.194737
0.0645161	0.0334728	0.194737
0.0645161	0.0334728	0.194737
0.0645161	0.0334728	0.2
0.0645161	0.0334728	0.2
0.0645161	0.0334728	0.2
0.0645161	0.0334728	0.2
0.0645161	0.0334728	0.205263
0.0645161	0.0334728	0.205263
0.0645161	0.0334728	0.205263
0.0645161	0.0334728	0.205263
0.0645161	0.0334728	0.205263
0.0645161	0.0334728	0.205263
0.0645161	0.0334728	0.205263
0.0645161	0.0334728	0.205263
0.0604839	0.0334728	0.210526
0.0604839	0.0334728	0.210526
0.0564516	0.0376569	0.215789
0.0564516	0.0376569	0.215789
0.0564516	0.0376569	0.215789
0.0564516	0.0376569	0.215789
0.0564516	0.0376569	0.215789
0.0564516	0.0376569	0.215789
0.0564516	0.0376569	0.215789
0.0524194	0.0376569	0.215789
0.0524194	0.0376569	0.215789
0.0524194	0.0376569	0.215789
0.0524194	0.0376569	0.215789
0.0524194	0.0376569	0.221053
0.0524194	0.0376569	0.221053
0.0524194	0.0376569	0.221053
0.0524194	0.0376569	0.221053
0.0524194	0.0376569	0.221053
0.0524194	0.0376569	0.221053
0.0524194	0.0376569	0.221053
0.0524194	0.0376569	0.221053
0.0524194	0.0376569	0.221053
0.0524194	0.0376569	0.221053
0.0524194	0.0376569	0.221053
0.0483871	0.0376569	0.226316
0.0524194	0.0334728	0.231579
0.0524194	0.0334728	0.231579
0.0524194	0.0334728	0.231579
0.0524194	0.0334728	0.231579
0.0524194	0.0334728	0.231579
0.0524194	0.0334728	0.231579
0.0524194	0.0334728	0.236842
0.0524194	0.0334728	0.236842
0.0524194	0.0334728	0.236842
0.0524194	0.0334728	0.242105
0.0524194	0.0334728	0.242105
0.0524194	0.0334728	0.242105
0.0524194	0.0334728	0.242105
0.0524194	0.0334728	0.242105
0.0524194	0.0334728	0.242105
0.0524194	0.0334728	0.242105
0.0524194	0.0334728	0.242105
0.0524194	0.0334728	0.247368
0.0524194	0.0334728	0.247368
0.0524194	0.0334728	0.247368
0.0483871	0.0334728	0.252632
0.0483871	0.0334728	0.252632
0.0483871	0.0334728	0.252632
0.0483871	0.0334728	0.252632
0.0524194	0.0334728	0.257895
0.0524194	0.0334728	0.257895
0.0524194	0.0334728	0.257895
0.0524194	0.0334728	0.257895
0.0524194	0.0334728	0.257895
0.0524194	0.0334728	0.257895
0.0524194	0.0334728	0.257895
0.0524194	0.0334728	0.257895
0.0524194	0.0334728	0.257895
0.0524194	0.0334728	0.257895
0.0524194	0.0334728	0.263158
0.0524194	0.0334728	0.263158
0.0524194	0.0334728	0.263158
0.0524194	0.0334728	0.263158
0.0524194	0.0334728	0.263158
0.0524194	0.0334728	0.263158
0.0524194	0.0334728	0.263158
0.0483871	0.0334728	0.268421
0.0483871	0.0334728	0.268421
0.0483871	0.0334728	0.273684
0.0483871	0.0334728	0.273684
0.0483871	0.0334728	0.273684
0.0483871	0.0334728	0.273684
0.0483871	0.0334728	0.273684
0.0483871	0.0334728	0.273684
0.0524194	0.0292887	0.278947
0.0524194	0.0292887	0.278947
0.0524194	0.0292887	0.278947
0.0524194	0.0292887	0.278947
0.0524194	0.0292887	0.278947
0.0524194	0.0292887	0.278947
0.0524194	0.0292887	0.278947
0.0524194	0.0292887	0.278947
0.0524194	0.0292887	0.278947
0.0524194	0.0292887	0.278947
0.0524194	0.0292887	0.278947
0.0524194	0.0292887	0.278947
0.0524194	0.0292887	0.284211
0.0524194	0.0292887	0.284211
0.0524194	0.0292887	0.284211
0.0524194	0.0292887	0.289474
0.0524194	0.0292887	0.289474
0.0564516	0.0292887	0.294737
0.0564516	0.0292887	0.294737
0.0564516	0.0292887	0.3
0.0564516	0.0292887	0.3
0.0604839	0.0292887	0.305263
0.0604839	0.0292887	0.305263
0.0604839	0.0292887	0.310526
0.0645161	0.0292887	0.315789
0.0645161	0.0292887	0.321053
0.0645161	0.0292887	0.321053
0.0645161	0.0292887	0.326316
0.0685484	0.0292887	0.326316
0.0685484	0.0292887	0.326316
0.0685484	0.0292887	0.331579
0.0685484	0.0292887	0.336842
0.0685484	0.0292887	0.336842
0.0685484	0.0292887	0.336842
0.0725806	0.0292887	0.342105
0.0725806	0.0292887	0.342105
0.0725806	0.0292887	0.342105
0.0725806	0.0334728	0.342105
0.0725806	0.0334728	0.342105
0.0766129	0.0334728	0.347368
0.0766129	0.0334728	0.347368
0.0766129	0.0334728	0.347368
0.0766129	0.0334728	0.347368
0.0766129	0.0334728	0.347368
0.0806452	0.0334728	0.352632
0.0806452	0.0334728	0.352632
0.0806452	0.0334728	0.352632
0.0806452	0.0334728	0.352632
0.0806452	0.0334728	0.352632
0.0806452	0.0376569	0.357895
0.0846774	0.0376569	0.363158
0.0846774	0.0376569	0.363158
0.0846774	0.0376569	0.363158
0.0846774	0.0376569	0.363158
0.0846774	0.0376569	0.363158
0.0887097	0.041841	0.368421
0.0887097	0.041841	0.368421
0.0887097	0.041841	0.368421
0.0927419	0.041841	0.368421
0.0927419	0.041841	0.368421
0.0927419	0.041841	0.373684
0.0927419	0.0460251	0.373684
0.0967742	0.0502092	0.373684
0.0967742	0.0502092	0.373684
0.0967742	0.0502092	0.373684
0.0967742	0.0502092	0.378947
0.100806	0.0502092	0.378947
0.100806	0.0502092	0.378947
0.100806	0.0502092	0.378947
0.100806	0.0543933	0.378947
0.100806	0.0543933	0.378947
0.100806	0.0543933	0.384211
0.100806	0.0543933	0.384211
0.100806	0.0543933	0.384211
0.104839	0.0585774	0.389474
0.104839	0.0585774	0.389474
0.108871	0.0627615	0.394737
0.108871	0.0627615	0.394737
0.108871	0.0627615	0.394737
0.108871	0.0627615	0.394737
0.108871	0.0627615	0.394737
0.108871	0.0627615	0.4
0.112903	0.0669456	0.4
0.112903	0.0669456	0.4
0.112903	0.0669456	0.4
0.112903	0.0669456	0.4
0.112903	0.0669456	0.405263
0.112903	0.0669456	0.405263
0.112903	0.0669456	0.405263
0.112903	0.0669456	0.405263
0.116935	0.0711297	0.405263
0.116935	0.0711297	0.405263
0.116935	0.0711297	0.410526
0.116935	0.0711297	0.410526
0.116935	0.0711297	0.410526
0.116935	0.0711297	0.410526
0.116935	0.0711297	0.410526
0.116935	0.0753138	0.415789
0.116935	0.0753138	0.415789
0.116935	0.0753138	0.415789
0.116935	0.0753138	0.415789
0.116935	0.0753138	0.415789
0.116935	0.0753138	0.421053
0.116935	0.0753138	0.421053
0.116935	0.0753138	0.421053
0.116935	0.0753138	0.421053
0.116935	0.0753138	0.421053
0.116935	0.0794979	0.426316
0.116935	0.0794979	0.426316
0.116935	0.0794979	0.426316
0.116935	0.0794979	0.426316
0.116935	0.0794979	0.426316
0.116935	0.0794979	0.426316
0.116935	0.0794979	0.431579
0.116935	0.0794979	0.431579
0.116935	0.0794979	0.431579
0.116935	0.0794979	0.431579
0.116935	0.0794979	0.431579
0.120968	0.083682	0.436842
0.120968	0.083682	0.436842
0.120968	0.083682	0.436842
0.120968	0.083682	0.436842
0.120968	0.083682	0.436842
0.120968	0.083682	0.436842
0.120968	0.083682	0.442105
0.120968	0.083682	0.442105
0.120968	0.083682	0.442105
0.120968	0.083682	0.442105
0.120968	0.0878661	0.447368
0.120968	0.0878661	0.447368
0.120968	0.0878661	0.447368
0.120968	0.0878661	0.447368
0.120968	0.0878661	0.447368
0.120968	0.0878661	0.452632
0.120968	0.0878661	0.452632
0.120968	0.0878661	0.452632
0.120968	0.0878661	0.452632
0.120968	0.0878661	0.457895
0.120968	0.0878661	0.457895
0.125	0.0920502	0.463158
0.125	0.0920502	0.463158
0.125	0.0920502	0.463158
0.125	0.0920502	0.463158
0.125	0.0920502	0.463158
0.125	0.0920502	0.463158
0.125	0.0920502	0.463158
0.125	0.0920502	0.463158
0.125	0.0920502	0.463158
0.125	0.0920502	0.463158
0.125	0.0962343	0.468421
0.125	0.0962343	0.473684
0.125	0.0962343	0.473684
0.125	0.0962343	0.473684
0.125	0.0962343	0.473684
0.125	0.0962343	0.473684
0.125	0.0962343	0.473684
0.125	0.0962343	0.473684
0.125	0.0962343	0.473684
0.125	0.0962343	0.473684
0.125	0.0962343	0.473684
0.129032	0.100418	0.478947
0.129032	0.100418	0.478947
0.125	0.100418	0.478947
0.125	0.100418	0.478947
0.125	0.100418	0.478947
0.125	0.100418	0.478947
0.125	0.100418	0.478947
0.125	0.100418	0.478947
0.125	0.104603	0.484211
0.125	0.104603	0.484211
0.129032	0.104603	0.484211
0.129032	0.104603	0.484211
0.129032	0.104603	0.484211
0.129032	0.104603	0.484211
0.129032	0.108787	0.489474
0.129032	0.108787	0.489474
0.129032	0.108787	0.489474
0.129032	0.108787	0.489474
0.129032	0.108787	0.489474
0.129032	0.108787	0.489474
0.129032	0.108787	0.489474
0.129032	0.112971	0.494737
0.129032	0.112971	0.494737
0.129032	0.112971	0.494737
0.129032	0.112971	0.494737
0.129032	0.112971	0.494737
0.129032	0.112971	0.5
0.129032	0.112971	0.5
0.129032	0.112971	0.5
0.129032	0.112971	0.5
0.129032	0.112971	0.5
0.129032	0.112971	0.5
0.129032	0.112971	0.5
0.129032	0.112971	0.5
0.129032	0.112971	0.5
0.129032	0.112971	0.5
0.129032	0.112971	0.5
0.129032	0.112971	0.5
0.129032	0.112971	0.5
0.129032	0.112971	0.505263
0.129032	0.112971	0.505263
0.129032	0.112971	0.505263
0.133065	0.117155	0.510526
0.133065	0.117155	0.510526
0.133065	0.117155	0.510526
0.133065	0.117155	0.510526
0.133065	0.117155	0.510526
0.133065	0.117155	0.510526
0.133065	0.117155	0.510526
0.133065	0.117155	0.510526
0.133065	0.117155	0.510526
0.133065	0.117155	0.510526
0.133065	0.117155	0.510526
0.133065	0.117155	0.510526
0.133065	0.117155	0.510526
0.133065	0.117155	0.510526
0.133065	0.117155	0.510526
0.133065	0.117155	0.510526
0.133065	0.117155	0.510526
0.133065	0.117155	0.510526
0.133065	0.117155	0.510526
0.133065	0.117155	0.510526
0.133065	0.117155	0.510526
0.141129	0.125523	0.521053
0.141129	0.125523	0.521053
0.141129	0.125523	0.521053
0.141129	0.125523	0.521053
0.141129	0.125523	0.521053
0.141129	0.125523	0.521053
0.141129	0.125523	0.521053
0.141129	0.125523	0.521053
0.141129	0.125523	0.521053
0.141129	0.125523	0.521053
0.141129	0.125523	0.521053
0.141129	0.129707	0.521053
0.141129	0.129707	0.526316
0.141129	0.129707	0.526316
0.141129	0.129707	0.526316
0.141129	0.129707	0.526316
0.141129	0.129707	0.531579
0.141129	0.129707	0.531579
0.141129	0.129707	0.531579
0.141129	0.129707	0.531579
0.141129	0.129707	0.531579
0.141129	0.133891	0.536842
0.141129	0.133891	0.536842
0.141129	0.133891	0.536842
0.141129	0.133891	0.536842
0.145161	0.133891	0.542105
0.145161	0.133891	0.542105
0.145161	0.133891	0.542105
0.145161	0.133891	0.542105
0.145161	0.133891	0.547368
0.145161	0.133891	0.547368
0.145161	0.133891	0.547368
0.145161	0.133891	0.547368
0.149194	0.133891	0.552632
0.149194	0.133891	0.552632
0.149194	0.133891	0.552632
0.149194	0.133891	0.552632
0.149194	0.133891	0.557895
0.149194	0.133891	0.557895
0.149194	0.133891	0.557895
0.149194	0.133891	0.557895
0.149194	0.133891	0.557895
0.149194	0.133891	0.563158
0.149194	0.133891	0.563158
0.149194	0.133891	0.563158
0.149194	0.133891	0.568421
0.149194	0.133891	0.568421
0.149194	0.133891	0.568421
0.149194	0.133891	0.568421
0.153226	0.138075	0.573684
0.153226	0.138075	0.573684
0.153226	0.138075	0.573684
0.153226	0.138075	0.573684
0.153226	0.138075	0.573684
0.153226	0.138075	0.573684
0.153226	0.138075	0.573684
0.153226	0.138075	0.573684
0.153226	0.138075	0.573684
0.153226	0.138075	0.573684
0.153226	0.138075	0.573684
0.153226	0.138075	0.573684
0.153226	0.138075	0.573684
0.153226	0.138075	0.573684
0.153226	0.138075	0.573684
0.153226	0.138075	0.573684
0.149194	0.138075	0.573684
0.149194	0.138075	0.573684
0.149194	0.138075	0.573684
0.149194	0.138075	0.573684
0.149194	0.138075	0.573684
0.149194	0.138075	0.573684
0.149194	0.138075	0.573684
0.149194	0.138075	0.573684
0.149194	0.138075	0.573684
0.149194	0.138075	0.578947
0.149194	0.142259	0.578947
0.149194	0.142259	0.578947
0.149194	0.142259	0.578947
0.149194	0.142259	0.578947
0.149194	0.142259	0.578947
0.149194	0.142259	0.578947
0.149194	0.142259	0.578947
0.149194	0.142259	0.584211
0.149194	0.142259	0.584211
0.149194	0.142259	0.584211
0.149194	0.142259	0.584211
0.149194	0.146444	0.589474
0.149194	0.146444	0.589474
0.149194	0.146444	0.589474
0.149194	0.146444	0.589474
0.149194	0.146444	0.589474
0.149194	0.146444	0.594737
0.149194	0.146444	0.594737
0.149194	0.146444	0.6
0.149194	0.146444	0.6
0.149194	0.146444	0.6
0.149194	0.150628	0.6
0.149194	0.150628	0.6
0.149194	0.150628	0.605263
0.149194	0.150628	0.610526
0.149194	0.150628	0.610526
0.149194	0.150628	0.610526
0.149194	0.150628	0.610526
0.149194	0.150628	0.610526
0.149194	0.150628	0.610526
0.149194	0.150628	0.615789
0.149194	0.150628	0.615789
0.153226	0.154812	0.621053
0.153226	0.154812	0.621053
0.153226	0.154812	0.621053
0.153226	0.154812	0.621053
0.153226	0.158996	0.626316
0.153226	0.158996	0.626316
0.153226	0.158996	0.626316
0.153226	0.158996	0.626316
0.153226	0.158996	0.626316
0.153226	0.158996	0.626316
0.153226	0.158996	0.631579
0.153226	0.158996	0.636842
0.153226	0.158996	0.636842
0.153226	0.16318	0.636842
0.153226	0.16318	0.636842
0.153226	0.16318	0.636842
0.153226	0.16318	0.642105
0.153226	0.16318	0.642105
0.153226	0.16318	0.642105
0.153226	0.16318	0.642105
0.153226	0.16318	0.647368
0.157258	0.167364	0.652632
0.157258	0.167364	0.652632
0.157258	0.167364	0.652632
0.157258	0.167364	0.657895
0.157258	0.167364	0.663158
0.157258	0.167364	0.663158
0.157258	0.167364	0.663158
0.157258	0.167364	0.668421
0.157258	0.171548	0.668421
0.157258	0.171548	0.668421
0.157258	0.171548	0.673684
0.157258	0.171548	0.673684
0.157258	0.171548	0.678947
0.157258	0.171548	0.678947
0.157258	0.171548	0.678947
0.157258	0.171548	0.684211
0.157258	0.171548	0.689474
0.157258	0.171548	0.689474
0.157258	0.171548	0.689474
0.157258	0.171548	0.689474
0.157258	0.175732	0.694737
0.157258	0.175732	0.7
0.157258	0.175732	0.7
0.157258	0.175732	0.7
0.157258	0.175732	0.7
0.157258	0.175732	0.7
0.157258	0.175732	0.7
0.157258	0.175732	0.7
0.157258	0.175732	0.7
0.157258	0.175732	0.7
0.157258	0.175732	0.7
0.153226	0.175732	0.7
0.153226	0.175732	0.705263
0.153226	0.175732	0.705263
0.153226	0.175732	0.705263
0.153226	0.175732	0.705263
0.153226	0.175732	0.705263
0.153226	0.175732	0.705263
0.153226	0.175732	0.705263
0.153226	0.175732	0.705263
0.153226	0.175732	0.705263
0.153226	0.175732	0.705263
0.153226	0.175732	0.705263
0.153226	0.175732	0.705263
0.153226	0.175732	0.705263
0.153226	0.179916	0.710526
0.153226	0.179916	0.710526
0.153226	0.179916	0.710526
0.153226	0.179916	0.710526
0.153226	0.179916	0.710526
0.153226	0.179916	0.710526
0.153226	0.179916	0.710526
0.153226	0.179916	0.710526
0.153226	0.179916	0.710526
0.153226	0.179916	0.715789
0.153226	0.179916	0.715789
0.153226	0.179916	0.715789
0.153226	0.1841	0.715789
0.153226	0.1841	0.715789
0.153226	0.1841	0.715789
0.153226	0.1841	0.715789
0.153226	0.1841	0.715789
0.153226	0.1841	0.721053
0.153226	0.188285	0.726316
0.153226	0.188285	0.726316
0.153226	0.188285	0.726316
0.153226	0.188285	0.726316
0.153226	0.188285	0.726316
0.153226	0.188285	0.726316
0.153226	0.192469	0.731579
0.153226	0.192469	0.731579
0.153226	0.192469	0.731579
0.153226	0.192469	0.731579
0.153226	0.192469	0.731579
0.153226	0.192469	0.731579
0.153226	0.192469	0.731579
0.153226	0.192469	0.731579
0.153226	0.192469	0.731579
0.153226	0.192469	0.736842
0.153226	0.192469	0.736842
0.153226	0.192469	0.736842
0.153226	0.192469	0.736842
0.153226	0.192469	0.736842
0.153226	0.192469	0.736842
0.153226	0.196653	0.742105
0.153226	0.196653	0.742105
0.153226	0.196653	0.747368
0.153226	0.196653	0.747368
0.153226	0.196653	0.747368
0.153226	0.196653	0.747368
0.153226	0.200837	0.747368
0.153226	0.200837	0.747368
0.153226	0.200837	0.747368
0.153226	0.200837	0.747368
0.157258	0.205021	0.752632
0.157258	0.205021	0.752632
0.157258	0.205021	0.752632
0.157258	0.205021	0.752632
0.157258	0.209205	0.752632
0.157258	0.209205	0.752632
0.16129	0.213389	0.752632
0.16129	0.213389	0.752632
0.16129	0.213389	0.752632
0.16129	0.213389	0.757895
0.16129	0.213389	0.757895
0.165323	0.217573	0.757895
0.169355	0.221757	0.763158
0.169355	0.221757	0.763158
0.169355	0.221757	0.763158
0.169355	0.221757	0.763158
0.169355	0.221757	0.763158
0.169355	0.221757	0.763158
0.173387	0.225941	0.768421
0.173387	0.225941	0.768421
0.173387	0.225941	0.768421
0.173387	0.225941	0.768421
0.173387	0.225941	0.768421
0.173387	0.225941	0.768421
0.173387	0.230126	0.773684
0.173387	0.230126	0.773684
0.173387	0.230126	0.773684
0.173387	0.230126	0.773684
0.173387	0.230126	0.773684
0.173387	0.230126	0.773684
0.173387	0.230126	0.773684
0.173387	0.230126	0.773684
0.177419	0.23431	0.778947
0.177419	0.23431	0.778947
0.177419	0.23431	0.778947
0.177419	0.23431	0.778947
0.177419	0.23431	0.778947
0.177419	0.23431	0.778947
0.177419	0.23431	0.778947
0.177419	0.23431	0.778947
0.177419	0.23431	0.778947
0.177419	0.23431	0.778947
0.177419	0.23431	0.778947
0.177419	0.23431	0.778947
0.177419	0.23431	0.778947
0.177419	0.23431	0.778947
0.177419	0.23431	0.778947
0.177419	0.23431	0.778947
0.177419	0.23431	0.778947
0.177419	0.238494	0.778947
0.177419	0.238494	0.778947
0.177419	0.238494	0.778947
0.177419	0.238494	0.778947
0.181452	0.242678	0.784211
0.181452	0.242678	0.784211
0.181452	0.242678	0.784211
0.181452	0.242678	0.784211
0.181452	0.242678	0.784211
0.181452	0.242678	0.784211
0.181452	0.242678	0.784211
0.181452	0.242678	0.784211
0.181452	0.242678	0.784211
0.181452	0.242678	0.784211
0.181452	0.242678	0.784211
0.181452	0.242678	0.784211
0.181452	0.242678	0.784211
0.181452	0.242678	0.784211
0.181452	0.242678	0.784211
0.181452	0.242678	0.784211
0.181452	0.242678	0.784211
0.181452	0.242678	0.784211
0.181452	0.242678	0.784211
0.181452	0.242678	0.784211
0.181452	0.242678	0.784211
0.185484	0.246862	0.784211
0.185484	0.246862	0.784211
0.185484	0.246862	0.784211
0.185484	0.246862	0.784211
0.185484	0.246862	0.784211
0.185484	0.246862	0.784211
0.185484	0.246862	0.784211
0.185484	0.246862	0.784211
0.189516	0.246862	0.784211
0.189516	0.246862	0.784211
0.189516	0.246862	0.784211
0.189516	0.246862	0.789474
0.189516	0.246862	0.789474
0.189516	0.246862	0.789474
0.189516	0.246862	0.789474
0.193548	0.246862	0.789474
0.193548	0.246862	0.794737
0.193548	0.246862	0.794737
0.193548	0.246862	0.794737
0.193548	0.246862	0.794737
0.193548	0.246862	0.794737
0.193548	0.251046	0.794737
0.193548	0.251046	0.794737
0.193548	0.251046	0.794737
0.193548	0.251046	0.794737
0.193548	0.251046	0.794737
0.193548	0.251046	0.794737
0.193548	0.251046	0.794737
0.193548	0.251046	0.794737
0.193548	0.251046	0.794737
0.193548	0.251046	0.794737
0.193548	0.251046	0.794737
0.193548	0.251046	0.789474
0.193548	0.251046	0.789474
0.193548	0.251046	0.789474
0.193548	0.251046	0.789474
0.193548	0.251046	0.789474
0.193548	0.251046	0.789474
0.193548	0.251046	0.789474
0.193548	0.251046	0.789474
0.193548	0.251046	0.789474
0.193548	0.251046	0.789474
0.193548	0.25523	0.789474
0.193548	0.25523	0.789474
0.193548	0.25523	0.789474
0.193548	0.25523	0.789474
0.193548	0.25523	0.789474
0.193548	0.25523	0.789474
0.193548	0.25523	0.789474
0.193548	0.25523	0.789474
0.193548	0.25523	0.789474
0.197581	0.259414	0.794737
0.197581	0.259414	0.794737
0.197581	0.259414	0.794737
0.197581	0.259414	0.794737
0.197581	0.259414	0.794737
0.197581	0.259414	0.794737
0.197581	0.259414	0.794737
0.197581	0.259414	0.794737
0.197581	0.259414	0.794737
0.197581	0.259414	0.794737
0.197581	0.259414	0.794737
0.197581	0.259414	0.794737
0.197581	0.259414	0.794737
0.197581	0.259414	0.794737
0.197581	0.259414	0.794737
0.197581	0.259414	0.794737
0.197581	0.259414	0.794737
0.197581	0.259414	0.794737
0.197581	0.259414	0.794737
0.197581	0.259414	0.794737
0.197581	0.259414	0.794737
0.197581	0.259414	0.794737
0.197581	0.259414	0.794737
0.197581	0.259414	0.794737
0.201613	0.263598	0.8
0.201613	0.263598	0.8
0.201613	0.263598	0.8
0.201613	0.263598	0.8
0.201613	0.263598	0.8
0.201613	0.263598	0.8
0.201613	0.263598	0.8
0.201613	0.263598	0.8
0.201613	0.263598	0.8
0.201613	0.267782	0.805263
0.201613	0.267782	0.805263
0.201613	0.267782	0.805263
0.201613	0.267782	0.805263
0.201613	0.267782	0.805263
0.201613	0.267782	0.805263
0.201613	0.267782	0.805263
0.201613	0.267782	0.805263
0.201613	0.267782	0.805263
0.201613	0.267782	0.805263
0.201613	0.267782	0.805263
0.201613	0.271967	0.805263
0.201613	0.271967	0.805263
0.201613	0.271967	0.805263
0.201613	0.271967	0.805263
0.201613	0.271967	0.805263
0.201613	0.271967	0.805263
0.201613	0.271967	0.805263
0.201613	0.271967	0.805263
0.201613	0.271967	0.805263
0.201613	0.271967	0.805263
0.201613	0.276151	0.805263
0.201613	0.276151	0.805263
0.201613	0.276151	0.805263
0.201613	0.276151	0.805263
0.201613	0.276151	0.805263
0.201613	0.276151	0.805263
0.201613	0.276151	0.805263
0.201613	0.276151	0.805263
0.201613	0.276151	0.805263
0.201613	0.276151	0.805263
0.201613	0.276151	0.805263
0.201613	0.276151	0.805263
0.201613	0.276151	0.805263
0.201613	0.276151	0.805263
0.201613	0.276151	0.805263
0.201613	0.276151	0.805263
0.201613	0.276151	0.805263
0.201613	0.276151	0.805263
0.201613	0.276151	0.805263
0.201613	0.276151	0.805263
0.201613	0.276151	0.805263
0.201613	0.276151	0.805263
0.201613	0.276151	0.805263
0.205645	0.280335	0.805263
0.205645	0.280335	0.805263
0.205645	0.280335	0.805263
0.205645	0.280335	0.805263
0.205645	0.280335	0.810526
0.205645	0.280335	0.810526
0.205645	0.280335	0.810526
0.205645	0.280335	0.810526
0.205645	0.280335	0.810526
0.209677	0.284519	0.810526
0.209677	0.284519	0.810526
0.209677	0.284519	0.810526
0.209677	0.284519	0.815789
0.209677	0.284519	0.815789
0.209677	0.284519	0.815789
0.209677	0.284519	0.815789
0.209677	0.284519	0.815789
0.209677	0.284519	0.815789
0.209677	0.284519	0.815789
0.209677	0.284519	0.815789
0.209677	0.284519	0.815789
0.217742	0.292887	0.826316
0.217742	0.292887	0.826316
0.217742	0.292887	0.826316
0.217742	0.292887	0.826316
0.217742	0.292887	0.826316
0.217742	0.292887	0.826316
0.217742	0.292887	0.826316
0.217742	0.292887	0.826316
0.217742	0.292887	0.826316
0.217742	0.292887	0.826316
0.217742	0.292887	0.826316
0.217742	0.292887	0.826316
0.217742	0.292887	0.826316
0.217742	0.292887	0.826316
0.217742	0.292887	0.826316
0.217742	0.292887	0.826316
0.217742	0.292887	0.826316
0.217742	0.292887	0.826316
0.217742	0.292887	0.826316
0.217742	0.292887	0.826316
0.217742	0.292887	0.826316
0.217742	0.297071	0.831579
0.217742	0.297071	0.831579
0.217742	0.297071	0.831579
0.217742	0.297071	0.831579
0.21371	0.297071	0.831579
0.21371	0.297071	0.831579
0.21371	0.297071	0.831579
0.21371	0.297071	0.831579
0.21371	0.297071	0.831579
0.21371	0.297071	0.831579
0.209677	0.301255	0.831579
0.209677	0.301255	0.831579
0.209677	0.301255	0.831579
0.209677	0.301255	0.831579
0.209677	0.301255	0.831579
0.209677	0.301255	0.831579
0.205645	0.301255	0.831579
0.205645	0.301255	0.831579
0.205645	0.301255	0.831579
0.205645	0.301255	0.831579
0.205645	0.301255	0.831579
0.205645	0.305439	0.831579
0.205645	0.305439	0.831579
0.205645	0.305439	0.831579
0.205645	0.305439	0.831579
0.205645	0.305439	0.831579
0.205645	0.305439	0.831579
0.205645	0.305439	0.831579
0.209677	0.309623	0.831579
0.209677	0.309623	0.831579
0.209677	0.309623	0.831579
0.209677	0.309623	0.831579
0.209677	0.309623	0.831579
0.209677	0.309623	0.831579
0.209677	0.309623	0.831579
0.209677	0.309623	0.831579
0.209677	0.309623	0.831579
0.209677	0.309623	0.831579
0.209677	0.309623	0.831579
0.209677	0.309623	0.831579
0.209677	0.309623	0.831579
0.209677	0.313808	0.831579
0.209677	0.313808	0.831579
0.209677	0.313808	0.831579
0.209677	0.313808	0.831579
0.209677	0.313808	0.831579
0.209677	0.313808	0.831579
0.209677	0.313808	0.831579
0.209677	0.313808	0.831579
0.209677	0.313808	0.831579
0.209677	0.313808	0.831579
0.209677	0.313808	0.831579
0.209677	0.313808	0.831579
0.21371	0.317992	0.831579
0.21371	0.317992	0.831579
0.21371	0.317992	0.831579
0.21371	0.317992	0.831579
0.21371	0.317992	0.831579
0.21371	0.317992	0.831579
0.21371	0.317992	0.831579
0.21371	0.317992	0.831579
0.21371	0.317992	0.831579
0.21371	0.317992	0.831579
0.21371	0.317992	0.831579
0.21371	0.317992	0.831579
0.21371	0.317992	0.831579
0.21371	0.317992	0.831579
0.21371	0.317992	0.831579
0.21371	0.317992	0.831579
0.21371	0.317992	0.831579
0.21371	0.317992	0.831579
0.21371	0.317992	0.831579
0.21371	0.317992	0.831579
0.21371	0.317992	0.831579
0.21371	0.317992	0.831579
0.21371	0.317992	0.831579
0.21371	0.317992	0.831579
0.21371	0.317992	0.831579
0.217742	0.317992	0.836842
0.217742	0.317992	0.836842
0.217742	0.317992	0.836842
0.217742	0.317992	0.836842
0.217742	0.317992	0.836842
0.217742	0.317992	0.836842
0.217742	0.317992	0.836842
0.217742	0.317992	0.836842
0.217742	0.317992	0.836842
0.217742	0.317992	0.836842
0.217742	0.317992	0.836842
0.217742	0.317992	0.836842
0.217742	0.317992	0.842105
0.217742	0.317992	0.842105
0.217742	0.317992	0.842105
0.217742	0.317992	0.842105
0.217742	0.317992	0.842105
0.217742	0.317992	0.842105
0.217742	0.317992	0.842105
0.217742	0.317992	0.842105
0.217742	0.317992	0.842105
0.217742	0.317992	0.842105
0.217742	0.317992	0.842105
0.217742	0.317992	0.842105
0.217742	0.317992	0.847368
0.217742	0.317992	0.847368
0.217742	0.317992	0.847368
0.217742	0.317992	0.847368
0.217742	0.317992	0.847368
0.217742	0.317992	0.847368
0.217742	0.317992	0.847368
0.217742	0.317992	0.847368
0.217742	0.317992	0.847368
0.217742	0.317992	0.847368
0.217742	0.317992	0.847368
0.217742	0.317992	0.847368
0.217742	0.317992	0.847368
0.217742	0.317992	0.847368
0.217742	0.317992	0.847368
0.217742	0.317992	0.847368
0.217742	0.317992	0.847368
0.217742	0.317992	0.847368
0.217742	0.317992	0.847368
0.217742	0.317992	0.847368
0.217742	0.317992	0.847368
0.217742	0.317992	0.847368
0.217742	0.317992	0.847368
0.217742	0.317992	0.847368
0.217742	0.317992	0.847368
0.217742	0.317992	0.847368
0.217742	0.317992	0.847368
0.217742	0.317992	0.847368
0.217742	0.317992	0.847368
0.217742	0.317992	0.847368
0.217742	0.317992	0.847368
0.217742	0.317992	0.847368
0.217742	0.317992	0.847368
0.217742	0.317992	0.847368
0.217742	0.317992	0.847368
0.217742	0.317992	0.847368
0.217742	0.317992	0.847368
0.217742	0.317992	0.847368
0.217742	0.317992	0.847368
0.217742	0.317992	0.847368
0.217742	0.317992	0.847368
0.217742	0.317992	0.847368
0.217742	0.317992	0.847368
0.217742	0.317992	0.847368
0.217742	0.317992	0.847368
0.217742	0.317992	0.847368
0.217742	0.317992	0.847368
0.217742	0.317992	0.847368
0.217742	0.317992	0.847368
0.217742	0.317992	0.842105
0.217742	0.317992	0.842105
0.217742	0.317992	0.842105
0.217742	0.317992	0.842105
0.217742	0.317992	0.842105
0.217742	0.317992	0.842105
0.217742	0.317992	0.842105
0.217742	0.317992	0.842105
0.217742	0.317992	0.842105
0.217742	0.317992	0.842105
0.217742	0.317992	0.842105
0.217742	0.317992	0.842105
0.217742	0.317992	0.842105
0.217742	0.322176	0.842105
0.217742	0.322176	0.842105
0.217742	0.322176	0.842105
0.217742	0.322176	0.842105
0.217742	0.317992	0.842105
0.217742	0.317992	0.842105
0.217742	0.317992	0.842105
0.217742	0.317992	0.842105
0.217742	0.317992	0.842105
0.217742	0.317992	0.842105
0.217742	0.317992	0.842105
0.217742	0.317992	0.842105
0.221774	0.322176	0.842105
0.221774	0.322176	0.842105
0.221774	0.322176	0.842105
0.221774	0.322176	0.842105
0.221774	0.322176	0.842105
0.221774	0.322176	0.842105
0.221774	0.322176	0.842105
0.221774	0.322176	0.842105
0.221774	0.322176	0.842105
0.221774	0.322176	0.842105
0.221774	0.322176	0.842105
0.221774	0.322176	0.842105
0.221774	0.322176	0.842105
0.225806	0.322176	0.842105
0.225806	0.322176	0.842105
0.225806	0.322176	0.842105
0.225806	0.322176	0.842105
0.225806	0.322176	0.842105
0.225806	0.322176	0.842105
0.225806	0.322176	0.842105
0.225806	0.322176	0.842105
0.225806	0.322176	0.842105
0.225806	0.322176	0.842105
0.225806	0.322176	0.842105
0.225806	0.322176	0.842105
0.225806	0.322176	0.842105
0.225806	0.322176	0.842105
0.225806	0.322176	0.842105
0.225806	0.322176	0.842105
0.225806	0.322176	0.842105
0.225806	0.322176	0.842105
0.225806	0.322176	0.842105
0.225806	0.322176	0.842105
0.225806	0.322176	0.842105
0.225806	0.322176	0.842105
0.225806	0.322176	0.842105
0.225806	0.322176	0.842105
0.225806	0.322176	0.842105
0.225806	0.322176	0.842105
0.225806	0.322176	0.842105
0.225806	0.322176	0.842105
0.225806	0.322176	0.842105
0.225806	0.322176	0.842105
0.225806	0.322176	0.842105
0.225806	0.322176	0.842105
0.225806	0.322176	0.842105
0.225806	0.322176	0.842105
0.225806	0.322176	0.842105
0.225806	0.322176	0.842105
0.225806	0.322176	0.842105
0.225806	0.322176	0.842105
0.225806	0.322176	0.842105
0.225806	0.322176	0.842105
0.225806	0.322176	0.842105
0.225806	0.322176	0.842105
0.225806	0.322176	0.842105
0.225806	0.322176	0.842105
0.225806	0.322176	0.842105
0.225806	0.322176	0.842105
0.225806	0.322176	0.842105
0.225806	0.322176	0.842105
0.225806	0.322176	0.842105
0.225806	0.322176	0.842105
0.225806	0.322176	0.842105
0.225806	0.322176	0.842105
0.225806	0.322176	0.842105
0.225806	0.322176	0.842105
0.225806	0.322176	0.842105
0.225806	0.322176	0.842105
0.225806	0.322176	0.842105
0.225806	0.322176	0.842105
0.225806	0.322176	0.842105
0.225806	0.322176	0.842105
0.225806	0.322176	0.842105
0.225806	0.322176	0.842105
0.225806	0.322176	0.842105
0.225806	0.322176	0.842105
0.225806	0.322176	0.842105
0.225806	0.322176	0.842105
0.225806	0.322176	0.842105
0.225806	0.322176	0.842105
0.225806	0.322176	0.842105
0.225806	0.322176	0.842105
0.225806	0.322176	0.842105
0.225806	0.322176	0.842105
0.225806	0.322176	0.842105
0.225806	0.322176	0.842105
0.225806	0.322176	0.842105
0.225806	0.322176	0.842105
0.225806	0.322176	0.842105
0.225806	0.322176	0.842105
0.225806	0.322176	0.842105
0.225806	0.322176	0.842105
0.225806	0.322176	0.842105
0.225806	0.322176	0.842105
0.225806	0.322176	0.842105
0.225806	0.322176	0.842105
0.225806	0.322176	0.842105
0.225806	0.322176	0.842105
0.225806	0.322176	0.842105
0.225806	0.322176	0.842105
0.225806	0.322176	0.842105
0.225806	0.322176	0.842105
0.225806	0.322176	0.842105
0.225806	0.322176	0.842105
0.225806	0.322176	0.842105
0.225806	0.322176	0.842105
0.225806	0.322176	0.842105
0.225806	0.322176	0.842105
0.225806	0.322176	0.842105
0.225806	0.322176	0.842105
0.225806	0.322176	0.842105
0.225806	0.322176	0.842105
0.225806	0.322176	0.842105
0.225806	0.322176	0.842105
0.225806	0.322176	0.842105
0.225806	0.322176	0.842105
0.225806	0.322176	0.842105
0.229839	0.32636	0.847368
0.229839	0.32636	0.847368
0.229839	0.32636	0.847368
0.229839	0.32636	0.847368
0.229839	0.32636	0.847368
0.229839	0.32636	0.847368
0.229839	0.32636	0.847368
0.229839	0.32636	0.847368
0.229839	0.32636	0.847368
0.229839	0.32636	0.847368
0.229839	0.32636	0.847368
0.229839	0.32636	0.847368
0.229839	0.32636	0.847368
0.229839	0.32636	0.847368
0.229839	0.32636	0.847368
0.229839	0.32636	0.847368
0.229839	0.32636	0.847368
0.229839	0.32636	0.847368
0.229839	0.32636	0.847368
0.229839	0.32636	0.847368
0.229839	0.32636	0.847368
0.229839	0.32636	0.847368
0.229839	0.32636	0.847368
0.229839	0.32636	0.847368
0.229839	0.32636	0.847368
0.229839	0.32636	0.847368
0.229839	0.32636	0.847368
0.229839	0.32636	0.847368
0.229839	0.32636	0.847368
0.229839	0.32636	0.847368
0.229839	0.32636	0.847368
0.229839	0.32636	0.847368
0.229839	0.32636	0.847368
0.229839	0.32636	0.847368
0.229839	0.32636	0.847368
0.229839	0.32636	0.847368
0.229839	0.32636	0.847368
0.229839	0.32636	0.847368
0.229839	0.32636	0.847368
0.229839	0.32636	0.847368
0.229839	0.32636	0.847368
0.229839	0.32636	0.847368
0.229839	0.32636	0.847368
0.229839	0.32636	0.847368
0.225806	0.322176	0.842105
0.225806	0.322176	0.842105
0.225806	0.322176	0.842105
0.225806	0.322176	0.842105
0.225806	0.322176	0.842105
0.225806	0.322176	0.842105
0.225806	0.322176	0.842105
0.225806	0.322176	0.842105
0.225806	0.322176	0.842105
0.225806	0.322176	0.842105
0.225806	0.322176	0.842105
0.225806	0.322176	0.842105
0.221774	0.322176	0.842105
0.221774	0.322176	0.842105
0.221774	0.322176	0.842105
0.221774	0.322176	0.842105
0.221774	0.322176	0.842105
0.221774	0.322176	0.842105
0.221774	0.322176	0.842105
0.221774	0.322176	0.842105
0.221774	0.322176	0.842105
0.221774	0.322176	0.842105
0.221774	0.322176	0.842105
0.221774	0.322176	0.842105
0.221774	0.322176	0.842105
0.221774	0.322176	0.842105
0.221774	0.322176	0.842105
0.221774	0.322176	0.842105
0.221774	0.322176	0.842105
0.221774	0.322176	0.842105
0.221774	0.322176	0.842105
0.221774	0.322176	0.842105
0.221774	0.322176	0.842105
0.221774	0.322176	0.842105
0.221774	0.322176	0.842105
0.221774	0.322176	0.842105
0.221774	0.322176	0.842105
0.221774	0.32636	0.842105
0.221774	0.32636	0.842105
0.221774	0.32636	0.842105
0.221774	0.32636	0.842105
0.221774	0.32636	0.842105
0.221774	0.32636	0.842105
0.221774	0.32636	0.842105
0.221774	0.32636	0.842105
0.221774	0.32636	0.842105
0.221774	0.32636	0.842105
0.221774	0.32636	0.842105
0.221774	0.32636	0.842105
0.221774	0.32636	0.842105
0.221774	0.32636	0.842105
0.221774	0.32636	0.842105
0.221774	0.32636	0.842105
0.221774	0.32636	0.842105
0.221774	0.32636	0.842105
0.221774	0.32636	0.842105
0.221774	0.32636	0.842105
0.221774	0.32636	0.842105
0.221774	0.32636	0.842105
0.221774	0.32636	0.842105
0.221774	0.32636	0.842105
0.221774	0.32636	0.842105
0.221774	0.32636	0.842105
0.221774	0.32636	0.842105
0.221774	0.32636	0.842105
0.221774	0.32636	0.842105
0.221774	0.32636	0.842105
0.221774	0.32636	0.842105
0.221774	0.32636	0.842105
0.221774	0.32636	0.842105
0.221774	0.32636	0.842105
0.221774	0.32636	0.842105
0.221774	0.32636	0.842105
0.221774	0.32636	0.842105
0.221774	0.32636	0.842105
0.221774	0.32636	0.842105
0.221774	0.32636	0.842105
0.221774	0.32636	0.842105
0.221774	0.32636	0.842105
0.221774	0.32636	0.842105
0.221774	0.32636	0.842105
0.221774	0.32636	0.842105
0.221774	0.32636	0.842105
0.221774	0.32636	0.842105
0.221774	0.32636	0.842105
0.221774	0.32636	0.842105
0.217742	0.322176	0.836842
0.217742	0.322176	0.836842
0.217742	0.322176	0.836842
0.217742	0.322176	0.836842
0.217742	0.322176	0.836842
0.217742	0.322176	0.836842
0.217742	0.322176	0.836842
0.217742	0.322176	0.836842
0.217742	0.322176	0.836842
0.217742	0.322176	0.836842
0.217742	0.322176	0.836842
0.217742	0.322176	0.836842
0.217742	0.322176	0.836842
0.217742	0.322176	0.836842
0.217742	0.322176	0.836842
0.217742	0.322176	0.836842
0.217742	0.322176	0.836842
0.217742	0.322176	0.836842
0.217742	0.322176	0.836842
0.217742	0.322176	0.836842
0.217742	0.322176	0.836842
0.217742	0.322176	0.836842
0.217742	0.322176	0.836842
0.217742	0.322176	0.836842
0.217742	0.322176	0.836842
0.217742	0.322176	0.836842
0.217742	0.322176	0.836842
0.217742	0.322176	0.836842
0.217742	0.322176	0.836842
0.217742	0.322176	0.836842
0.217742	0.322176	0.836842
0.217742	0.322176	0.836842
0.217742	0.322176	0.836842
0.217742	0.322176	0.836842
0.217742	0.322176	0.836842
0.217742	0.322176	0.836842
0.217742	0.322176	0.836842
0.217742	0.322176	0.836842
0.217742	0.322176	0.836842
0.217742	0.322176	0.836842
0.217742	0.322176	0.836842
0.217742	0.322176	0.836842
0.217742	0.322176	0.836842
0.217742	0.322176	0.836842
0.217742	0.322176	0.836842
0.217742	0.322176	0.836842
0.217742	0.322176	0.836842
0.217742	0.322176	0.836842
0.217742	0.322176	0.836842
0.217742	0.322176	0.836842
0.217742	0.322176	0.836842
0.217742	0.322176	0.836842
0.217742	0.322176	0.836842
0.217742	0.322176	0.836842
0.217742	0.322176	0.836842
0.217742	0.322176	0.836842
0.217742	0.322176	0.836842
0.217742	0.322176	0.836842
0.217742	0.322176	0.836842
0.217742	0.322176	0.836842
0.217742	0.322176	0.836842
0.217742	0.322176	0.836842
0.217742	0.322176	0.836842
0.217742	0.322176	0.836842
0.217742	0.322176	0.836842
0.217742	0.322176	0.836842
0.217742	0.322176	0.836842
0.217742	0.322176	0.836842
0.217742	0.322176	0.836842
0.217742	0.322176	0.836842
0.217742	0.322176	0.836842
0.217742	0.322176	0.836842
0.217742	0.322176	0.836842
0.217742	0.322176	0.836842
0.221774	0.32636	0.842105
0.221774	0.32636	0.842105
0.221774	0.32636	0.842105
0.221774	0.32636	0.842105
0.221774	0.32636	0.842105
0.221774	0.32636	0.842105
0.221774	0.32636	0.842105
0.221774	0.32636	0.842105
0.221774	0.32636	0.842105
0.221774	0.32636	0.842105
0.221774	0.32636	0.842105
0.221774	0.32636	0.842105
0.221774	0.32636	0.842105
0.221774	0.32636	0.842105
0.221774	0.32636	0.842105
0.221774	0.32636	0.842105
0.221774	0.32636	0.842105
0.221774	0.32636	0.842105
0.221774	0.32636	0.842105
0.221774	0.32636	0.842105
0.221774	0.32636	0.842105
0.221774	0.32636	0.842105
0.221774	0.32636	0.842105
0.221774	0.32636	0.842105
0.221774	0.32636	0.842105
0.221774	0.32636	0.842105
0.221774	0.32636	0.842105
0.221774	0.32636	0.842105
0.221774	0.32636	0.842105
0.221774	0.32636	0.842105
0.221774	0.32636	0.842105
0.221774	0.32636	0.842105
0.221774	0.32636	0.842105
0.221774	0.32636	0.842105
0.221774	0.32636	0.842105
0.221774	0.32636	0.842105
0.221774	0.32636	0.842105
0.221774	0.32636	0.842105
0.221774	0.32636	0.842105
0.221774	0.32636	0.842105
0.221774	0.32636	0.842105
0.221774	0.32636	0.842105
0.221774	0.32636	0.842105
0.221774	0.32636	0.842105
0.221774	0.32636	0.842105
0.221774	0.32636	0.842105
0.221774	0.32636	0.842105
0.221774	0.32636	0.842105
0.221774	0.32636	0.842105
0.221774	0.322176	0.842105
0.221774	0.322176	0.842105
0.221774	0.322176	0.842105
0.221774	0.322176	0.842105
0.221774	0.322176	0.842105
0.221774	0.322176	0.842105
0.221774	0.322176	0.842105
0.221774	0.322176	0.842105
0.221774	0.322176	0.842105
0.221774	0.322176	0.842105
0.221774	0.322176	0.842105
0.221774	0.322176	0.842105
0.221774	0.322176	0.847368
0.221774	0.322176	0.847368
0.221774	0.322176	0.847368
0.221774	0.322176	0.847368
0.221774	0.322176	0.847368
0.221774	0.322176	0.847368
0.221774	0.322176	0.847368
0.221774	0.322176	0.847368
0.221774	0.322176	0.847368
0.221774	0.322176	0.847368
0.221774	0.322176	0.847368
0.221774	0.322176	0.847368
0.221774	0.322176	0.847368
0.221774	0.322176	0.852632
0.221774	0.322176	0.852632
0.221774	0.322176	0.852632
0.221774	0.322176	0.852632
0.221774	0.322176	0.852632
0.221774	0.322176	0.852632
0.221774	0.322176	0.852632
0.221774	0.322176	0.852632
0.221774	0.322176	0.852632
0.221774	0.322176	0.852632
0.221774	0.322176	0.852632
0.221774	0.322176	0.852632
0.221774	0.322176	0.852632
0.221774	0.322176	0.852632
0.221774	0.322176	0.852632
0.221774	0.322176	0.852632
0.221774	0.322176	0.852632
0.221774	0.322176	0.852632
0.221774	0.322176	0.852632
0.221774	0.322176	0.852632
0.221774	0.322176	0.852632
0.221774	0.322176	0.852632
0.221774	0.322176	0.852632
0.221774	0.322176	0.852632
0.221774	0.322176	0.852632
0.221774	0.322176	0.852632
0.221774	0.322176	0.852632
0.221774	0.322176	0.852632
0.221774	0.322176	0.852632
0.221774	0.322176	0.852632
0.221774	0.322176	0.852632
0.221774	0.322176	0.852632
0.221774	0.322176	0.852632
0.221774	0.322176	0.852632
0.221774	0.322176	0.852632
0.221774	0.322176	0.852632
0.221774	0.322176	0.852632
0.221774	0.322176	0.852632
0.221774	0.322176	0.852632
0.221774	0.322176	0.852632
0.221774	0.322176	0.852632
0.221774	0.322176	0.852632
0.221774	0.322176	0.852632
0.221774	0.322176	0.852632
0.221774	0.322176	0.852632
0.221774	0.322176	0.852632
0.221774	0.322176	0.852632
0.221774	0.322176	0.852632
0.221774	0.322176	0.852632
0.217742	0.322176	0.847368
0.217742	0.322176	0.847368
0.217742	0.322176	0.847368
0.217742	0.322176	0.847368
0.217742	0.322176	0.847368
0.217742	0.322176	0.847368
0.217742	0.322176	0.847368
0.217742	0.322176	0.847368
0.217742	0.322176	0.847368
0.217742	0.322176	0.842105
0.217742	0.322176	0.842105
0.217742	0.322176	0.842105
0.217742	0.322176	0.842105
0.217742	0.322176	0.842105
0.217742	0.322176	0.842105
0.217742	0.322176	0.842105
0.217742	0.322176	0.842105
0.217742	0.322176	0.836842
0.217742	0.322176	0.836842
0.217742	0.322176	0.836842
0.217742	0.322176	0.836842
0.217742	0.322176	0.836842
0.217742	0.322176	0.836842
0.217742	0.322176	0.836842
0.217742	0.322176	0.836842
0.217742	0.322176	0.836842
0.217742	0.322176	0.836842
0.217742	0.322176	0.836842
0.217742	0.322176	0.836842
0.217742	0.322176	0.836842
0.217742	0.322176	0.836842
0.217742	0.322176	0.836842
0.217742	0.322176	0.836842
0.217742	0.322176	0.836842
0.217742	0.322176	0.836842
0.217742	0.322176	0.836842
0.217742	0.322176	0.836842
0.217742	0.322176	0.836842
0.217742	0.322176	0.836842
0.217742	0.322176	0.836842
0.217742	0.322176	0.836842
0.217742	0.322176	0.836842
0.217742	0.322176	0.836842
0.217742	0.322176	0.836842
0.217742	0.322176	0.836842
0.217742	0.322176	0.836842
0.217742	0.322176	0.836842
0.217742	0.322176	0.836842
0.217742	0.322176	0.836842
0.217742	0.322176	0.836842
0.217742	0.322176	0.836842
[truncated: 2,887 more rows]
