# Supplementary material for: Cargoes move from cis to trans-Golgi compartments and concentrate in the TGN before exiting
Source: EMBO Rep. 2025 Sep 3;26(19):4742–65. doi: 10.1038/s44319-025-00548-9 (PMC12508209; doi:10.1038/s44319-025-00548-9)
Supplement: Supplementary file 7 — Source data Fig. 5 [file 44319_2025_548_MOESM7_ESM.zip › Fig5/Fig5B/Fig5b LAMP1 Rush 60 min/LAMP1 Rush 60 min .xlsx]

## Sheet: Foglio1
Normalzed values
Red	Green	Blue
0.0313725	0.0627451	0
0.0313725	0.0627451	0
0.0313725	0.0627451	0
0.0352941	0.0627451	0
0.0313725	0.0627451	0
0.0313725	0.0627451	0
0.0313725	0.0627451	0
0.0313725	0.0627451	0
0.0313725	0.0588235	0
0.0313725	0.0588235	0
0.0313725	0.0588235	0
0.0313725	0.0588235	0
0.0313725	0.0588235	0
0.0313725	0.0588235	0
0.0313725	0.0588235	0
0.0313725	0.0588235	0
0.0313725	0.0588235	0
0.0313725	0.0588235	0
0.0313725	0.0588235	0
0.0313725	0.0588235	0
0.0313725	0.054902	0
0.0313725	0.0588235	0
0.0313725	0.0588235	0
0.027451	0.054902	0
0.027451	0.0588235	0
0.027451	0.054902	0
0.027451	0.054902	0
0.027451	0.0588235	0.00392157
0.027451	0.0588235	0.00392157
0.027451	0.054902	0.00392157
0.027451	0.054902	0.00392157
0.027451	0.054902	0.00392157
0.027451	0.054902	0.00392157
0.027451	0.0588235	0.00392157
0.027451	0.0588235	0.00392157
0.027451	0.0588235	0.00392157
0.0235294	0.054902	0.00784314
0.0235294	0.054902	0.00784314
0.0235294	0.054902	0.00784314
0.027451	0.0588235	0.0117647
0.027451	0.0588235	0.0117647
0.027451	0.0588235	0.0117647
0.027451	0.0588235	0.0117647
0.027451	0.0588235	0.0117647
0.027451	0.0588235	0.0117647
0.027451	0.0588235	0.0117647
0.027451	0.0588235	0.0117647
0.0235294	0.054902	0.0117647
0.0235294	0.054902	0.0117647
0.0235294	0.054902	0.0117647
0.0235294	0.054902	0.0117647
0.0235294	0.054902	0.0117647
0.0235294	0.054902	0.0117647
0.0235294	0.054902	0.0117647
0.0235294	0.054902	0.0117647
0.0235294	0.054902	0.0117647
0.0235294	0.054902	0.0117647
0.0235294	0.054902	0.0117647
0.0196078	0.0509804	0.00784314
0.0196078	0.0509804	0.00784314
0.0196078	0.0509804	0.00784314
0.0196078	0.0509804	0.00784314
0.0196078	0.0470588	0.00784314
0.0196078	0.0470588	0.00784314
0.0196078	0.0509804	0.00784314
0.0196078	0.0509804	0.00784314
0.0196078	0.0470588	0.00784314
0.0196078	0.0470588	0.00784314
0.0156863	0.0431373	0.00784314
0.0156863	0.0431373	0.00784314
0.0156863	0.0431373	0.00784314
0.0156863	0.0431373	0.00784314
0.0156863	0.0392157	0.00784314
0.0156863	0.0392157	0.00784314
0.0156863	0.0392157	0.00784314
0.0156863	0.0392157	0.00784314
0.0156863	0.0392157	0.00784314
0.0156863	0.0392157	0.00784314
0.0156863	0.0392157	0.00784314
0.0117647	0.0352941	0.00392157
0.0117647	0.0352941	0.00392157
0.0117647	0.0352941	0.00392157
0.0117647	0.0352941	0.00392157
0.0117647	0.0352941	0.00392157
0.0117647	0.0352941	0.00392157
0.0117647	0.0352941	0.00392157
0.0117647	0.0352941	0.00392157
0.0117647	0.0352941	0.00392157
0.0117647	0.0392157	0.00392157
0.0117647	0.0392157	0.00392157
0.0117647	0.0392157	0.00392157
0.0117647	0.0392157	0.00392157
0.0117647	0.0392157	0.00392157
0.0117647	0.0392157	0.00392157
0.0117647	0.0392157	0.00392157
0.0117647	0.0392157	0.00392157
0.0117647	0.0392157	0.00392157
0.0117647	0.0392157	0.00392157
0.0117647	0.0392157	0.00392157
0.0117647	0.0392157	0.00392157
0.0117647	0.0431373	0.00392157
0.0117647	0.0431373	0.00392157
0.00784314	0.0392157	0.00392157
0.00784314	0.0392157	0.00392157
0.00784314	0.0392157	0.00392157
0.00784314	0.0392157	0.00392157
0.00784314	0.0392157	0.00392157
0.00784314	0.0392157	0.00392157
0.00784314	0.0392157	0.00392157
0.00784314	0.0352941	0.00392157
0.00784314	0.0352941	0.00392157
0.00784314	0.0352941	0.00392157
0.00784314	0.0392157	0.00392157
0.00392157	0.0392157	0.00392157
0.00392157	0.0392157	0.00392157
0.00392157	0.0392157	0.00392157
0.00392157	0.0352941	0.00392157
0.00392157	0.0352941	0.00392157
0.00392157	0.0352941	0.00392157
0.00392157	0.0352941	0.00392157
0.00392157	0.0352941	0.00392157
0.00392157	0.0352941	0.00392157
0.00392157	0.0352941	0.00392157
0	0.0352941	0.00392157
0	0.0313725	0.00392157
0	0.0313725	0.00392157
0	0.0313725	0.00392157
0	0.0313725	0.00392157
0	0.0313725	0.00392157
0	0.0313725	0.00392157
0	0.0313725	0.00784314
0	0.0313725	0.00784314
0	0.0313725	0.00784314
0	0.0313725	0.00784314
0	0.027451	0.00784314
0	0.027451	0.00784314
0	0.0313725	0.0117647
0	0.0313725	0.0117647
0	0.0313725	0.0117647
0	0.0313725	0.0117647
0	0.0313725	0.0156863
0	0.0313725	0.0156863
0	0.0313725	0.0156863
0	0.0313725	0.0156863
0	0.0313725	0.0156863
0	0.027451	0.0196078
0	0.027451	0.0235294
0	0.027451	0.0235294
0	0.027451	0.0235294
0	0.027451	0.027451
0	0.027451	0.027451
0	0.027451	0.027451
0	0.027451	0.0313725
0	0.027451	0.0313725
0	0.027451	0.0313725
0	0.027451	0.0352941
0	0.0235294	0.0352941
0	0.0235294	0.0392157
0	0.0235294	0.0392157
0	0.0235294	0.0431373
0	0.0196078	0.0431373
0	0.0196078	0.0470588
0	0.0196078	0.0470588
0	0.0196078	0.0509804
0	0.0196078	0.0509804
0	0.0196078	0.0509804
0	0.0196078	0.054902
0	0.0156863	0.0588235
0	0.0156863	0.0588235
0	0.0156863	0.0627451
0	0.0156863	0.0627451
0	0.0156863	0.0666667
0	0.0156863	0.0705882
0	0.0156863	0.0745098
0	0.0156863	0.0745098
0	0.0156863	0.0745098
0	0.0156863	0.0784314
0	0.0156863	0.0784314
0	0.0156863	0.0823529
0	0.0156863	0.0823529
0	0.0156863	0.0862745
0	0.0156863	0.0862745
0	0.0156863	0.0862745
0	0.0156863	0.0901961
0	0.0156863	0.0941176
0	0.0156863	0.0980392
0	0.0156863	0.0980392
0	0.0156863	0.0980392
0	0.0156863	0.101961
0	0.0156863	0.101961
0	0.0156863	0.105882
0	0.0156863	0.113725
0	0.0156863	0.117647
0	0.0156863	0.117647
0	0.0156863	0.121569
0	0.0156863	0.12549
0	0.0156863	0.129412
0	0.0156863	0.129412
0	0.0156863	0.133333
0.00392157	0.0156863	0.137255
0.00392157	0.0156863	0.141176
0.00392157	0.0156863	0.145098
0.00392157	0.0156863	0.14902
0.00392157	0.0156863	0.14902
0.00392157	0.0156863	0.152941
0.00392157	0.0156863	0.152941
0.00392157	0.0156863	0.156863
0.00392157	0.0156863	0.160784
0.00784314	0.0156863	0.168627
0.00784314	0.0156863	0.168627
0.0117647	0.0156863	0.172549
0.0117647	0.0156863	0.176471
0.0117647	0.0156863	0.180392
0.0117647	0.0156863	0.184314
0.0117647	0.0156863	0.188235
0.0117647	0.0156863	0.192157
0.0117647	0.0156863	0.196078
0.0117647	0.0156863	0.196078
0.0117647	0.0156863	0.2
0.0117647	0.0156863	0.203922
0.0156863	0.0156863	0.207843
0.0156863	0.0156863	0.207843
0.0156863	0.0156863	0.211765
0.0156863	0.0156863	0.215686
0.0156863	0.0156863	0.215686
0.0156863	0.0156863	0.223529
0.0156863	0.0156863	0.227451
0.0156863	0.0156863	0.227451
0.0156863	0.0156863	0.227451
0.0156863	0.0156863	0.231373
0.0156863	0.0156863	0.235294
0.0196078	0.0117647	0.239216
0.0196078	0.0117647	0.243137
0.0196078	0.0117647	0.247059
0.0196078	0.0117647	0.25098
0.0196078	0.0117647	0.258824
0.0196078	0.0117647	0.258824
0.0196078	0.0117647	0.266667
0.0196078	0.0117647	0.270588
0.0196078	0.0117647	0.27451
0.0196078	0.0117647	0.278431
0.0196078	0.0117647	0.282353
0.0235294	0.00784314	0.290196
0.0235294	0.00784314	0.294118
0.0235294	0.00784314	0.298039
0.0235294	0.00784314	0.301961
0.027451	0.00784314	0.305882
0.027451	0.00784314	0.313725
0.027451	0.00784314	0.313725
0.0313725	0.00784314	0.321569
0.0313725	0.00784314	0.32549
0.0313725	0.00784314	0.329412
0.0313725	0.00784314	0.333333
0.0352941	0.00392157	0.337255
0.0352941	0.00392157	0.337255
0.0392157	0.00784314	0.341176
0.0392157	0.00784314	0.341176
0.0392157	0.00784314	0.341176
0.0392157	0.00784314	0.345098
0.0392157	0.00784314	0.34902
0.0431373	0.00784314	0.34902
0.0431373	0.00784314	0.352941
0.0431373	0.00784314	0.352941
0.0431373	0.00784314	0.352941
0.0470588	0.00784314	0.356863
0.0470588	0.00784314	0.356863
0.0470588	0.00784314	0.360784
0.0509804	0.00784314	0.364706
0.0509804	0.00784314	0.364706
0.0509804	0.00784314	0.368627
0.0509804	0.00784314	0.368627
0.0509804	0.00784314	0.372549
0.0509804	0.00784314	0.372549
0.054902	0.00784314	0.376471
0.0588235	0.00392157	0.380392
0.0588235	0.00392157	0.380392
0.0588235	0.00392157	0.384314
0.0588235	0.00392157	0.388235
0.0588235	0.00392157	0.388235
0.0627451	0.00392157	0.392157
0.0666667	0.00392157	0.396078
0.0666667	0.00392157	0.4
0.0666667	0.00392157	0.4
0.0666667	0.00392157	0.403922
0.0666667	0.00392157	0.407843
0.0705882	0.00392157	0.407843
0.0745098	0.00392157	0.411765
0.0745098	0.00392157	0.411765
0.0745098	0.00392157	0.415686
0.0745098	0.00392157	0.419608
0.0784314	0.00392157	0.423529
0.0823529	0.00392157	0.423529
0.0823529	0.00392157	0.423529
0.0823529	0.00392157	0.427451
0.0823529	0.00392157	0.431373
0.0823529	0.00392157	0.431373
0.0862745	0	0.435294
0.0901961	0	0.435294
0.0901961	0	0.439216
0.0901961	0	0.443137
0.0941176	0	0.443137
0.0941176	0	0.447059
0.0941176	0	0.45098
0.0980392	0.00392157	0.454902
0.101961	0.00392157	0.454902
0.101961	0.00392157	0.458824
0.101961	0.00392157	0.458824
0.101961	0.00392157	0.462745
0.101961	0.00392157	0.466667
0.105882	0.00392157	0.466667
0.105882	0.00392157	0.470588
0.109804	0.00392157	0.47451
0.109804	0.00392157	0.47451
0.113725	0.00392157	0.478431
0.113725	0.00392157	0.478431
0.117647	0.00392157	0.482353
0.117647	0.00392157	0.486275
0.121569	0.00392157	0.490196
0.121569	0.00392157	0.490196
0.121569	0.00392157	0.490196
0.121569	0.00392157	0.494118
0.12549	0.00392157	0.498039
0.129412	0.00392157	0.498039
0.129412	0.00392157	0.498039
0.129412	0.00392157	0.501961
0.129412	0.00392157	0.501961
0.129412	0.00392157	0.501961
0.137255	0.00392157	0.509804
0.137255	0.00392157	0.509804
0.137255	0.00392157	0.509804
0.137255	0.00392157	0.509804
0.141176	0.00392157	0.513725
0.141176	0.00392157	0.513725
0.145098	0.00392157	0.517647
0.145098	0.00392157	0.517647
0.145098	0.00392157	0.517647
0.14902	0.00392157	0.521569
0.14902	0.00392157	0.521569
0.14902	0.00392157	0.521569
0.156863	0.00392157	0.529412
0.156863	0.00392157	0.529412
0.156863	0.00392157	0.529412
0.156863	0.00392157	0.529412
0.160784	0.00392157	0.529412
0.160784	0.00392157	0.533333
0.164706	0.00392157	0.537255
0.164706	0.00392157	0.537255
0.168627	0.00392157	0.537255
0.168627	0.00392157	0.537255
0.168627	0.00392157	0.537255
0.172549	0.00392157	0.541176
0.176471	0	0.545098
0.176471	0	0.545098
0.176471	0	0.545098
0.180392	0	0.54902
0.180392	0	0.54902
0.184314	0	0.552941
0.184314	0	0.556863
0.188235	0	0.556863
0.192157	0	0.556863
0.196078	0	0.560784
0.196078	0	0.564706
0.2	0	0.568627
0.2	0	0.568627
0.203922	0	0.572549
0.203922	0	0.572549
0.207843	0	0.576471
0.207843	0	0.580392
0.211765	0	0.580392
0.211765	0	0.580392
0.215686	0	0.588235
0.219608	0	0.588235
0.219608	0	0.592157
0.223529	0	0.596078
0.223529	0	0.596078
0.231373	0	0.603922
0.231373	0	0.603922
0.231373	0	0.603922
0.231373	0	0.603922
0.235294	0	0.607843
0.235294	0	0.607843
0.235294	0	0.607843
0.239216	0	0.611765
0.239216	0	0.611765
0.243137	0	0.611765
0.243137	0	0.611765
0.243137	0	0.611765
0.243137	0	0.615686
0.243137	0	0.615686
0.243137	0	0.615686
0.243137	0	0.615686
0.247059	0	0.615686
0.247059	0	0.615686
0.25098	0	0.619608
0.25098	0	0.619608
0.25098	0	0.619608
0.25098	0	0.619608
0.25098	0	0.619608
0.25098	0	0.623529
0.254902	0.00392157	0.627451
0.254902	0.00392157	0.627451
0.254902	0.00392157	0.627451
0.254902	0.00392157	0.627451
0.258824	0.00392157	0.631373
0.258824	0.00392157	0.631373
0.258824	0.00392157	0.631373
0.258824	0.00392157	0.631373
0.262745	0.00392157	0.631373
0.262745	0.00392157	0.635294
0.266667	0.00392157	0.635294
0.266667	0.00392157	0.635294
0.266667	0.00392157	0.639216
0.270588	0.00392157	0.639216
0.270588	0.00392157	0.639216
0.27451	0.00392157	0.639216
0.278431	0.00392157	0.639216
0.278431	0.00392157	0.639216
0.278431	0.00392157	0.643137
0.282353	0.00392157	0.643137
0.282353	0.00392157	0.643137
0.286275	0.00392157	0.647059
0.286275	0.00392157	0.647059
0.290196	0.00392157	0.647059
0.294118	0	0.65098
0.294118	0	0.65098
0.298039	0	0.647059
0.298039	0	0.65098
0.298039	0	0.65098
0.298039	0	0.65098
0.298039	0	0.654902
0.298039	0	0.658824
0.298039	0	0.658824
0.298039	0	0.658824
0.298039	0	0.662745
0.298039	0	0.662745
0.298039	0	0.666667
0.301961	0	0.666667
0.301961	0	0.666667
0.301961	0	0.666667
0.301961	0	0.670588
0.305882	0	0.670588
0.305882	0	0.67451
0.305882	0	0.67451
0.305882	0	0.67451
0.305882	0	0.678431
0.305882	0	0.682353
0.309804	0	0.682353
0.313725	0	0.682353
0.313725	0	0.682353
0.313725	0	0.682353
0.313725	0	0.686275
0.313725	0	0.686275
0.317647	0	0.686275
0.317647	0	0.690196
0.317647	0	0.690196
0.317647	0	0.690196
0.317647	0	0.694118
0.317647	0	0.694118
0.317647	0	0.694118
0.321569	0	0.694118
0.321569	0	0.698039
0.321569	0	0.698039
0.321569	0	0.698039
0.321569	0	0.701961
0.32549	0	0.701961
0.32549	0	0.701961
0.32549	0	0.705882
0.32549	0	0.705882
0.32549	0	0.705882
0.329412	0	0.705882
0.329412	0	0.705882
0.329412	0	0.705882
0.32549	0	0.709804
0.32549	0	0.709804
0.32549	0	0.709804
0.32549	0	0.713725
0.32549	0	0.713725
0.32549	0	0.713725
0.32549	0	0.717647
0.32549	0	0.717647
0.321569	0	0.717647
0.321569	0	0.721569
0.321569	0	0.721569
0.321569	0	0.721569
0.321569	0	0.721569
0.321569	0	0.721569
0.321569	0	0.72549
0.317647	0	0.72549
0.317647	0	0.72549
0.317647	0	0.729412
0.317647	0	0.729412
0.317647	0	0.729412
0.317647	0	0.729412
0.317647	0	0.729412
0.317647	0	0.729412
0.317647	0	0.729412
0.313725	0	0.733333
0.313725	0	0.733333
0.313725	0	0.733333
0.313725	0	0.733333
0.313725	0	0.733333
0.313725	0	0.737255
0.309804	0	0.737255
0.309804	0	0.737255
0.305882	0	0.737255
0.305882	0	0.741176
0.305882	0	0.741176
0.305882	0	0.741176
0.301961	0	0.741176
0.301961	0	0.745098
0.301961	0	0.745098
0.301961	0	0.745098
0.298039	0	0.745098
0.298039	0	0.745098
0.294118	0	0.74902
0.290196	0	0.74902
0.290196	0	0.74902
0.290196	0	0.74902
0.290196	0	0.74902
0.286275	0	0.74902
0.282353	0	0.752941
0.282353	0	0.752941
0.282353	0	0.752941
0.278431	0	0.756863
0.278431	0	0.756863
0.278431	0	0.756863
0.27451	0	0.756863
0.270588	0	0.756863
0.270588	0	0.756863
0.270588	0	0.756863
0.266667	0	0.756863
0.266667	0	0.756863
0.262745	0	0.760784
0.262745	0	0.760784
0.258824	0	0.760784
0.254902	0	0.760784
0.254902	0	0.760784
0.254902	0	0.760784
0.247059	0	0.764706
0.247059	0	0.764706
0.247059	0	0.764706
0.243137	0	0.764706
0.243137	0	0.764706
0.239216	0	0.764706
0.235294	0	0.768627
0.231373	0	0.768627
0.231373	0	0.768627
0.227451	0	0.772549
0.227451	0	0.772549
0.223529	0	0.772549
0.219608	0	0.776471
0.219608	0	0.776471
0.215686	0	0.776471
0.215686	0	0.780392
0.215686	0	0.780392
0.211765	0	0.780392
0.207843	0	0.784314
0.207843	0	0.784314
0.207843	0	0.784314
0.207843	0	0.788235
0.207843	0	0.788235
0.207843	0	0.788235
0.203922	0	0.788235
0.203922	0	0.792157
0.203922	0	0.792157
0.203922	0	0.792157
0.2	0	0.792157
0.2	0	0.792157
0.2	0	0.796078
0.2	0	0.796078
0.2	0	0.796078
0.2	0	0.796078
0.2	0	0.796078
0.2	0	0.796078
0.196078	0	0.796078
0.196078	0	0.796078
0.196078	0	0.796078
0.192157	0	0.796078
0.188235	0	0.796078
0.188235	0	0.796078
0.184314	0	0.8
0.180392	0	0.803922
0.180392	0	0.803922
0.180392	0	0.803922
0.176471	0	0.807843
0.176471	0	0.807843
0.172549	0	0.807843
0.172549	0	0.811765
0.168627	0	0.811765
0.168627	0	0.815686
0.164706	0	0.815686
0.164706	0	0.819608
0.164706	0	0.823529
0.164706	0	0.823529
0.160784	0	0.823529
0.160784	0	0.827451
0.160784	0	0.835294
0.160784	0	0.835294
0.160784	0	0.839216
0.160784	0	0.843137
0.160784	0	0.843137
0.160784	0	0.843137
0.160784	0	0.847059
0.160784	0	0.847059
0.160784	0	0.847059
0.160784	0	0.85098
0.160784	0	0.85098
0.160784	0	0.854902
0.160784	0	0.854902
0.160784	0	0.858824
0.160784	0	0.862745
0.160784	0	0.862745
0.160784	0	0.862745
0.160784	0	0.866667
0.160784	0	0.866667
0.160784	0	0.866667
0.160784	0	0.870588
0.160784	0	0.870588
0.160784	0	0.870588
0.160784	0	0.87451
0.164706	0	0.878431
0.164706	0	0.878431
0.164706	0	0.882353
0.164706	0	0.882353
0.164706	0	0.882353
0.164706	0	0.886275
0.164706	0	0.890196
0.164706	0	0.890196
0.164706	0	0.894118
0.164706	0	0.894118
0.164706	0	0.898039
0.164706	0	0.898039
0.164706	0	0.901961
0.164706	0	0.901961
0.164706	0	0.905882
0.164706	0	0.905882
0.164706	0	0.905882
0.164706	0	0.909804
0.164706	0	0.913725
0.164706	0	0.913725
0.160784	0	0.917647
0.160784	0	0.917647
0.164706	0	0.921569
0.164706	0	0.921569
0.164706	0	0.92549
0.164706	0	0.92549
0.164706	0	0.92549
0.164706	0	0.92549
0.164706	0	0.929412
0.164706	0	0.929412
0.164706	0	0.929412
0.164706	0	0.929412
0.164706	0	0.933333
0.164706	0	0.933333
0.164706	0	0.937255
0.164706	0	0.937255
0.164706	0	0.937255
0.164706	0	0.941176
0.164706	0	0.941176
0.164706	0	0.941176
0.164706	0	0.941176
0.164706	0	0.941176
0.164706	0	0.941176
0.164706	0	0.945098
0.164706	0	0.94902
0.164706	0	0.94902
0.164706	0	0.94902
0.164706	0	0.952941
0.164706	0	0.952941
0.164706	0	0.956863
0.168627	0	0.956863
0.168627	0	0.956863
0.168627	0	0.960784
0.168627	0	0.960784
0.168627	0	0.960784
0.168627	0	0.964706
0.168627	0	0.964706
0.168627	0	0.964706
0.172549	0	0.968627
0.172549	0	0.968627
0.172549	0	0.968627
0.172549	0	0.968627
0.172549	0	0.968627
0.172549	0	0.968627
0.172549	0	0.968627
0.176471	0	0.972549
0.176471	0	0.972549
0.180392	0	0.976471
0.180392	0	0.976471
0.184314	0	0.976471
0.184314	0	0.980392
0.188235	0	0.980392
0.188235	0	0.980392
0.188235	0	0.980392
0.188235	0	0.980392
0.192157	0	0.984314
0.192157	0	0.984314
0.192157	0	0.984314
0.192157	0	0.984314
0.196078	0	0.984314
0.196078	0	0.988235
0.196078	0	0.988235
0.2	0	0.988235
0.2	0	0.988235
0.2	0	0.988235
0.2	0	0.988235
0.203922	0	0.992157
0.203922	0	0.992157
0.203922	0	0.992157
0.203922	0	0.992157
0.207843	0	0.992157
0.211765	0	0.996078
0.211765	0	0.996078
0.211765	0	0.996078
0.215686	0	0.996078
0.215686	0	0.996078
0.215686	0	0.996078
0.219608	0.00392157	0.996078
0.219608	0.00392157	0.996078
0.223529	0.00392157	0.996078
0.223529	0.00392157	0.996078
0.223529	0.00392157	0.996078
0.227451	0.00392157	0.996078
0.227451	0.00392157	0.996078
0.227451	0.00392157	0.996078
0.231373	0.00392157	0.996078
0.231373	0.00392157	0.996078
0.235294	0.00392157	0.996078
0.239216	0.00784314	1
0.239216	0.00784314	1
0.239216	0.00784314	1
0.239216	0.00784314	1
0.239216	0.00784314	1
0.239216	0.00784314	1
0.239216	0.00784314	1
0.243137	0.00784314	0.996078
0.247059	0.00784314	0.996078
0.247059	0.00784314	0.996078
0.247059	0.00784314	0.996078
0.25098	0.00784314	0.996078
0.25098	0.00784314	0.996078
0.25098	0.00784314	0.996078
0.25098	0.00784314	0.996078
0.254902	0.00784314	0.996078
0.254902	0.00784314	0.996078
0.258824	0.00784314	0.996078
0.258824	0.00784314	0.996078
0.262745	0.00392157	0.996078
0.262745	0.00392157	0.996078
0.270588	0.00392157	0.996078
0.270588	0.00392157	0.996078
0.270588	0.00392157	0.996078
0.270588	0.00392157	0.996078
0.27451	0.00392157	0.996078
0.27451	0.00392157	0.996078
0.278431	0.00392157	0.996078
0.278431	0.00392157	0.996078
0.282353	0.00392157	0.996078
0.282353	0.00392157	0.996078
0.286275	0.00392157	0.996078
0.286275	0.00392157	0.996078
0.286275	0.00392157	0.996078
0.286275	0.00392157	0.996078
0.286275	0.00392157	0.996078
0.290196	0.00392157	0.996078
0.290196	0.00392157	0.996078
0.290196	0.00392157	0.996078
0.290196	0.00392157	0.996078
0.294118	0.00392157	0.996078
0.294118	0.00392157	0.996078
0.294118	0.00392157	0.996078
0.298039	0.00784314	1
0.298039	0.00784314	1
0.298039	0.00784314	1
0.298039	0.00784314	1
0.301961	0.00784314	1
0.305882	0.00784314	1
0.305882	0.00784314	1
0.305882	0.00784314	1
0.309804	0.0117647	1
0.309804	0.0117647	1
0.313725	0.0117647	1
0.313725	0.0117647	1
0.317647	0.0156863	1
0.317647	0.0156863	1
0.317647	0.0156863	1
0.321569	0.0156863	1
0.321569	0.0156863	1
0.321569	0.0156863	1
0.321569	0.0156863	1
0.32549	0.0156863	1
0.32549	0.0156863	1
0.329412	0.0196078	1
0.329412	0.0196078	1
0.329412	0.0196078	1
0.337255	0.0196078	1
0.337255	0.0196078	1
0.337255	0.0196078	1
0.341176	0.0196078	1
0.341176	0.0196078	1
0.345098	0.0235294	1
0.345098	0.0235294	1
0.345098	0.0235294	1
0.34902	0.0235294	1
0.34902	0.0235294	1
0.34902	0.0235294	1
0.352941	0.0235294	1
0.356863	0.0235294	1
0.360784	0.0235294	1
0.360784	0.0235294	1
0.360784	0.0235294	1
0.364706	0.0235294	1
0.364706	0.0235294	1
0.364706	0.0235294	1
0.368627	0.027451	1
0.368627	0.027451	1
0.372549	0.027451	1
0.372549	0.027451	1
0.372549	0.027451	1
0.380392	0.027451	1
0.380392	0.027451	1
0.380392	0.027451	1
0.384314	0.027451	1
0.384314	0.027451	1
0.384314	0.027451	1
0.388235	0.0313725	1
0.388235	0.0313725	1
0.388235	0.0313725	1
0.388235	0.0313725	1
0.392157	0.0313725	1
0.392157	0.0313725	1
0.392157	0.0313725	1
0.392157	0.0313725	1
0.396078	0.0313725	1
0.396078	0.0313725	1
0.396078	0.0313725	1
0.396078	0.0313725	1
0.4	0.0352941	1
0.4	0.0352941	1
0.403922	0.0352941	1
0.403922	0.0352941	1
0.403922	0.0352941	1
0.403922	0.0352941	1
0.407843	0.0352941	1
0.407843	0.0352941	1
0.407843	0.0352941	1
0.407843	0.0352941	1
0.411765	0.0352941	1
0.411765	0.0352941	1
0.411765	0.0352941	1
0.415686	0.0352941	1
0.415686	0.0352941	1
0.415686	0.0352941	1
0.415686	0.0352941	1
0.415686	0.0352941	1
0.415686	0.0392157	1
0.415686	0.0392157	1
0.415686	0.0392157	1
0.419608	0.0392157	0.996078
0.419608	0.0392157	0.996078
0.419608	0.0392157	0.996078
0.415686	0.0392157	0.996078
0.415686	0.0392157	0.996078
0.415686	0.0392157	0.996078
0.415686	0.0392157	0.996078
0.415686	0.0392157	0.992157
0.415686	0.0392157	0.992157
0.411765	0.0431373	0.996078
0.411765	0.0431373	0.996078
0.415686	0.0431373	0.992157
0.411765	0.0431373	0.992157
0.411765	0.0431373	0.992157
0.415686	0.0431373	0.992157
0.415686	0.0431373	0.992157
0.411765	0.0431373	0.992157
0.411765	0.0431373	0.992157
0.411765	0.0431373	0.992157
0.411765	0.0431373	0.992157
0.411765	0.0431373	0.992157
0.411765	0.0431373	0.992157
0.411765	0.0509804	0.992157
0.411765	0.0509804	0.992157
0.411765	0.0509804	0.992157
0.411765	0.0509804	0.992157
0.411765	0.0509804	0.992157
0.411765	0.0509804	0.992157
0.407843	0.0509804	0.992157
0.407843	0.0509804	0.992157
0.407843	0.0509804	0.992157
0.407843	0.0509804	0.992157
0.407843	0.0509804	0.992157
0.407843	0.0509804	0.992157
0.403922	0.0509804	0.992157
0.403922	0.0509804	0.992157
0.403922	0.0509804	0.992157
0.403922	0.0509804	0.992157
0.403922	0.0509804	0.992157
0.403922	0.0509804	0.992157
0.4	0.0509804	0.992157
0.4	0.0509804	0.992157
0.4	0.0509804	0.992157
0.403922	0.054902	0.992157
0.403922	0.054902	0.992157
0.403922	0.054902	0.992157
0.4	0.054902	0.996078
0.4	0.054902	0.996078
0.4	0.054902	0.996078
0.4	0.054902	0.996078
0.4	0.054902	0.996078
0.4	0.054902	0.996078
0.4	0.054902	0.996078
0.4	0.054902	0.996078
0.4	0.0588235	0.996078
0.4	0.0588235	0.996078
0.4	0.0588235	0.996078
0.4	0.0588235	0.996078
0.396078	0.0588235	0.996078
0.396078	0.0588235	0.996078
0.396078	0.0588235	0.996078
0.396078	0.0588235	0.996078
0.396078	0.0588235	0.996078
0.396078	0.0588235	0.996078
0.396078	0.0588235	0.996078
0.396078	0.0588235	0.996078
0.396078	0.0588235	0.996078
0.4	0.0588235	0.996078
0.4	0.0588235	0.996078
0.4	0.0588235	0.996078
0.396078	0.0588235	0.996078
0.396078	0.0588235	0.996078
0.396078	0.0588235	0.996078
0.396078	0.0588235	0.996078
0.396078	0.0588235	0.996078
0.392157	0.0588235	0.996078
0.392157	0.0588235	0.996078
0.392157	0.0588235	0.996078
0.388235	0.0627451	0.996078
0.388235	0.0627451	0.996078
0.388235	0.0627451	0.996078
0.388235	0.0627451	0.996078
0.384314	0.0666667	0.996078
0.384314	0.0666667	0.996078
0.380392	0.0666667	0.996078
0.376471	0.0705882	0.996078
0.372549	0.0705882	1
0.372549	0.0705882	1
0.368627	0.0705882	1
0.364706	0.0745098	1
0.364706	0.0745098	1
0.364706	0.0745098	1
0.360784	0.0745098	1
0.360784	0.0745098	1
0.356863	0.0784314	1
0.356863	0.0784314	1
0.356863	0.0784314	1
0.352941	0.0784314	1
0.352941	0.0784314	1
0.352941	0.0784314	1
0.352941	0.0784314	1
0.352941	0.0784314	1
0.352941	0.0784314	1
0.352941	0.0784314	1
0.352941	0.0784314	1
0.352941	0.0784314	1
0.34902	0.0784314	1
0.34902	0.0784314	1
0.345098	0.0823529	1
0.345098	0.0823529	1
0.345098	0.0823529	1
0.345098	0.0823529	1
0.345098	0.0823529	1
0.341176	0.0823529	1
0.341176	0.0823529	1
0.341176	0.0823529	1
0.341176	0.0823529	1
0.341176	0.0823529	1
0.337255	0.0823529	1
0.333333	0.0862745	1
0.333333	0.0862745	1
0.333333	0.0862745	1
0.333333	0.0862745	1
0.333333	0.0862745	1
0.329412	0.0862745	1
0.32549	0.0862745	1
0.32549	0.0862745	1
0.32549	0.0862745	1
0.32549	0.0862745	1
0.321569	0.0901961	0.996078
0.321569	0.0901961	0.996078
0.321569	0.0901961	0.996078
0.321569	0.0901961	0.996078
0.317647	0.0901961	0.996078
0.317647	0.0901961	0.996078
0.313725	0.0901961	0.996078
0.313725	0.0901961	0.996078
0.309804	0.0901961	0.996078
0.309804	0.0901961	0.996078
0.309804	0.0901961	0.996078
0.309804	0.0901961	0.996078
0.309804	0.0901961	0.996078
0.305882	0.0901961	0.992157
0.301961	0.0901961	0.992157
0.301961	0.0901961	0.992157
0.301961	0.0901961	0.992157
0.301961	0.0901961	0.992157
0.298039	0.0901961	0.992157
0.294118	0.0901961	0.992157
0.294118	0.0901961	0.992157
0.294118	0.0901961	0.992157
0.290196	0.0941176	0.988235
0.290196	0.0941176	0.988235
0.290196	0.0941176	0.988235
0.286275	0.0941176	0.988235
0.282353	0.0941176	0.988235
0.282353	0.0941176	0.988235
0.282353	0.0941176	0.988235
0.278431	0.0941176	0.988235
0.278431	0.0941176	0.988235
0.27451	0.0941176	0.988235
0.27451	0.0941176	0.988235
0.270588	0.0941176	0.984314
0.270588	0.0941176	0.984314
0.270588	0.0941176	0.984314
0.266667	0.0941176	0.984314
0.262745	0.0941176	0.980392
0.262745	0.0941176	0.980392
0.258824	0.0941176	0.980392
0.258824	0.0941176	0.980392
0.258824	0.0941176	0.980392
0.258824	0.0941176	0.980392
0.25098	0.0941176	0.976471
0.25098	0.0941176	0.976471
0.25098	0.0941176	0.976471
0.25098	0.0941176	0.976471
0.247059	0.0941176	0.976471
0.247059	0.0941176	0.976471
0.243137	0.0941176	0.976471
0.243137	0.0941176	0.976471
0.239216	0.0941176	0.976471
0.239216	0.0941176	0.976471
0.239216	0.0941176	0.976471
0.235294	0.0941176	0.972549
0.235294	0.0941176	0.972549
0.231373	0.0941176	0.972549
0.231373	0.0941176	0.972549
0.227451	0.0941176	0.972549
0.227451	0.0941176	0.972549
0.223529	0.0941176	0.972549
0.219608	0.0941176	0.968627
0.219608	0.0941176	0.968627
0.219608	0.0941176	0.968627
0.219608	0.0941176	0.968627
0.211765	0.0941176	0.964706
0.211765	0.0941176	0.964706
0.211765	0.0941176	0.964706
0.211765	0.0941176	0.964706
0.207843	0.0941176	0.964706
0.203922	0.0941176	0.964706
0.203922	0.0941176	0.964706
0.203922	0.0941176	0.964706
0.203922	0.0941176	0.960784
0.2	0.0941176	0.960784
0.2	0.0941176	0.960784
0.196078	0.0941176	0.956863
0.196078	0.0941176	0.956863
0.192157	0.0941176	0.956863
0.192157	0.0941176	0.956863
0.192157	0.0941176	0.956863
0.188235	0.0941176	0.956863
0.188235	0.0941176	0.956863
0.188235	0.0941176	0.956863
0.188235	0.0941176	0.956863
0.184314	0.0941176	0.952941
0.180392	0.0941176	0.94902
0.180392	0.0941176	0.94902
0.180392	0.0941176	0.94902
0.180392	0.0941176	0.94902
0.180392	0.0941176	0.94902
0.176471	0.0941176	0.94902
0.172549	0.0941176	0.94902
0.172549	0.0941176	0.94902
0.172549	0.0941176	0.94902
0.172549	0.0941176	0.94902
0.172549	0.0941176	0.94902
0.168627	0.0941176	0.94902
0.168627	0.0941176	0.94902
0.168627	0.0941176	0.94902
0.168627	0.0941176	0.94902
0.164706	0.0941176	0.94902
0.160784	0.0941176	0.94902
0.160784	0.0941176	0.94902
0.160784	0.0941176	0.94902
0.160784	0.0941176	0.94902
0.160784	0.0941176	0.94902
0.160784	0.0941176	0.94902
0.156863	0.0941176	0.945098
0.152941	0.0941176	0.941176
0.152941	0.0941176	0.941176
0.14902	0.0941176	0.941176
0.14902	0.0941176	0.937255
0.145098	0.0941176	0.937255
0.145098	0.0941176	0.937255
0.145098	0.0941176	0.937255
0.141176	0.0980392	0.937255
0.141176	0.0980392	0.933333
0.141176	0.0980392	0.933333
0.137255	0.0980392	0.933333
0.137255	0.0980392	0.933333
0.133333	0.0980392	0.929412
0.133333	0.0980392	0.929412
0.133333	0.0980392	0.929412
0.129412	0.0980392	0.929412
0.129412	0.0980392	0.92549
0.129412	0.0980392	0.92549
0.12549	0.0980392	0.92549
0.12549	0.0980392	0.92549
0.121569	0.101961	0.921569
0.121569	0.101961	0.921569
0.121569	0.101961	0.921569
0.117647	0.101961	0.917647
0.117647	0.101961	0.917647
0.117647	0.101961	0.917647
0.113725	0.105882	0.913725
0.113725	0.105882	0.913725
0.113725	0.109804	0.913725
0.113725	0.113725	0.909804
0.109804	0.113725	0.909804
0.105882	0.117647	0.905882
0.105882	0.117647	0.905882
0.105882	0.117647	0.905882
0.101961	0.121569	0.901961
0.101961	0.121569	0.901961
0.101961	0.121569	0.898039
0.101961	0.12549	0.898039
0.0980392	0.129412	0.894118
0.0941176	0.129412	0.894118
0.0941176	0.129412	0.894118
0.0941176	0.133333	0.890196
0.0901961	0.133333	0.886275
0.0862745	0.133333	0.886275
0.0862745	0.137255	0.882353
0.0862745	0.137255	0.882353
0.0862745	0.141176	0.882353
0.0862745	0.145098	0.878431
0.0862745	0.145098	0.878431
0.0862745	0.14902	0.878431
0.0862745	0.14902	0.87451
0.0862745	0.152941	0.87451
0.0862745	0.152941	0.87451
0.0862745	0.152941	0.87451
0.0862745	0.152941	0.87451
0.0862745	0.156863	0.87451
0.0862745	0.156863	0.87451
0.0862745	0.156863	0.870588
0.0862745	0.160784	0.870588
0.0901961	0.164706	0.87451
0.0901961	0.164706	0.87451
0.0901961	0.168627	0.87451
0.0901961	0.168627	0.87451
0.0901961	0.168627	0.87451
0.0862745	0.172549	0.870588
0.0862745	0.172549	0.870588
0.0823529	0.172549	0.866667
0.0823529	0.172549	0.866667
0.0823529	0.172549	0.866667
0.0784314	0.176471	0.862745
0.0784314	0.176471	0.862745
0.0784314	0.180392	0.862745
0.0784314	0.180392	0.862745
0.0784314	0.180392	0.862745
0.0745098	0.184314	0.858824
0.0745098	0.184314	0.858824
0.0745098	0.184314	0.858824
0.0745098	0.188235	0.854902
0.0745098	0.188235	0.854902
0.0745098	0.188235	0.854902
0.0705882	0.192157	0.85098
0.0705882	0.192157	0.85098
0.0666667	0.192157	0.847059
0.0705882	0.196078	0.847059
0.0705882	0.196078	0.847059
0.0666667	0.2	0.843137
0.0666667	0.2	0.843137
0.0666667	0.2	0.843137
0.0666667	0.203922	0.843137
0.0705882	0.207843	0.843137
0.0666667	0.207843	0.839216
0.0666667	0.207843	0.839216
0.0666667	0.211765	0.839216
0.0666667	0.215686	0.839216
0.0666667	0.215686	0.839216
0.0666667	0.219608	0.839216
0.0666667	0.223529	0.835294
0.0666667	0.223529	0.835294
0.0666667	0.223529	0.835294
0.0666667	0.227451	0.835294
0.0705882	0.231373	0.835294
0.0705882	0.231373	0.835294
0.0705882	0.235294	0.835294
0.0705882	0.239216	0.831373
0.0705882	0.239216	0.831373
0.0705882	0.243137	0.831373
0.0745098	0.247059	0.831373
0.0745098	0.247059	0.831373
0.0745098	0.25098	0.831373
0.0784314	0.258824	0.831373
0.0784314	0.258824	0.831373
0.0784314	0.262745	0.831373
0.0784314	0.266667	0.831373
0.0823529	0.270588	0.835294
0.0862745	0.27451	0.835294
0.0862745	0.27451	0.835294
0.0901961	0.282353	0.835294
0.0901961	0.286275	0.835294
0.0901961	0.286275	0.835294
0.0980392	0.294118	0.835294
0.0980392	0.298039	0.835294
0.0980392	0.298039	0.839216
0.0980392	0.298039	0.839216
0.101961	0.305882	0.839216
0.101961	0.309804	0.839216
0.105882	0.313725	0.839216
0.105882	0.313725	0.839216
0.105882	0.317647	0.839216
0.105882	0.321569	0.835294
0.109804	0.32549	0.839216
0.113725	0.32549	0.839216
0.113725	0.329412	0.839216
0.113725	0.329412	0.839216
0.113725	0.333333	0.839216
0.117647	0.333333	0.839216
0.117647	0.333333	0.839216
0.117647	0.337255	0.835294
0.117647	0.341176	0.835294
0.121569	0.341176	0.835294
0.121569	0.341176	0.835294
0.121569	0.34902	0.835294
0.121569	0.34902	0.835294
0.121569	0.34902	0.835294
0.12549	0.356863	0.831373
0.12549	0.356863	0.831373
0.12549	0.356863	0.831373
0.129412	0.360784	0.831373
0.129412	0.364706	0.831373
0.129412	0.364706	0.831373
0.133333	0.368627	0.831373
0.133333	0.368627	0.831373
0.137255	0.372549	0.831373
0.141176	0.376471	0.831373
0.141176	0.380392	0.831373
0.145098	0.380392	0.835294
0.14902	0.388235	0.835294
0.152941	0.392157	0.839216
0.156863	0.396078	0.839216
0.156863	0.4	0.839216
0.160784	0.403922	0.839216
0.164706	0.407843	0.843137
0.164706	0.407843	0.843137
0.172549	0.415686	0.843137
0.172549	0.415686	0.847059
0.176471	0.419608	0.847059
0.180392	0.423529	0.847059
0.180392	0.427451	0.85098
0.188235	0.431373	0.85098
0.188235	0.435294	0.854902
0.192157	0.439216	0.854902
0.196078	0.443137	0.854902
0.196078	0.447059	0.854902
0.2	0.447059	0.854902
0.203922	0.45098	0.858824
0.211765	0.458824	0.858824
0.211765	0.458824	0.862745
0.215686	0.462745	0.862745
0.219608	0.466667	0.862745
0.223529	0.466667	0.866667
0.227451	0.47451	0.866667
0.227451	0.47451	0.866667
0.231373	0.478431	0.866667
0.239216	0.478431	0.866667
0.243137	0.482353	0.870588
0.243137	0.486275	0.870588
0.247059	0.490196	0.870588
0.25098	0.490196	0.870588
0.254902	0.494118	0.870588
0.254902	0.494118	0.870588
0.258824	0.494118	0.870588
0.262745	0.498039	0.870588
0.266667	0.498039	0.870588
0.270588	0.501961	0.870588
0.270588	0.501961	0.870588
0.27451	0.505882	0.87451
0.278431	0.505882	0.87451
0.278431	0.505882	0.87451
0.278431	0.505882	0.87451
0.282353	0.509804	0.87451
0.286275	0.513725	0.878431
0.286275	0.513725	0.878431
0.290196	0.513725	0.878431
0.290196	0.517647	0.878431
0.294118	0.517647	0.878431
0.298039	0.517647	0.878431
0.298039	0.521569	0.882353
0.301961	0.52549	0.882353
0.305882	0.52549	0.882353
0.305882	0.52549	0.882353
0.305882	0.52549	0.882353
0.309804	0.529412	0.886275
0.309804	0.529412	0.886275
0.313725	0.533333	0.886275
0.317647	0.533333	0.886275
0.317647	0.533333	0.886275
0.317647	0.533333	0.886275
0.32549	0.541176	0.890196
0.329412	0.545098	0.894118
0.333333	0.552941	0.894118
0.337255	0.552941	0.894118
0.341176	0.556863	0.898039
0.345098	0.560784	0.894118
0.34902	0.560784	0.898039
0.352941	0.564706	0.898039
0.356863	0.568627	0.898039
0.360784	0.572549	0.898039
0.360784	0.572549	0.898039
0.364706	0.576471	0.898039
0.372549	0.584314	0.898039
0.372549	0.584314	0.901961
0.376471	0.588235	0.901961
0.380392	0.588235	0.901961
0.380392	0.592157	0.901961
0.384314	0.592157	0.901961
0.388235	0.596078	0.901961
0.392157	0.6	0.901961
0.392157	0.6	0.901961
0.4	0.603922	0.901961
0.403922	0.603922	0.901961
0.403922	0.603922	0.901961
0.407843	0.607843	0.898039
0.411765	0.611765	0.898039
0.415686	0.611765	0.894118
0.419608	0.611765	0.894118
0.419608	0.615686	0.894118
0.427451	0.615686	0.890196
0.427451	0.619608	0.890196
0.431373	0.619608	0.890196
0.435294	0.619608	0.890196
0.439216	0.623529	0.886275
0.439216	0.623529	0.886275
0.443137	0.623529	0.886275
0.447059	0.623529	0.882353
0.45098	0.627451	0.882353
0.454902	0.627451	0.882353
0.458824	0.627451	0.882353
0.462745	0.631373	0.882353
0.462745	0.631373	0.878431
0.466667	0.631373	0.87451
0.470588	0.635294	0.87451
0.470588	0.635294	0.87451
0.47451	0.635294	0.870588
0.47451	0.635294	0.870588
0.47451	0.635294	0.870588
0.478431	0.635294	0.866667
0.486275	0.635294	0.866667
0.490196	0.635294	0.866667
0.494118	0.639216	0.866667
0.494118	0.639216	0.866667
0.498039	0.643137	0.862745
0.501961	0.647059	0.862745
0.505882	0.647059	0.862745
0.509804	0.647059	0.862745
0.513725	0.647059	0.862745
0.517647	0.65098	0.862745
0.521569	0.65098	0.862745
0.52549	0.654902	0.858824
0.529412	0.654902	0.858824
0.533333	0.654902	0.858824
0.537255	0.658824	0.858824
0.541176	0.662745	0.858824
0.54902	0.666667	0.862745
0.556863	0.670588	0.862745
0.564706	0.678431	0.866667
0.576471	0.682353	0.870588
0.580392	0.686275	0.870588
0.588235	0.690196	0.87451
0.592157	0.698039	0.878431
0.6	0.705882	0.878431
0.603922	0.705882	0.878431
0.611765	0.709804	0.882353
0.619608	0.717647	0.882353
0.623529	0.721569	0.886275
0.627451	0.721569	0.886275
0.631373	0.72549	0.890196
0.635294	0.733333	0.894118
0.643137	0.741176	0.898039
0.647059	0.741176	0.898039
0.65098	0.745098	0.901961
0.654902	0.74902	0.905882
0.662745	0.752941	0.909804
0.666667	0.756863	0.909804
0.670588	0.760784	0.913725
0.67451	0.764706	0.913725
0.678431	0.768627	0.917647
0.678431	0.768627	0.917647
0.682353	0.768627	0.917647
0.686275	0.772549	0.917647
0.690196	0.776471	0.921569
0.690196	0.776471	0.921569
0.694118	0.776471	0.921569
0.698039	0.780392	0.92549
0.701961	0.784314	0.92549
0.701961	0.784314	0.92549
0.705882	0.788235	0.929412
0.709804	0.792157	0.929412
0.713725	0.792157	0.933333
0.713725	0.796078	0.933333
0.717647	0.796078	0.933333
0.721569	0.8	0.937255
0.72549	0.803922	0.941176
0.729412	0.807843	0.941176
0.729412	0.807843	0.941176
0.733333	0.811765	0.945098
0.733333	0.811765	0.945098
0.741176	0.819608	0.94902
0.745098	0.823529	0.94902
0.74902	0.827451	0.952941
0.74902	0.827451	0.956863
0.752941	0.831373	0.960784
0.756863	0.835294	0.964706
0.760784	0.839216	0.964706
0.764706	0.843137	0.964706
0.768627	0.847059	0.968627
0.772549	0.85098	0.972549
0.776471	0.854902	0.976471
0.784314	0.858824	0.980392
0.792157	0.862745	0.980392
0.796078	0.866667	0.984314
0.8	0.87451	0.988235
0.803922	0.87451	0.988235
0.807843	0.878431	0.992157
0.815686	0.886275	0.992157
0.819608	0.890196	0.996078
0.823529	0.894118	0.996078
0.827451	0.898039	0.996078
0.831373	0.898039	0.996078
0.835294	0.898039	0.996078
0.835294	0.901961	0.992157
0.843137	0.901961	0.992157
0.847059	0.901961	0.992157
0.85098	0.905882	0.988235
0.854902	0.905882	0.988235
0.858824	0.905882	0.988235
0.862745	0.909804	0.984314
0.866667	0.909804	0.984314
0.870588	0.909804	0.984314
0.87451	0.909804	0.980392
0.878431	0.909804	0.980392
0.882353	0.909804	0.980392
0.886275	0.913725	0.976471
0.890196	0.913725	0.972549
0.894118	0.913725	0.972549
0.894118	0.913725	0.972549
0.898039	0.913725	0.968627
0.901961	0.913725	0.968627
0.905882	0.917647	0.968627
0.909804	0.921569	0.968627
0.909804	0.921569	0.968627
0.913725	0.92549	0.968627
0.917647	0.929412	0.972549
0.917647	0.929412	0.972549
0.921569	0.933333	0.972549
0.92549	0.937255	0.972549
0.929412	0.941176	0.976471
0.929412	0.941176	0.976471
0.933333	0.945098	0.976471
0.937255	0.94902	0.980392
0.937255	0.94902	0.980392
0.937255	0.952941	0.980392
0.941176	0.952941	0.980392
0.945098	0.956863	0.984314
0.94902	0.960784	0.984314
0.94902	0.960784	0.984314
0.952941	0.964706	0.984314
0.956863	0.968627	0.988235
0.956863	0.968627	0.988235
0.956863	0.968627	0.988235
0.964706	0.972549	0.992157
0.964706	0.972549	0.992157
0.964706	0.976471	0.992157
0.968627	0.976471	0.992157
0.972549	0.976471	0.992157
0.972549	0.980392	0.992157
0.972549	0.980392	0.992157
0.972549	0.980392	0.992157
0.976471	0.984314	0.992157
0.980392	0.984314	0.992157
0.980392	0.984314	0.992157
0.980392	0.988235	0.992157
0.984314	0.988235	0.992157
0.984314	0.988235	0.992157
0.984314	0.988235	0.992157
0.988235	0.992157	0.992157
0.988235	0.992157	0.992157
0.988235	0.992157	0.992157
0.988235	0.992157	0.992157
0.988235	0.992157	0.992157
0.988235	0.992157	0.992157
0.992157	0.996078	0.988235
0.992157	0.996078	0.988235
0.992157	0.996078	0.988235
0.992157	0.996078	0.988235
0.992157	0.996078	0.988235
0.992157	0.996078	0.988235
0.992157	0.996078	0.988235
0.992157	0.996078	0.988235
0.992157	0.996078	0.988235
0.992157	0.996078	0.988235
0.992157	0.996078	0.988235
0.992157	0.996078	0.992157
0.992157	0.996078	0.992157
0.992157	0.996078	0.992157
0.992157	0.996078	0.992157
0.992157	0.996078	0.992157
0.992157	0.996078	0.992157
0.992157	0.996078	0.996078
0.992157	0.996078	0.996078
0.992157	0.996078	0.996078
0.992157	0.996078	0.996078
0.992157	0.996078	0.996078
1	1	1
1	1	1
1	1	1
1	1	1
1	1	1
1	1	1
1	1	1
1	1	1
1	1	1
1	1	1
1	1	1
1	1	1
1	1	1
1	1	1
1	1	1
1	1	1
1	1	1
1	1	1
1	1	1
1	1	1
1	1	1
1	1	0.996078
1	1	0.996078
1	1	0.996078
1	1	0.996078
1	1	0.996078
1	1	0.996078
1	1	0.996078
1	1	0.996078
1	1	0.996078
1	1	0.996078
1	1	0.996078
1	1	0.992157
1	1	0.992157
1	1	0.992157
1	1	0.992157
1	1	0.992157
1	1	0.992157
1	1	0.992157
1	1	0.992157
1	1	0.992157
1	1	0.992157
1	1	0.992157
1	1	0.992157
0.996078	0.996078	0.988235
0.996078	0.996078	0.988235
0.996078	0.996078	0.988235
0.996078	0.996078	0.988235
0.996078	0.996078	0.988235
0.996078	0.996078	0.988235
0.996078	0.996078	0.988235
0.996078	0.996078	0.988235
0.996078	0.996078	0.988235
0.996078	0.996078	0.988235
0.996078	0.996078	0.988235
0.996078	0.996078	0.988235
0.996078	0.996078	0.988235
0.996078	0.996078	0.988235
0.996078	0.996078	0.988235
0.996078	0.996078	0.988235
0.996078	0.996078	0.988235
0.996078	0.996078	0.988235
0.996078	0.996078	0.988235
0.996078	0.996078	0.988235
0.996078	0.996078	0.988235
0.996078	0.996078	0.988235
0.996078	0.996078	0.988235
0.996078	0.996078	0.988235
0.996078	0.996078	0.988235
0.996078	0.996078	0.988235
0.996078	0.996078	0.988235
0.996078	0.996078	0.988235
0.996078	0.996078	0.988235
0.996078	0.996078	0.988235
0.996078	0.996078	0.988235
0.996078	0.996078	0.988235
0.996078	0.996078	0.988235
0.996078	0.996078	0.988235
0.996078	0.996078	0.988235
0.996078	0.996078	0.988235
0.996078	0.996078	0.988235
0.996078	0.996078	0.988235
0.996078	0.996078	0.988235
0.996078	0.996078	0.988235
0.996078	0.996078	0.988235
0.996078	0.996078	0.988235
0.996078	0.996078	0.988235
0.996078	0.996078	0.988235
0.996078	0.996078	0.988235
0.996078	0.996078	0.988235
0.996078	0.996078	0.988235
0.996078	0.996078	0.988235
0.996078	0.996078	0.988235
0.996078	0.996078	0.988235
0.996078	0.996078	0.992157
0.996078	0.996078	0.992157
0.996078	0.996078	0.992157
0.996078	0.996078	0.992157
0.996078	0.996078	0.992157
0.996078	0.996078	0.992157
0.996078	0.996078	0.992157
0.996078	0.996078	0.996078
0.996078	0.996078	0.996078
0.996078	0.996078	0.996078
0.996078	0.996078	0.996078
0.996078	0.996078	0.996078
0.996078	0.996078	0.996078
0.996078	0.996078	0.996078
0.996078	0.996078	0.996078
1	1	1
1	1	1
1	1	1
1	1	1
1	1	1
1	1	1
1	1	1
1	1	1
1	1	1
1	1	1
1	1	1
1	1	1
1	1	1
1	1	1
1	1	1
1	1	1
1	1	1
1	1	1
1	1	1
1	1	1
1	1	1
1	1	1
1	1	1
1	1	1
1	1	1
1	1	1
1	1	1
1	1	1
1	1	1
1	1	1
1	1	1
1	1	1
1	1	1
1	1	1
1	1	1
1	1	1
1	1	1
1	1	1
1	1	1
1	1	1
1	1	1
1	1	1
1	1	1
1	1	1
1	1	1
1	1	1
1	1	1
1	1	1
1	1	1
1	1	1
1	1	1
1	1	1
1	1	1
1	1	1
1	1	1
1	1	1
1	1	1
1	1	1
1	1	1
1	1	1
1	0.996078	1
1	0.996078	1
1	0.996078	1
1	0.996078	1
1	0.996078	1
1	0.996078	1
1	0.996078	1
1	0.996078	1
1	0.996078	1
1	0.996078	1
1	0.996078	1
1	0.996078	1
1	0.996078	1
1	0.996078	1
1	0.996078	1
1	0.996078	1
1	0.996078	1
1	0.996078	1
1	0.996078	1
1	0.996078	1
1	0.996078	1
1	0.996078	1
1	0.996078	1
1	0.996078	1
1	0.996078	1
1	0.996078	1
0.996078	0.996078	0.996078
0.996078	0.996078	0.996078
0.996078	0.996078	0.996078
0.996078	0.996078	0.996078
0.996078	0.996078	0.996078
0.996078	0.996078	0.996078
0.996078	0.996078	0.996078
0.996078	0.996078	0.996078
0.996078	0.996078	0.996078
0.996078	0.996078	0.996078
0.996078	0.996078	0.996078
0.996078	0.996078	0.996078
0.996078	0.996078	0.996078
0.996078	0.996078	0.996078
0.996078	0.996078	0.996078
0.996078	0.996078	0.996078
0.996078	0.996078	0.996078
0.996078	0.996078	0.996078
0.996078	0.996078	0.996078
0.996078	0.996078	0.996078
0.996078	0.996078	0.996078
0.992157	0.996078	0.996078
0.988235	0.996078	0.996078
0.988235	0.996078	0.996078
0.988235	0.996078	0.996078
0.988235	0.996078	0.996078
0.988235	0.996078	0.996078
0.988235	0.996078	0.996078
0.988235	0.996078	0.996078
0.988235	0.996078	0.996078
0.988235	0.996078	0.996078
0.988235	0.996078	0.996078
0.988235	0.996078	0.996078
0.988235	0.996078	0.996078
0.984314	0.996078	0.996078
0.984314	0.996078	0.996078
0.984314	0.996078	0.996078
0.984314	0.996078	0.996078
0.984314	0.996078	0.996078
0.984314	0.996078	0.996078
0.984314	0.996078	0.996078
0.984314	0.996078	0.996078
0.984314	0.996078	0.996078
0.984314	1	0.996078
0.984314	1	0.996078
0.984314	1	0.996078
0.980392	1	0.996078
0.980392	1	0.996078
0.980392	1	0.996078
0.980392	1	0.996078
0.980392	1	0.996078
0.980392	1	0.996078
0.980392	1	0.996078
0.980392	1	0.996078
0.980392	1	0.996078
0.980392	1	0.996078
0.980392	1	0.996078
0.980392	1	0.996078
0.980392	1	0.996078
0.980392	1	0.996078
0.980392	1	0.996078
0.980392	1	0.996078
0.980392	1	0.996078
0.980392	1	0.996078
0.980392	1	0.996078
0.980392	1	0.996078
0.980392	1	0.996078
0.980392	1	0.996078
0.980392	1	0.996078
0.980392	1	0.996078
0.976471	1	1
0.976471	1	1
0.976471	1	1
0.976471	1	1
0.976471	1	1
0.976471	1	1
0.972549	1	1
0.972549	1	1
0.972549	1	1
0.972549	1	1
0.972549	1	1
0.972549	1	1
0.968627	1	1
0.968627	1	1
0.968627	1	1
0.968627	1	1
0.968627	1	1
0.968627	1	1
0.964706	1	1
0.964706	1	1
0.964706	1	1
0.964706	1	1
0.964706	1	1
0.964706	1	1
0.960784	1	1
0.960784	1	1
0.960784	1	1
0.960784	1	1
0.960784	1	1
0.960784	1	1
0.960784	1	1
0.960784	1	1
0.960784	1	1
0.960784	1	1
0.960784	1	1
0.960784	1	1
0.956863	1	1
0.956863	1	1
0.960784	1	1
0.960784	1	1
0.956863	1	1
0.956863	1	1
0.956863	1	1
0.956863	1	1
0.956863	1	1
0.956863	1	1
0.956863	1	1
0.956863	1	1
0.952941	0.996078	1
0.952941	0.996078	1
0.952941	0.996078	1
0.952941	0.996078	1
0.952941	0.996078	1
0.952941	0.996078	1
0.952941	0.996078	1
0.94902	0.996078	1
0.94902	0.996078	1
0.94902	0.996078	1
0.94902	0.996078	1
0.952941	0.996078	0.996078
0.952941	0.992157	0.996078
0.952941	0.992157	0.996078
0.952941	0.992157	0.996078
0.952941	0.992157	0.996078
0.94902	0.992157	0.996078
0.94902	0.992157	0.996078
0.94902	0.992157	0.996078
0.94902	0.992157	0.996078
0.94902	0.992157	0.996078
0.94902	0.992157	0.996078
0.94902	0.992157	0.996078
0.94902	0.992157	0.996078
0.945098	0.992157	0.996078
0.945098	0.992157	0.996078
0.945098	0.992157	0.996078
0.945098	0.992157	0.996078
0.945098	0.992157	0.996078
0.945098	0.992157	0.996078
0.945098	0.992157	0.996078
0.945098	0.992157	0.996078
0.945098	0.992157	0.996078
0.945098	0.992157	0.996078
0.945098	0.992157	0.996078
0.945098	0.992157	0.996078
0.941176	0.992157	0.996078
0.941176	0.992157	0.996078
0.941176	0.992157	0.996078
0.941176	0.992157	0.996078
0.941176	0.992157	0.996078
0.941176	0.992157	0.996078
0.941176	0.992157	0.996078
0.945098	0.992157	0.996078
0.945098	0.992157	0.996078
0.945098	0.992157	0.996078
0.945098	0.992157	0.996078
0.945098	0.992157	0.996078
0.941176	0.992157	0.996078
0.941176	0.992157	0.996078
0.941176	0.992157	0.996078
0.941176	0.992157	0.996078
0.937255	0.992157	0.996078
0.937255	0.992157	0.996078
0.941176	0.996078	0.992157
0.937255	0.996078	0.992157
0.937255	0.996078	0.992157
0.937255	0.996078	0.992157
0.937255	0.996078	0.992157
0.937255	0.996078	0.992157
0.933333	0.996078	0.992157
0.933333	0.996078	0.992157
0.933333	0.996078	0.992157
0.933333	0.996078	0.992157
0.933333	0.996078	0.996078
0.933333	0.996078	0.996078
0.933333	0.996078	0.996078
0.929412	0.996078	0.996078
0.929412	0.996078	0.996078
0.933333	0.996078	0.996078
0.933333	0.996078	0.996078
0.933333	0.996078	0.996078
0.929412	0.996078	0.992157
0.929412	0.996078	0.992157
0.929412	0.996078	0.992157
0.929412	0.996078	0.992157
0.933333	0.996078	0.992157
0.933333	0.996078	0.992157
0.929412	0.996078	0.992157
0.929412	0.996078	0.992157
0.929412	0.996078	0.992157
0.929412	0.996078	0.992157
0.929412	0.996078	0.992157
0.929412	0.996078	0.992157
0.92549	0.996078	0.992157
0.92549	0.996078	0.992157
0.92549	0.996078	0.992157
0.92549	0.996078	0.992157
0.92549	0.996078	0.992157
0.92549	0.996078	0.992157
0.921569	0.996078	0.992157
0.921569	0.996078	0.992157
0.921569	0.996078	0.992157
0.921569	0.996078	0.992157
0.921569	0.996078	0.992157
0.921569	0.996078	0.992157
0.917647	1	0.988235
0.917647	1	0.988235
0.917647	0.996078	0.984314
0.917647	0.996078	0.984314
0.917647	0.996078	0.984314
0.917647	0.996078	0.984314
0.917647	0.996078	0.984314
0.913725	0.996078	0.984314
0.913725	0.996078	0.984314
0.913725	0.996078	0.984314
0.913725	0.996078	0.984314
0.913725	0.996078	0.984314
0.913725	0.996078	0.984314
0.913725	0.996078	0.984314
0.913725	0.996078	0.984314
0.913725	0.996078	0.984314
0.909804	0.996078	0.984314
0.909804	0.996078	0.984314
0.909804	0.996078	0.984314
0.909804	0.996078	0.984314
0.909804	0.996078	0.984314
0.909804	0.996078	0.984314
0.909804	0.996078	0.984314
0.905882	0.996078	0.980392
0.905882	0.992157	0.976471
0.905882	0.992157	0.972549
0.905882	0.992157	0.972549
0.905882	0.992157	0.968627
0.909804	0.992157	0.968627
0.905882	0.992157	0.964706
0.905882	0.992157	0.964706
0.909804	0.992157	0.960784
0.909804	0.992157	0.956863
0.909804	0.992157	0.956863
0.909804	0.992157	0.956863
0.909804	0.988235	0.952941
0.913725	0.988235	0.94902
0.913725	0.988235	0.945098
0.913725	0.988235	0.945098
0.917647	0.988235	0.945098
0.917647	0.988235	0.941176
0.917647	0.988235	0.941176
0.917647	0.988235	0.937255
0.921569	0.988235	0.933333
0.921569	0.988235	0.933333
0.921569	0.988235	0.933333
0.92549	0.988235	0.929412
0.921569	0.984314	0.929412
0.921569	0.984314	0.929412
0.921569	0.984314	0.929412
0.921569	0.984314	0.929412
0.921569	0.984314	0.929412
0.921569	0.984314	0.929412
0.921569	0.984314	0.929412
0.921569	0.984314	0.929412
0.921569	0.984314	0.929412
0.92549	0.984314	0.92549
0.92549	0.984314	0.92549
0.92549	0.984314	0.92549
0.92549	0.984314	0.92549
0.92549	0.984314	0.92549
0.92549	0.984314	0.92549
[truncated: 2,309 more rows]
