# Supplementary material for: Cargoes move from cis to trans-Golgi compartments and concentrate in the TGN before exiting
Source: EMBO Rep. 2025 Sep 3;26(19):4742–65. doi: 10.1038/s44319-025-00548-9 (PMC12508209; doi:10.1038/s44319-025-00548-9)
Supplement: Supplementary file 8 — Figure EV2 Source Data [file 44319_2025_548_MOESM8_ESM.zip]

Archive with 10 entries (9 files):
- FigEV2/
- __MACOSX/._FigEV2
- FigEV2/FigEV2a.xlsx
- __MACOSX/FigEV2/._FigEV2a.xlsx
- FigEV2/FigEV2d.xlsx
- __MACOSX/FigEV2/._FigEV2d.xlsx
- FigEV2/FigEV2c.xlsx
- __MACOSX/FigEV2/._FigEV2c.xlsx
- FigEV2/FigEV2b.xlsx
- __MACOSX/FigEV2/._FigEV2b.xlsx
