# Supplementary material for: Cargoes move from cis to trans-Golgi compartments and concentrate in the TGN before exiting
Source: EMBO Rep. 2025 Sep 3;26(19):4742–65. doi: 10.1038/s44319-025-00548-9 (PMC12508209; doi:10.1038/s44319-025-00548-9)
Supplement: Supplementary file 8 — Figure EV2 Source Data [file 44319_2025_548_MOESM8_ESM.zip › FigEV2/FigEV2a.xlsx]

## Sheet: VSVG-GFP HeLa
	VSVG-GFP intensity in Golgi
Minutes	Experiment 1	Experiment 2	Experiment 3	Experiment 4
0	1	1	1	1
0.166667	1.0201	1.01018	0.998188	1.00152
0.333333	1.0156	1.02036	1.00913	1.00702
0.5	1.02383	1.01003	1.0042	1.01046
0.666667	1.02102	1.00552	0.993767	1.00645
0.833333	1.01621	1.01229	0.993549	1.00241
1	1.00041	1.00055	1.00043	1.00815
1.16667	1.00199	0.981795	1.00529	1.00039
1.33333	0.993453	0.976479	0.989853	1.0033
1.5	0.979337	0.968255	0.989563	1.0017
1.66667	0.975245	0.964895	0.988258	0.994576
1.83333	0.958367	0.942227	0.986881	0.995498
2	0.954787	0.927984	0.981228	0.997979
2.16667	0.948752	0.927984	0.978619	1.00298
2.33333	0.942768	0.925577	0.978764	0.994434
2.5	0.943535	0.923872	0.977096	0.996987
2.66667	0.943637	0.927182	0.973255	0.991138
2.83333	0.937295	0.921113	0.970066	0.997519
3	0.933459	0.915045	0.972675	0.995392
3.16667	0.9308	0.898796	0.968544	0.988302
3.33333	0.912081	0.895186	0.962093	0.996278
3.5	0.907529	0.885105	0.961296	0.997802
3.66667	0.902772	0.875978	0.973907	0.995994
3.83333	0.893361	0.873571	0.968399	0.996349
4	0.897555	0.874273	0.978039	1.00092
4.16667	0.903181	0.872066	0.970573	0.993406
4.33333	0.9018	0.882598	0.972095	0.993406
4.5	0.90804	0.875627	0.969051	0.999007
4.66667	0.914024	0.877332	0.961586	0.996526
4.83333	0.925378	0.87673	0.978619	1.00635
5	0.934329	0.900501	0.965282	1.00032
5.16667	0.941643	0.907021	0.987389	1.01227
5.33333	0.949264	0.91324	0.988548	1.01429
5.5	0.958009	0.903109	0.976154	1.01741
5.66667	0.956935	0.910582	0.97427	1.02006
5.83333	0.951412	0.911886	0.960571	1.01563
6	0.94778	0.901655	0.964992	1.0151
6.16667	0.945479	0.908375	0.958107	1.01386
6.33333	0.949264	0.907773	0.960354	1.01804
6.5	0.947729	0.917904	0.957599	1.00915
6.66667	0.953099	0.905717	0.967529	1.01719
6.83333	0.952128	0.90677	0.962746	1.01269
7	0.933971	0.896991	0.958034	1.00131
7.16667	0.92011	0.898395	0.96318	1.0005
7.33333	0.922872	0.885256	0.954918	0.995392
7.5	0.921133	0.87668	0.950714	0.999716
7.66667	0.902414	0.870662	0.939625	0.991847
7.83333	0.905687	0.868205	0.937088	0.992697
8	0.887786	0.858776	0.936291	0.989046
8.16667	0.900215	0.857071	0.93687	0.990641
8.33333	0.891367	0.84348	0.932884	0.988833
8.5	0.894026	0.858776	0.920925	0.996597
8.66667	0.890855	0.844333	0.913532	0.989684
8.83333	0.891315	0.846891	0.920997	0.993335
9	0.891009	0.849097	0.917446	0.987983
9.16667	0.896481	0.841274	0.92194	0.993974
9.33333	0.900573	0.8666	0.913387	0.993584
9.5	0.905994	0.871765	0.910633	0.989401
9.66667	0.903846	0.870762	0.905197	0.990499
9.83333	0.907068	0.870963	0.898746	0.979794
10	0.905432	0.873119	0.89273	0.979971
10.1667	0.899806	0.868506	0.892658	0.983622
10.3333	0.909063	0.871214	0.879467	0.975646
10.5	0.898527	0.860632	0.872726	0.972385
10.6667	0.899755	0.854463	0.872364	0.969903
10.8333	0.905176	0.870211	0.864101	0.972775
11	0.90359	0.864945	0.849243	0.96767
11.1667	0.906608	0.878335	0.84801	0.962565
11.3333	0.922975	0.880491	0.824817	0.953455
11.5	0.931363	0.890622	0.824817	0.950725
11.6667	0.92231	0.887864	0.834022	0.943316
11.8333	0.923128	0.895737	0.824237	0.945301
12	0.925634	0.891073	0.81496	0.934064
12.1667	0.922054	0.887212	0.817207	0.933745
12.3333	0.928856	0.877282	0.809234	0.933071
12.5	0.915303	0.872066	0.793578	0.925095
12.6667	0.905994	0.876279	0.794013	0.914602
12.8333	0.894691	0.862889	0.794521	0.909603
13	0.880933	0.852156	0.782561	0.908788
13.1667	0.88303	0.834604	0.763499	0.902265
13.3333	0.87055	0.831645	0.747989	0.901025
13.5	0.875409	0.845637	0.755454	0.896558
13.6667	0.858633	0.824423	0.741683	0.883229
13.8333	0.874284	0.819157	0.724868	0.884647
14	0.849581	0.815045	0.714358	0.880818
14.1667	0.851013	0.815446	0.711169	0.883619
14.3333	0.853314	0.808425	0.697181	0.869049
14.5	0.860372	0.812287	0.696963	0.859974
14.6667	0.86293	0.794834	0.68957	0.866284
14.8333	0.865845	0.809829	0.687976	0.867241
15	0.871573	0.814694	0.664202	0.853912
15.1667	0.866561	0.805968	0.668189	0.846007
15.3333	0.867737	0.815797	0.65478	0.83601
15.5	0.864822	0.802808	0.652243	0.836506
15.6667	0.863134	0.803511	0.640936	0.818498
15.8333	0.870397	0.795888	0.633399	0.813038
16	0.85761	0.805517	0.626368	0.809423
16.1667	0.855872	0.791725	0.624846	0.802049
16.3333	0.858889	0.785356	0.611002	0.804247
16.5	0.860372	0.785657	0.609915	0.799816
16.6667	0.856741	0.777984	0.586722	0.798362
16.8333	0.849529	0.787763	0.576575	0.793683
17	0.852956	0.791224	0.575705	0.786097
17.1667	0.859861	0.792528	0.566717	0.774434
17.3333	0.84017	0.791374	0.561789	0.771527
17.5	0.857866	0.789218	0.559542	0.759368
17.6667	0.844261	0.785456	0.542654	0.758375
17.8333	0.853928	0.782046	0.538595	0.746109
18	0.845847	0.786459	0.54135	0.737176
18.1667	0.845284	0.781093	0.537581	0.728491
18.3333	0.828918	0.765446	0.526274	0.722358
18.5	0.833009	0.776229	0.523882	0.717182
18.6667	0.829276	0.775827	0.520475	0.711298
18.8333	0.826309	0.774524	0.510763	0.709596
19	0.821348	0.767703	0.506414	0.693821
19.1667	0.821092	0.759228	0.504023	0.686448
19.3333	0.809738	0.742528	0.487135	0.674501
19.5	0.795213	0.731946	0.48525	0.669644
19.6667	0.793474	0.741174	0.48844	0.664008
19.8333	0.788615	0.735858	0.48757	0.660569
20	0.776749	0.715998	0.481771	0.644901
20.1667	0.768259	0.70988	0.474741	0.636889
20.3333	0.759002	0.6999	0.472204	0.630508
20.5	0.749949	0.693029	0.469595	0.628629
20.6667	0.727291	0.681394	0.457563	0.636251
20.8333	0.724478	0.69007	0.451692	0.635152
21	0.723711	0.682748	0.44198	0.614307
21.1667	0.71338	0.680391	0.44198	0.611365
21.3333	0.715477	0.675376	0.439588	0.600411
21.5	0.703611	0.662839	0.429224	0.598674
21.6667	0.700951	0.654965	0.430746	0.584459
21.8333	0.697269	0.658626	0.430601	0.585522
22	0.697883	0.654915	0.435964	0.579
22.1667	0.68571	0.649147	0.432413	0.574037
22.3333	0.682641	0.639117	0.435457	0.565883
22.5	0.676146	0.624022	0.420599	0.564749
22.6667	0.670315	0.622518	0.417989	0.565103
22.8333	0.676146	0.605216	0.406683	0.561275
23	0.664791	0.612688	0.412408	0.558687
23.1667	0.648476	0.608475	0.402261	0.549257
23.3333	0.648016	0.605366	0.397333	0.540289
23.5	0.658756	0.611585	0.396825	0.537736
23.6667	0.650215	0.596891	0.390882	0.533943
23.8333	0.640446	0.592828	0.392477	0.53802
24	0.637019	0.582046	0.390012	0.527668
24.1667	0.626023	0.577884	0.386098	0.528661
24.3333	0.627353	0.575426	0.379285	0.518381
24.5	0.619425	0.569609	0.378416	0.512744
24.6667	0.614566	0.562437	0.369428	0.502357
24.8333	0.621931	0.554764	0.36334	0.505548
25	0.612265	0.555366	0.356309	0.494417
25.1667	0.615845	0.541374	0.356744	0.489596
25.3333	0.61206	0.531394	0.350221	0.489737
25.5	0.592676	0.534102	0.350946	0.485129
25.6667	0.594261	0.528987	0.352178	0.485058
25.8333	0.576054	0.518305	0.34638	0.477188
26	0.57145	0.508425	0.351888	0.474459
26.1667	0.572422	0.493581	0.341958	0.471091
26.3333	0.569302	0.482849	0.32681	0.46673
26.5	0.564853	0.486158	0.327028	0.465844
26.6667	0.568944	0.479388	0.333043	0.466234
26.8333	0.563318	0.477232	0.327535	0.469779
27	0.571144	0.480291	0.319562	0.461236
27.1667	0.564239	0.477031	0.319345	0.456166
27.3333	0.576463	0.480943	0.320504	0.467156
27.5	0.58035	0.482798	0.31014	0.458116
27.6667	0.560301	0.485105	0.309995	0.458683
27.8333	0.5625	0.476179	0.300138	0.457514
28	0.568944	0.485105	0.306588	0.450955
28.1667	0.556516	0.487864	0.302602	0.454288
28.3333	0.558664	0.484754	0.298253	0.454465
28.5	0.560556	0.481946	0.30137	0.446241
28.6667	0.559789	0.477984	0.289048	0.442625
28.8333	0.560812	0.479388	0.288686	0.439328
29	0.564495	0.470211	0.301225	0.437945
29.1667	0.567308	0.469258	0.295934	0.431174
29.3333	0.563472	0.465848	0.28238	0.430182
29.5	0.556874	0.463842	0.285207	0.429189
29.6667	0.54823	0.45657	0.278321	0.429189
29.8333	0.548333	0.466299	0.282743	0.430111
30	0.546389	0.465848	0.275422	0.428551
30.1667	0.536723	0.466098	0.274915	0.427346
30.3333	0.526135	0.460782	0.271726	0.419866
30.5	0.529767	0.45677	0.267667	0.419618
30.6667	0.527056	0.45326	0.267087	0.414513
30.8333	0.522504	0.45015	0.262956	0.415718
31	0.530329	0.451505	0.270059	0.411181
31.1667	0.535342	0.455667	0.267015	0.408451
31.3333	0.527363	0.446991	0.263463	0.403949
31.5	0.514014	0.453862	0.263318	0.406572
31.6667	0.512019	0.444634	0.260781	0.398277
31.8333	0.509309	0.446289	0.251142	0.389911
32	0.510587	0.443129	0.248315	0.393598
32.1667	0.502915	0.431795	0.251142	0.387749
32.3333	0.500307	0.438465	0.24643	0.392073
32.5	0.503427	0.426931	0.240052	0.389627
32.6667	0.50179	0.423771	0.241937	0.392463
32.8333	0.498619	0.424423	0.244763	0.395193
33	0.500665	0.425426	0.238603	0.384594
33.1667	0.494988	0.430742	0.235269	0.387926
33.3333	0.497494	0.430491	0.234761	0.381545
33.5	0.495499	0.431695	0.231355	0.375377
33.6667	0.496215	0.417202	0.226933	0.381332
33.8333	0.495397	0.422718	0.229688	0.375483
34	0.491561	0.419157	0.216859	0.376511
34.1667	0.496727	0.415948	0.217946	0.37449
34.3333	0.483275	0.409127	0.214902	0.376121
34.5	0.478877	0.411986	0.221208	0.374951
34.6667	0.476371	0.404162	0.215482	0.375377
34.8333	0.469364	0.413842	0.212437	0.375412
35	0.469875	0.39318	0.209756	0.373994
35.1667	0.465426	0.399348	0.209176	0.371052
35.3333	0.450696	0.395888	0.204392	0.373427
35.5	0.459646	0.390171	0.2049	0.371371
35.6667	0.457651	0.395838	0.207726	0.377823
35.8333	0.446962	0.401354	0.198087	0.372718
36	0.441694	0.392528	0.202435	0.374065
36.1667	0.442154	0.400702	0.202798	0.376405
36.3333	0.442666	0.393581	0.193955	0.374809
36.5	0.432948	0.388415	0.189099	0.375058
36.6667	0.442001	0.395286	0.193883	0.372895
36.8333	0.435761	0.392628	0.190259	0.373072
37	0.43704	0.395035	0.191418	0.369031
37.1667	0.435659	0.3833	0.188084	0.371796
37.3333	0.431516	0.390371	0.180619	0.369421
37.5	0.438421	0.395236	0.183228	0.367684
37.6667	0.435045	0.401354	0.182141	0.364068
37.8333	0.428805	0.395938	0.185982	0.364848
38	0.427578	0.390171	0.180764	0.36779
38.1667	0.437193	0.382197	0.179169	0.362225
38.3333	0.427373	0.385908	0.174966	0.368854
38.5	0.435608	0.392678	0.171559	0.372505
38.6667	0.426964	0.390873	0.174241	0.374207
38.8333	0.427833	0.381444	0.170327	0.368712
39	0.42277	0.381545	0.171704	0.372576
39.1667	0.4241	0.378235	0.170907	0.369315
39.3333	0.420724	0.37332	0.165833	0.367932
39.5	0.428294	0.369559	0.169964	0.363182
39.6667	0.421031	0.371815	0.16837	0.364458
39.8333	0.421849	0.360983	0.155758	0.365557
40	0.419548	0.362136	0.155251	0.362544

## Sheet: VSVG-GFP A375
	VSVG-GFP intensity in Golgi
Minutes	Experiment 1	Experiment 2	Experiment 3	Experiment 4
0	1	1	1
0.166667	0.992641	1.00663	0.977075
0.333333	0.981001	1.00503	0.974425
0.5	0.974981	1.02107	0.970666
0.666667	0.974646	1.01035	0.960806
0.833333	0.975181	1.01989	0.950083
1	0.973643	1.02524	0.946817
1.16667	0.97187	1.02	0.949529
1.33333	0.971669	1.02566	0.943921
1.5	0.955715	1.0343	0.930363
1.66667	0.961802	1.0333	0.937142
1.83333	0.953975	1.00972	0.927343
2	0.950798	1.01083	0.927713
2.16667	0.945814	1.02649	0.931719
2.33333	0.951868	1.02712	0.923707
2.5	0.946316	1.01378	0.908486
2.66667	0.951099	1.00726	0.903186
2.83333	0.941834	0.987154	0.901892
3	0.947185	0.974307	0.887656
3.16667	0.954611	0.993299	0.886054
3.33333	0.93976	0.985557	0.884575
3.5	0.948791	0.970662	0.893757
3.66667	0.947419	0.962641	0.897455
3.83333	0.958859	0.952121	0.900968
4	0.952905	0.963232	0.893141
4.16667	0.95451	0.976113	0.892833
4.33333	0.952069	0.982536	0.886794
4.5	0.938388	0.999514	0.882788
4.66667	0.940897	1.00208	0.875085
4.83333	0.939726	0.998542	0.874961
5	0.954678	0.997153	0.870524
5.16667	0.956952	0.979411	0.87644
5.33333	0.958892	0.969759	0.872743
5.5	0.957019	0.974967	0.867875
5.66667	0.953708	0.9783	0.86997
5.83333	0.952236	0.975592	0.868306
6	0.946951	0.971634	0.874715
6.16667	0.951868	0.978196	0.871449
6.33333	0.951835	0.976529	0.865779
6.5	0.946182	0.951253	0.869785
6.66667	0.948624	0.928616	0.865348
6.83333	0.943439	0.914867	0.857645
7	0.945714	0.895979	0.86695
7.16667	0.940195	0.90025	0.868799
7.33333	0.947219	0.912923	0.870278
7.5	0.950865	0.931706	0.874345
7.66667	0.956618	0.921915	0.871141
7.83333	0.93976	0.926498	0.870894
8	0.92511	0.92813	0.860788
8.16667	0.939091	0.922332	0.855488
8.33333	0.938489	0.929831	0.860418
8.5	0.936382	0.923998	0.848832
8.66667	0.930194	0.912992	0.845258
8.83333	0.940763	0.912853	0.839527
9	0.935311	0.906152	0.837863
9.16667	0.932334	0.906777	0.838602
9.33333	0.934876	0.923304	0.83509
9.5	0.934743	0.93747	0.838233
9.66667	0.923103	0.945247	0.839588
9.83333	0.931264	0.946775	0.842546
10	0.926682	0.947399	0.822703
10.1667	0.9224	0.961392	0.813644
10.3333	0.916547	0.950871	0.804092
10.5	0.923504	0.9349	0.792691
10.6667	0.919591	0.905909	0.794355
10.8333	0.916012	0.884765	0.787761
11	0.905041	0.886709	0.768226
11.1667	0.899488	0.88664	0.765268
11.3333	0.905676	0.875495	0.756763
11.5	0.908319	0.882057	0.746472
11.6667	0.903368	0.884939	0.742898
11.8333	0.889621	0.888167	0.730203
12	0.881125	0.88848	0.718124
12.1667	0.886109	0.869315	0.705121
12.3333	0.885273	0.870842	0.69107
12.5	0.883166	0.86678	0.683737
12.6667	0.874101	0.864766	0.671597
12.8333	0.875238	0.847094	0.654157
13	0.865772	0.840462	0.651753
13.1667	0.860019	0.832234	0.621125
13.3333	0.852861	0.843761	0.599495
13.5	0.855838	0.828866	0.591483
13.6667	0.856307	0.820221	0.579035
13.8333	0.845904	0.815186	0.568127
14	0.830819	0.798799	0.55611
14.1667	0.834197	0.806923	0.551365
14.3333	0.824464	0.80793	0.539779
14.5	0.81831	0.802687	0.514513
14.6667	0.810449	0.787515	0.521045
14.8333	0.803659	0.772585	0.51137
15	0.796903	0.761753	0.482098
15.1667	0.789277	0.747274	0.463425
15.3333	0.77476	0.738803	0.449806
15.5	0.765595	0.740886	0.449128
15.6667	0.758839	0.738976	0.442349
15.8333	0.738034	0.740331	0.42152
16	0.72917	0.729047	0.419856
16.1667	0.715925	0.727172	0.404511
16.3333	0.704452	0.714603	0.387687
16.5	0.686691	0.688286	0.372835
16.6667	0.664414	0.701653	0.351698
16.8333	0.654413	0.697833	0.345165
17	0.640599	0.685786	0.341345
17.1667	0.636519	0.678668	0.331485
17.3333	0.624578	0.685716	0.324829
17.5	0.620698	0.681515	0.326123
17.6667	0.608991	0.673669	0.31121
17.8333	0.595511	0.687452	0.30252
18	0.583972	0.674432	0.291428
18.1667	0.584808	0.671065	0.278178
18.3333	0.577984	0.661447	0.276453
18.5	0.564739	0.647629	0.265175
18.6667	0.575543	0.620061	0.260245
18.8333	0.551594	0.608326	0.260122
19	0.542195	0.600479	0.250324
19.1667	0.531826	0.582217	0.248845
19.3333	0.533431	0.588987	0.240772
19.5	0.525337	0.581592	0.227769
19.6667	0.523096	0.57305	0.217662
19.8333	0.504265	0.560725	0.207432
20	0.505502	0.558954	0.209034
20.1667	0.50189	0.55451	0.206631
20.3333	0.495735	0.550691	0.208418
20.5	0.490517	0.539407	0.202132
20.6667	0.482055	0.534789	0.190978
20.8333	0.466134	0.527533	0.182659
21	0.468676	0.518193	0.174277
21.1667	0.460481	0.513194	0.166636
21.3333	0.458441	0.510034	0.163739
21.5	0.455664	0.513506	0.160535
21.6667	0.449209	0.516631	0.154804
21.8333	0.438472	0.499618	0.150059
22	0.422049	0.48757	0.13003
22.1667	0.414021	0.47764	0.12473
22.3333	0.405392	0.472363	0.121156
22.5	0.409305	0.455316	0.118013
22.6667	0.395926	0.461114	0.110741
22.8333	0.383952	0.458163	0.111173
23	0.382681	0.450212	0.105503
23.1667	0.377295	0.447504	0.105442
23.3333	0.38335	0.436081	0.102545
23.5	0.380272	0.427574	0.100265
23.6667	0.374954	0.408444	0.0963826
23.8333	0.375757	0.395702	0.0992173
24	0.369636	0.40216	0.0968139
24.1667	0.368833	0.38782	0.0939175
24.3333	0.36589	0.393028	0.0981697
24.5	0.368565	0.394625	0.0939792
24.6667	0.359769	0.386084	0.0924385
24.8333	0.36017	0.377439	0.089234
25	0.366926	0.371051	0.0880015
25.1667	0.355721	0.371849	0.0868306
25.3333	0.354116	0.364523	0.086276
25.5	0.355119	0.358795	0.0836877
25.6667	0.352243	0.352614	0.0820238
25.8333	0.345219	0.344768	0.0810994
26	0.347159	0.343934	0.0809761
26.1667	0.343245	0.347129	0.0789425
26.3333	0.345018	0.349663	0.0732729
26.5	0.33699	0.343032	0.0732113
26.6667	0.335719	0.352059	0.0732729
26.8333	0.341807	0.344594	0.070623
27	0.33291	0.341886	0.0700068
27.1667	0.335318	0.342164	0.0682813
27.3333	0.329699	0.3581	0.0675417
27.5	0.329565	0.355149	0.0662476
27.6667	0.339666	0.352094	0.0621803
27.8333	0.333177	0.349837	0.0630431
28	0.324715	0.348066	0.0626733
28.1667	0.327725	0.345219	0.0630431
28.3333	0.324247	0.336227	0.0620571
28.5	0.328193	0.331331	6.1564e-05
28.6667	0.324681	0.327686	0.0631663
28.8333	0.32428	0.326818	6.0208e-05
29	0.326588	0.32654	6.0208e-05
29.1667	0.323042	0.314041	5.9099e-05
29.3333	0.321002	0.317964	5.5093e-05
29.5	0.324514	0.308173	5.5525e-05
29.6667	0.327257	0.304666	5.5032e-05
29.8333	0.325049	0.298903	5.0903e-05
30	0.326287	0.300153	4.8438e-05
30.1667	0.322407	0.298903	4.5788e-05
30.3333	0.321337	0.289494	4.4186e-05
30.5	0.323377	0.284529	4.511e-05
30.6667	0.321705	0.277897	4.5172e-05
30.8333	0.320066	0.278592	4.3076e-05
31	0.314413	0.275606	4.2522e-05
31.1667	0.318895	0.2738	4.3138e-05
31.3333	0.317089	0.271787	4.209e-05
31.5	0.316754	0.272794	4.1844e-05
31.6667	0.316186	0.273731	4.2398e-05
31.8333	0.31371	0.272585	4.1351e-05
32	0.314747	0.275953	4.1721e-05
32.1667	0.310232	0.277272	4.3631e-05
32.3333	0.306486	0.276786	4.0981e-05
32.5	0.313409	0.277654	4.1597e-05
32.6667	0.312306	0.271752	4.3015e-05
32.8333	0.309195	0.269322	4.1536e-05
33	0.313945	0.267481	3.9995e-05
33.1667	0.31468	0.276404	3.8824e-05
33.3333	0.310165	0.27262	3.7715e-05
33.5	0.319029	0.270016	3.79e-05
33.6667	0.312506	0.26328	3.8824e-05
33.8333	0.313276	0.266301	3.9132e-05
34	0.311336	0.264114	3.6606e-05
34.1667	0.314112	0.260503	3.6914e-05
34.3333	0.311971	0.261267	3.5928e-05
34.5	0.309462	0.251996	3.5681e-05
34.6667	0.312071	0.245191	3.4757e-05
34.8333	0.309596	0.247379	3.3709e-05
35	0.311904	0.245782	3.2477e-05
35.1667	0.315249	0.238629	3.26e-05
35.3333	0.316018	0.232206	3.2846e-05
35.5	0.31545	0.225193	3.2107e-05
35.6667	0.30963	0.22054	2.9211e-05
35.8333	0.30876	0.212207	2.804e-05
36	0.306653	0.213492	2.8163e-05
36.1667	0.307924	0.206375	2.7423e-05
36.3333	0.309195	0.201896	2.767e-05
36.5	0.306553	0.198389	2.7608e-05
36.6667	0.305081	0.194466	2.9457e-05
36.8333	0.302773	0.19332	2.767e-05
37	0.304345	0.190195	2.9395e-05
37.1667	0.304311	0.185751	2.9765e-05
37.3333	0.303843	0.176342	2.958e-05
37.5	0.302305	0.1753	2.9519e-05
37.6667	0.301268	0.16912	2.8286e-05
37.8333	0.298759	0.170509	2.8594e-05
38	0.297287	0.166377	2.7855e-05
38.1667	0.299729	0.167801	2.7732e-05
38.3333	0.301167	0.169641	2.8656e-05
38.5	0.307088	0.170092	2.6314e-05
38.6667	0.299829	0.170509	2.6129e-05
38.8333	0.305382	0.172662	2.5698e-05
39	0.298491	0.170926	2.5575e-05
39.1667		0.172037	2.539e-05
39.3333		0.172314	2.5205e-05
39.5		0.168565	2.5267e-05
39.6667		0.16728	2.5082e-05
39.8333		0.168565	2.6807e-05
40		0.159711	2.6253e-05

## Sheet: VSVG-GFP RPE
	VSVG-GFP intensity in Golgi
Minutes	Experiment 1	Experiment 2	Experiment 3	Experiment 4
0	1	1	1	1
0.166667	1.01121	1.01475	1.00055	1.02013
0.333333	0.99749	1.00663	0.975855	0.981702
0.5	1.00535	1.018	0.968931	0.966606
0.666667	0.995817	1.01462	0.972192	0.94419
0.833333	1.02593	1.0222	0.964131	0.991308
1	1.02041	1.01272	0.957317	0.988564
1.16667	1.03363	1.02626	0.959735	0.982159
1.33333	1.04551	1.01516	0.952041	0.974382
1.5	1.044	1.01299	0.954605	0.978042
1.66667	1.04584	1.01354	0.947534	0.984904
1.83333	1.05003	1.01895	0.93112	1.0151
2	1.0599	1.01475	0.940426	0.978042
2.16667	1.08098	1.02084	0.940793	0.962946
2.33333	1.06843	1.00826	0.941452	0.945563
2.5	1.07596	1.01448	0.929215	0.97667
2.66667	1.06575	1.02315	0.925478	0.959744
2.83333	1.08817	1.03073	0.920422	0.963861
3	1.09051	1.0287	0.910273	0.97484
3.16667	1.10791	1.01191	0.909357	0.989936
3.33333	1.10273	1.03221	0.907452	0.983532
3.5	1.10306	1.03925	0.89778	0.967978
3.66667	1.0952	1.03979	0.900711	0.995883
3.83333	1.09821	1.04291	0.890122	1.01876
4	1.07981	1.02626	0.891625	1.00457
4.16667	1.08616	1.02802	0.881329	0.994053
4.33333	1.07613	1.0153	0.888327	1.00823
4.5	1.07713	1.02518	0.877116	0.981244
4.66667	1.06073	1.0287	0.866381	0.989479
4.83333	1.05387	1.02599	0.865355	0.968893
5	1.04015	1.0287	0.858504	0.975297
5.16667	1.01489	1.03424	0.838976	0.988564
5.33333	1.03028	1.02382	0.847805	0.965691
5.5	1.02008	1.03533	0.834689	0.97667
5.66667	1.01489	1.0176	0.826042	0.976212
5.83333	0.998494	1.02815	0.822708	0.983532
6	1.00218	1.04034	0.822782	0.977127
6.16667	0.996487	1.03479	0.81582	0.961116
6.33333	0.989794	1.03086	0.817982	0.951967
6.5	0.977413	1.04006	0.786546	0.904849
6.66667	0.976911	1.02301	0.790137	0.881061
6.83333	0.971056	1.02084	0.770829	0.855444
7	0.93659	1.0337	0.758042	0.86505
7.16667	0.925883	1.0291	0.755074	0.824337
7.33333	0.918688	1.02396	0.747197	0.821592
7.5	0.920361	1.02166	0.731589	0.829826
7.66667	0.909152	1.03235	0.729757	0.806038
7.83333	0.888071	1.03952	0.716165	0.78957
8	0.861636	1.02599	0.706529	0.792315
8.16667	0.856784	1.02504	0.707518	0.756176
8.33333	0.837209	1.03519	0.690958	0.738792
8.5	0.807428	1.03438	0.6844	0.770814
8.66667	0.796052	1.03858	0.680076	0.740165
8.83333	0.792538	1.03925	0.662307	0.724154
9	0.766605	1.03709	0.650033	0.720952
9.16667	0.745859	1.02355	0.634389	0.722781
9.33333	0.758575	1.00487	0.629552	0.695791
9.5	0.750711	1.01611	0.61955	0.663769
9.66667	0.745692	1.01421	0.617279	0.673376
9.83333	0.733478	1.01949	0.607423	0.695791
10	0.725782	1.01895	0.598227	0.684355
10.1667	0.703196	0.997699	0.584634	0.673833
10.3333	0.694496	1.0046	0.571371	0.667887
10.5	0.654342	0.995939	0.569979	0.628088
10.6667	0.647817	0.98105	0.565179	0.630833
10.8333	0.622553	0.980915	0.564666	0.595608
11	0.612515	0.981862	0.549242	0.610247
11.1667	0.598126	0.972929	0.536015	0.613907
11.3333	0.58608	0.97726	0.523741	0.539799
11.5	0.568178	0.977125	0.524914	0.567246
11.6667	0.550276	0.959935	0.510185	0.574108
11.8333	0.557136	0.946535	0.51264	0.55032
12	0.537226	0.953032	0.497399	0.551693
12.1667	0.528191	0.93706	0.489082	0.523788
12.3333	0.521666	0.943286	0.473914	0.505947
12.5	0.516647	0.932999	0.463069	0.485819
12.6667	0.496236	0.920005	0.459991	0.466606
12.8333	0.481011	0.918517	0.450575	0.460659
13	0.469968	0.923931	0.443944	0.452425
13.1667	0.45056	0.905116	0.440207	0.44236
13.3333	0.44688	0.898349	0.440317	0.427264
13.5	0.445039	0.915268	0.436176	0.394785
13.6667	0.421449	0.921088	0.423463	0.395242
13.8333	0.412916	0.886031	0.39745	0.380604
14	0.381128	0.89307	0.391258	0.384721
14.1667	0.372595	0.889415	0.394409	0.361391
14.3333	0.356868	0.892258	0.377006	0.358646
14.5	0.360549	0.884678	0.36378	0.353156
14.6667	0.347666	0.879264	0.350333	0.348582
14.8333	0.344655	0.871413	0.348355	0.351784
15	0.330768	0.867217	0.34656	0.347667
15.1667	0.319224	0.872225	0.335898	0.330741
15.3333	0.30517	0.85693	0.331282	0.349039
15.5	0.317216	0.858148	0.310141	0.349954
15.6667	0.296972	0.855306	0.306404	0.340348
15.8333	0.28777	0.877504	0.292262	0.324794
16	0.284591	0.864781	0.289038	0.327539
16.1667	0.280576	0.853682	0.282113	0.334401
16.3333	0.269366	0.846102	0.272551	0.338518
16.5	0.271541	0.840282	0.274896	0.342177
16.6667	0.266856	0.851651	0.271562	0.338518
16.8333	0.264514	0.834055	0.2646	0.330741
17	0.268195	0.832566	0.263135	0.328454
17.1667	0.256149	0.822279	0.253865	0.334401
17.3333	0.248285	0.827017	0.242691	0.315645
17.5	0.244102	0.818354	0.236132	0.328911
17.6667	0.241425	0.819572	0.233092	0.303751
17.8333	0.248452	0.822009	0.233531	0.304209
18	0.236908	0.8147	0.23093	0.325252
18.1667	0.241593	0.813617	0.228988	0.313358
18.3333	0.238414	0.804277	0.233971	0.317932
18.5	0.232725	0.810097	0.236059	0.294602
18.6667	0.229547	0.815512	0.234044	0.292315
18.8333	0.229714	0.80712	0.223639	0.286825
19	0.229379	0.783162	0.223859	0.297804
19.1667	0.214489	0.800081	0.226167	0.28591
19.3333	0.215325	0.791554	0.219352	0.269899
19.5	0.223524	0.797239	0.214223	0.271729
19.6667	0.221683	0.781673	0.207738	0.26075
19.8333	0.229379	0.781944	0.199494	0.248856
20	0.22185	0.798592	0.190884	0.259378
20.1667	0.23306	0.795344	0.193779	0.256176
20.3333	0.214656	0.78059	0.190665	0.252516
20.5	0.216162	0.767731	0.193266	0.253888
20.6667	0.220847	0.762317	0.19704	0.245197
20.8333	0.215493	0.758527	0.19605	0.234218
21	0.214489	0.753655	0.200227	0.254346
21.1667	0.207127	0.759069	0.193889	0.240165
21.3333	0.211143	0.757038	0.194109	0.232845
21.5	0.204618	0.755414	0.185718	0.238335
21.6667	0.193241	0.747699	0.182934	0.254346
21.8333	0.194077	0.74418	0.18374	0.236962
22	0.188891	0.740119	0.18363	0.232388
22.1667	0.183537	0.724824	0.182055	0.229186
22.3333	0.181697	0.717515	0.179087	0.240165
22.5	0.18337	0.712642	0.170697	0.243367
22.6667	0.186716	0.698024	0.17154	0.232845
22.8333	0.169316	0.69843	0.169634	0.23559
23	0.165635	0.68882	0.166667	0.238792
23.1667	0.168814	0.694505	0.164542	0.232388
23.3333	0.173498	0.684488	0.163736	0.222324
23.5	0.173833	0.670682	0.165568	0.23376
23.6667	0.169818	0.685571	0.161647	0.222324
23.8333	0.16095	0.657553	0.161464	0.239707
24	0.165468	0.65268	0.16183	0.234218
24.1667	0.158943	0.667028	0.159815	0.231473
24.3333	0.152418	0.661207	0.157507	0.231016
24.5	0.156098	0.653357	0.164029	0.221409
24.6667	0.150745	0.655793	0.154576	0.227356
24.8333	0.143383	0.647537	0.168132	0.222324
25	0.145391	0.636437	0.159632	0.220494
25.1667	0.145893	0.631023	0.161391	0.23376
25.3333	0.14355	0.626151	0.161757	0.225984
25.5	0.141543	0.613698	0.162636	0.224611
25.6667	0.138364	0.626286	0.162527	0.225984
25.8333	0.145725	0.61275	0.160402	0.227356
26	0.136858	0.603952	0.162014	0.225069
26.1667	0.136021	0.59732	0.163406	0.217292
26.3333	0.136691	0.609773	0.160585	0.216377
26.5	0.137193	0.584732	0.159009	0.218664
26.6667	0.138029	0.577829	0.15846	0.232388
26.8333	0.13301	0.573227	0.15802	0.225526
27	0.137193	0.571467	0.15868	0.215919
27.1667	0.133846	0.566865	0.150656	0.225984
27.3333	0.126652	0.564835	0.154539	0.229186
27.5	0.129831	0.55739	0.154649	0.230101
27.6667	0.129496	0.550623	0.150363	0.231016
27.8333	0.132006	0.563075	0.151828	0.225069
28	0.124979	0.55333	0.149886	0.231016
28.1667	0.125146	0.540065	0.15355	0.227813
28.3333	0.125816	0.546562	0.153294	0.238335
28.5	0.1218	0.53817	0.155529	0.236505
28.6667	0.11745	0.528154	0.154723	0.230101
28.8333	0.123641	0.523822	0.153477	0.244739
29	0.127991	0.514754	0.147102	0.229643
29.1667	0.121466	0.504331	0.150143	0.226441
29.3333	0.116614	0.499594	0.148091	0.231473
29.5	0.120964	0.510016	0.150399	0.230558
29.6667	0.119458	0.510287	0.146406	0.237877
29.8333	0.11996	0.501489	0.151352	0.225069
30	0.1218	0.493638	0.154063	0.231473
30.1667	0.120294	0.501489	0.147761	0.23559
30.3333	0.112431	0.502842	0.145233	0.24108
30.5	0.11745	0.510287	0.140764	0.23376
30.6667	0.114606	0.506632	0.138236	0.234675
30.8333	0.109921	0.506632	0.13721	0.236048
31	0.108081	0.499865	0.134901	0.226441
31.1667	0.114439	0.496751	0.131897	0.219579
31.3333	0.109252	0.49445	0.130835	0.23376
31.5	0.109921	0.493638	0.131934	0.225069
31.6667	0.111427	0.494992	0.134315	0.223239
31.8333	0.111594	0.501354	0.133656	0.226898
32	0.104902	0.488089	0.133143	0.217292
32.1667	0.104568	0.482539	0.134095	0.227813
32.3333	0.106408	0.492285	0.132703	0.228728
32.5	0.107746	0.491608	0.132117	0.224611
32.6667	0.104568	0.487547	0.131897	0.220952
32.8333	0.104066	0.483351	0.131164	0.222781
33	0.102392	0.488089	0.133839	0.218664
33.1667	0.106575	0.491337	0.131751	0.223696
33.3333	0.0980425	0.48281	0.133912	0.234675
33.5	0.100719	0.495804	0.134169	0.21226
33.6667	0.102225	0.489442	0.131567	0.228271
33.8333	0.0982098	0.490254	0.129919	0.210887
34	0.101221	0.482945	0.126914	0.218664
34.1667	0.0978752	0.478208	0.132117	0.221409
34.3333	0.0990463	0.483487	0.131421	0.230101
34.5	0.105237	0.485517	0.131897	0.215462
34.6667	0.0965367	0.482269	0.131164	0.214547
34.8333	0.096704	0.489036	0.128893	0.206313
35	0.0940271	0.489307	0.133546	0.202196
35.1667	0.101054	0.490525	0.139664	0.21226
35.3333	0.0973733	0.473335	0.147505	0.223239
35.5	0.0970387	0.469004	0.14549	0.211345
35.6667	0.0958675	0.465349	0.141496	0.217292
35.8333	0.0980425	0.453167	0.142046	0.213632
36	0.0985444	0.462642	0.143108	0.221866
36.1667	0.104233	0.454927	0.133839	0.200823
36.3333	0.104735	0.46007	0.136001	0.219122
36.5	0.0931906	0.453844	0.130248	0.21226
36.6667	0.0985444	0.463725	0.130798	0.206313
36.8333	0.095031	0.46359	0.133949	0.207228
37	0.0933579	0.467786	0.133473	0.211345
37.1667	0.0953656	0.470222	0.141276	0.215462
37.3333	0.0955329	0.466567	0.128893	0.217292
37.5	0.0983771	0.46765	0.126291	0.213175
37.6667	0.090179	0.460341	0.125156	0.217749
37.8333	0.0908483	0.462371	0.120063	0.207685
38	0.0930233	0.463996	0.121126	0.215005
38.1667	0.0926886	0.466297	0.120026	0.221866
38.3333	0.0948636	0.462913	0.118964	0.222781
38.5	0.0896771	0.453032	0.115923	0.217292
38.6667	0.0881713	0.460747	0.117205	0.209515
38.8333	0.0908483	0.465079	0.116472	0.219122
39	0.0898444	0.465349	0.117608	0.211802
39.1667	0.0913502	0.447618	0.11508	0.203111
39.3333		0.448024	0.115776	0.205855
39.5		0.447888	0.120942	0.207685
39.6667		0.440579	0.118707
39.8333		0.445723	0.114641
40		0.443557	0.112589

## Sheet: VSVG-GFP COS7
	VSVG-GFP intensity in Golgi
Minutes	Experiment 1	Experiment 2	Experiment 3	Experiment 4
0	1	1	1	1
0.166667	1.05619	0.983887	1.01946	1.00873
0.333333	1.05695	0.984025	1.0331	0.997155
0.5	1.06323	0.996427	0.995576	0.993095
0.666667	1.0392	0.931537	0.955206	0.991714
0.833333	1.05327	0.929255	0.918128	0.990198
1	1.01623	0.940204	0.915759	0.983709
1.16667	1.0738	0.941956	0.92714	0.983459
1.33333	1.05068	0.946636	0.908668	0.981746
1.5	1.04255	0.965884	0.895589	0.970491
1.66667	1.04638	0.945852	0.86304	0.94799
1.83333	0.999695	0.939052	0.852672	0.940327
2	1.00597	0.904405	0.854117	0.936392
2.16667	1.04072	0.87347	0.859256	0.929424
2.33333	1.02296	0.841036	0.866526	0.932207
2.5	1.03643	0.911874	0.863308	0.9339
2.66667	0.993878	0.876167	0.860805	0.930868
2.83333	0.99202	0.879141	0.868432	0.941189
3	1.02893	0.892441	0.876626	0.93554
3.16667	1.00244	0.846845	0.879828	0.93228
3.33333	0.995553	0.863535	0.89325	0.933017
3.5	0.992965	0.857219	0.891358	0.931449
3.66667	0.974569	0.821373	0.901414	0.925655
3.83333	0.947798	0.838109	0.898196	0.920266
4	0.956356	0.815933	0.888409	0.912759
4.16667	0.961107	0.837786	0.875613	0.909634
4.33333	0.933088	0.810654	0.878279	0.904234
4.5	0.949778	0.782647	0.859867	0.902542
4.66667	0.941981	0.774602	0.8565	0.904089
4.83333	0.917007	0.747078	0.853148	0.910226
5	0.927118	0.774809	0.860582	0.899655
5.16667	0.916398	0.812937	0.877043	0.895149
5.33333	0.919931	0.829879	0.886204	0.888244
5.5	0.908753	0.808949	0.887038	0.881422
5.66667	0.87784	0.780272	0.894993	0.881163
5.83333	0.882865	0.835181	0.889675	0.878951
6	0.862064	0.822411	0.895187	0.880924
6.16667	0.896357	0.842212	0.893861	0.880031
6.33333	0.859749	0.844817	0.90414	0.875161
6.5	0.884723	0.835527	0.908087	0.87162
6.66667	0.84245	0.828104	0.911901	0.873697
6.83333	0.836328	0.821512	0.904482	0.875794
7	0.809557	0.846569	0.909875	0.870561
7.16667	0.813516	0.826283	0.890986	0.871952
7.33333	0.767893	0.819137	0.885623	0.872357
7.5	0.770969	0.813351	0.871337	0.869575
7.66667	0.764695	0.817916	0.871903	0.872949
7.83333	0.731011	0.804569	0.873751	0.866885
8	0.719376	0.835227	0.881929	0.864196
8.16667	0.667022	0.843295	0.879233	0.867176
8.33333	0.661966	0.808534	0.862623	0.872036
8.5	0.607937	0.843365	0.835287	0.872295
8.66667	0.616495	0.85436	0.823668	0.868152
8.83333	0.611896	0.831378	0.817188	0.867093
9	0.603186	0.811277	0.827064	0.865276
9.16667	0.527715	0.814988	0.842929	0.860998
9.33333	0.57011	0.804938	0.848605	0.853574
9.5	0.5427	0.765105	0.832129	0.852338
9.66667	0.538893	0.786496	0.818052	0.852286
9.83333	0.510721	0.761024	0.812898	0.843886
10	0.493726	0.767571	0.81902	0.841425
10.1667	0.506122	0.76983	0.820122	0.840055
10.3333	0.478407	0.774187	0.826692	0.835507
10.5	0.484833	0.73961	0.8356	0.838705
10.6667	0.494792	0.763652	0.838952	0.844437
10.8333	0.440763	0.780826	0.842944	0.830814
11	0.463574	0.813651	0.834557	0.818945
11.1667	0.448864	0.808718	0.829701	0.813193
11.3333	0.434945	0.824485	0.824368	0.809195
11.5	0.403241	0.812176	0.824889	0.809289
11.6667	0.419474	0.806505	0.83487	0.800712
11.8333	0.392063	0.780249	0.838624	0.800307
12	0.38119	0.792951	0.850258	0.797878
12.1667	0.36849	0.805168	0.843019	0.794057
12.3333	0.360389	0.793688	0.844493	0.785906
12.5	0.364805	0.782209	0.823713	0.786248
12.6667	0.356094	0.802632	0.81187	0.779343
12.8333	0.366206	0.818999	0.81464	0.769978
13	0.364805	0.794103	0.826319	0.770341
13.1667	0.351495	0.761324	0.831846	0.766084
13.3333	0.314613	0.793481	0.832546	0.763633
13.5	0.306481	0.748669	0.828062	0.759781
13.6667	0.291953	0.745165	0.824606	0.748443
13.8333	0.296217	0.761163	0.836136	0.745234
14	0.277395	0.753602	0.825902	0.736097
14.1667	0.270055	0.728084	0.829924	0.727001
14.3333	0.256746	0.735091	0.82629	0.720293
14.5	0.258117	0.736359	0.828182	0.705985
14.6667	0.234696	0.737327	0.835868	0.702787
14.8333	0.235914	0.754409	0.837581	0.697242
15	0.226716	0.73961	0.840248	0.689631
15.1667	0.229335	0.748162	0.836851	0.686153
15.3333	0.245112	0.752472	0.827005	0.680504
15.5	0.216483	0.731196	0.8227	0.67959
15.6667	0.199641	0.754063	0.820465	0.677109
15.8333	0.190747	0.746894	0.819571	0.668605
16	0.176067	0.697494	0.829507	0.662624
16.1667	0.167174	0.714299	0.830982	0.655511
16.3333	0.163794	0.674673	0.824055	0.64355
16.5	0.160291	0.684147	0.81899	0.631827
16.6667	0.148809	0.671838	0.800876	0.614684
16.8333	0.147743	0.66868	0.802276	0.609088
17	0.142687	0.677785	0.799669	0.608423
17.1667	0.130749	0.683594	0.795349	0.608724
17.3333	0.133947	0.668565	0.799133	0.60076
17.5	0.118962	0.680874	0.787558	0.591986
17.6667	0.131967	0.668219	0.775864	0.585642
17.8333	0.110678	0.655149	0.763917	0.584925
18	0.117561	0.650077	0.743479	0.568125
18.1667	0.117409	0.662433	0.73904	0.556018
18.3333	0.107937	0.642655	0.737908	0.54415
18.5	0.0996528	0.661372	0.719987	0.5317
18.6667	0.0939879	0.654664	0.710662	0.523768
18.8333	0.085582	0.661396	0.701262	0.509023
19	0.075166	0.644176	0.708248	0.499917
19.1667	0.0717853	0.624167	0.697478	0.490686
19.3333	0.0639886	0.625112	0.702826	0.48428
19.5	0.0593897	0.573892	0.70512	0.474374
19.6667	0.0557349	0.582352	0.712404	0.478039
19.8333	0.056344	0.565778	0.716412	0.464603
20	0.0523543	0.568198	0.710572	0.455123
20.1667	0.0531157	0.585694	0.707295	0.447356
20.3333	0.0453189	0.568014	0.699936	0.439289
20.5	0.0465371	0.577788	0.702349	0.426185
20.6667	0.0444052	0.572993	0.682924	0.412406
20.8333	0.0463848	0.546806	0.6719	0.399012
21	0.0395017	0.562251	0.664035	0.394059
21.1667	0.0361211	0.518983	0.650732	0.386738
21.3333	0.0353597	0.561398	0.641839	0.387174
21.5	0.0342937	0.548627	0.638249	0.374455
21.6667	0.0318572	0.557779	0.63807	0.362929
21.8333	0.0347506	0.504576	0.643284	0.354986
22	0.0321618	0.51428	0.63594	0.341218
22.1667	2.9086e-05	0.493442	0.63731	0.334147
22.3333	0.0306085	0.480994	0.623993	0.332548
22.5	0.0306085	0.463267	0.620283	0.324874
22.6667	2.8781e-05	0.476268	0.609156	0.322102
22.8333	2.1441e-05	0.473617	0.608604	0.320056
23	2.7411e-05	0.481432	0.602675	0.31365
23.1667	2.8933e-05	0.483322	0.596761	0.305136
23.3333	3.0304e-05	0.437196	0.600113	0.28981
23.5	2.7106e-05	0.425624	0.597179	0.278326
23.6667	2.403e-05	0.429082	0.594512	0.273684
23.8333	2.4639e-05	0.408312	0.595883	0.267029
24	2.7106e-05	0.393951	0.59198	0.264236
24.1667	2.54e-05	0.375118	0.58754	0.256656
24.3333	2.6497e-05	0.353657	0.589119	0.254434
24.5	2.3269e-05	0.358291	0.584561	0.249689
24.6667	2.3269e-05	0.360872	0.589611	0.2435
24.8333	1.8061e-05	0.346304	0.580509	0.234934
25	1.5167e-05	0.33298	0.572435	0.23321
25.1667	1.5167e-05	0.317005	0.569635	0.22345
25.3333	1.8213e-05	0.322169	0.567355	0.216015
25.5	1.9127e-05	0.309997	0.562782	0.215309
25.6667	1.8061e-05	0.298426	0.56241	0.214863
25.8333	1.3309e-05	0.283834	0.557136	0.211862
26	1.8974e-05	0.269404	0.555587	0.211125
26.1667	1.3462e-05	0.285563	0.540616	0.203327
26.3333	1.6385e-05	0.277287	0.53494	0.196204
26.5	1.2548e-05	0.253682	0.546068	0.191801
26.6667	1.5319e-05	0.268136	0.54288	0.183173
26.8333	1.3766e-05	0.261912	0.536787	0.178178
27	1.3918e-05	0.249049	0.531752	0.178438
27.1667	1.4406e-05	0.24437	0.53068	0.175136
27.3333	1.5319e-05	0.241281	0.51836	0.169976
27.5	1.9431e-05	0.225052	0.520341	0.170339
27.6667	1.6995e-05	0.209078	0.513593	0.167297
27.8333	1.2091e-05	0.212074	0.512968	0.168314
28	1.3462e-05	0.219935	0.505907	0.164898
28.1667	1.0873e-05	0.220304	0.506547	0.161721
28.3333	1.3766e-05	0.207718	0.502197	0.158585
28.5	1.3766e-05	0.227196	0.503627	0.156353
28.6667	1.1634e-05	0.215071	0.495494	0.151587
28.8333	1.4863e-05	0.204836	0.494511	0.145855
29	9.1978e-06	0.194048	0.492455	0.138857
29.1667	1.27e-05	0.208455	0.492365	0.140258
29.3333	1.1482e-05	0.206588	0.496298	0.137559
29.5	1.0568e-05	0.176183	0.487152	0.131993
29.6667	9.5023e-06	0.182407	0.468948	0.13245
29.8333	8.4059e-06	0.190175	0.469365	0.131028
30	1.1939e-05	0.175054	0.459906	0.130778
30.1667	8.1014e-06	0.16611	0.452383	0.128162
30.3333	1.3157e-05	0.164035	0.45499	0.124787
30.5	8.2536e-06	0.175837	0.447243	0.121734
30.6667	1.0873e-05	0.169959	0.439944	0.122877
30.8333	5.8171e-06	0.173256	0.438544	0.117322
31	9.0455e-06	0.176598	0.433032	0.117114
31.1667	8.1014e-06	0.182315	0.426641	0.114684
31.3333	7.6445e-06	0.173117	0.420995	0.112981
31.5	6.4263e-06	0.16966	0.421547	0.111133
31.6667	8.2536e-06	0.166202	0.407961	0.107582
31.8333	8.1014e-06	0.166248	0.415901	0.105952
32	6.5785e-06	0.157281	0.410925	0.103802
32.1667	6.1217e-06	0.155921	0.404415	0.102027
32.3333	6.5785e-06	0.160692	0.401198	0.10292
32.5	1.0416e-05	0.136442	0.387046	0.104031
32.6667	6.8831e-06	0.151057	0.393928	0.100988
32.8333	4.7512e-06	0.136604	0.394822	0.0998567
33	4.2943e-06	0.137848	0.401317	0.098943
33.1667	3.8375e-06	0.131002	0.39731	0.0928168
33.3333	3.6852e-06	0.13091	0.383351	0.091955
33.5	4.2943e-06	0.134229	0.385705	0.0898264
33.6667	4.7512e-06	0.141491	0.387165	0.0884766
33.8333	3.8375e-06	0.121021	0.37775	0.0867737
34	4.142e-06	0.126553	0.382726	0.0858496
34.1667	2.5888e-06	0.119338	0.371479	0.0827761
34.3333	4.7512e-06	0.117263	0.364954	0.0834302
34.5	5.208e-06	0.115995	0.363777	0.0860884
34.6667	5.5126e-06	0.109864	0.369423	0.0850293
34.8333	5.3603e-06	0.112054	0.363137	0.0822154
35	5.3603e-06	0.106037	0.362288	0.0804606
35.1667	4.2943e-06	0.0971163	0.360336	0.0779894
35.3333	4.2943e-06	0.101496	0.350668	0.0753312
35.5	4.142e-06	0.0955487	0.338095	0.0739295
35.6667	4.7512e-06	0.0969318	0.332226	0.071884
35.8333	2.7411e-06	0.0918605	0.327936	0.0683432
36	4.142e-06	0.0871349	0.323646	0.0670142
36.1667	3.5329e-06	0.0837233	0.318819	0.0677202
36.3333	4.5989e-06	0.0857057	0.312011	0.0650621
36.5	3.6852e-06	0.0946958	0.317151	0.0663185
36.6667	4.2943e-06	0.0876651	0.311683	0.0653944
36.8333	3.0761e-06	0.0977617	0.315646	0.0654982
37	3.5329e-06	0.0933127	0.315795	0.0644495
37.1667	3.9898e-06	0.0879878	0.313784	0.0647506
37.3333	5.0557e-06	0.0790669	0.305293	0.0606699
37.5	4.2943e-06	0.0816256	0.296265	0.060971
37.6667	4.5989e-06	0.0833314	0.286925	0.059154
37.8333	4.142e-06	0.0802886	0.289458	0.0585517
38	2.7411e-06	0.0762315	0.285316	0.0574615
38.1667	3.6852e-06	0.0804269	0.283886	0.057368
38.3333	6.5785e-06	0.071068	0.277347	0.0539934
38.5	5.3603e-06	0.0811876	0.276065	0.0538273
38.6667	3.0761e-06	0.0793896	0.276244	0.0538065
38.8333	2.7411e-06	0.0681174	0.279596	0.0546476
39	3.3806e-06	0.0766695	0.277391	0.0540661
39.1667	3.2284e-06	0.0774302	0.268632	0.0544815
39.3333	2.4365e-06	0.0791821	0.259664	0.0537442
39.5	1.9797e-06	0.0760241	0.258011	0.0535158
39.6667	3.2284e-06	0.0767617	0.251397	0.0528513
39.8333	3.5329e-06	0.0802194	0.243814	0.0534327
40	5.6649e-06	0.0756783	0.246242	0.0551979

## Sheet: ECADHERIN-GFP RUSH HeLa
	ECADHERIN-GFP RUSH intensity in Golgi
Minutes	Experiment 1	Experiment 2	Experiment 3	Experiment 4
0	1	1	1
0.166667	0.999865	1.06013	1.094
0.333333	0.999129	1.11466	1.1342
0.5	1	1	1
0.666667	0.991685	0.983011	1.02312
0.833333	0.997989	1.01414	1.01346
1	0.998303	0.993561	1.0239
1.16667	0.99435	1.01238	1.01715
1.33333	1.00199	0.99503	1.0333
1.5	0.99166	0.981791	1.04158
1.66667	0.999112	0.989743	1.0199
1.83333	0.997799	1.00267	1.03225
2	1.00354	0.989856	1.03638
2.16667	1.00017	0.976595	1.04886
2.33333	0.996731	1.01346	1.02031
2.5	0.994445	1.00407	1.01638
2.66667	1.00061	0.952241	1.02235
2.83333	0.994824	1.00373	1.01238
3	0.996192	0.980097	1.04069
3.16667	0.992623	0.990399	1.00988
3.33333	1.00577	0.990941	1.03655
3.5	1.00162	1.004	1.05105
3.66667	1.00137	1.02006	1.03041
3.83333	0.998578	0.992545	0.995632
4	0.992479	1.01534	1.01832
4.16667	0.99713	1.00685	1.03734
4.33333	0.999017	0.99442	1.01561
4.5	1.00032	1.00212	1.03129
4.66667	1.00218	0.999142	0.999333
4.83333	0.998837	0.999503	1.01262
5	0.991096	1.01308	1.0315
5.16667	0.988511	0.999051	1.01356
5.33333	0.98925	0.992093	0.996951
5.5	0.98616	0.986603	1.02044
5.66667	0.992509	1.00727	1.02653
5.83333	0.990228	1.00877	1.00379
6	1.00164	1.01645	1.0061
6.16667	1.00083	1.01112	1.01374
6.33333	1.00175	1.03599	1.00798
6.5	0.996531	1.02144	1.01058
6.66667	0.995089	0.99137	1.01247
6.83333	1.00222	1.01975	0.985464
7	1.00059	1.02277	1.01695
7.16667	0.994605	1.01209	0.968928
7.33333	0.992324	1.00348	1.00421
7.5	0.988012	1.02682	1.00791
7.66667	0.989834	1.03644	1.01028
7.83333	0.988581	1.01561	0.979692
8	0.986964	1.04069	0.971807
8.16667	0.981454	1.00041	0.968219
8.33333	0.992883	1.01902	0.996639
8.5	0.987822	1.02957	0.958291
8.66667	0.981654	1.01468	0.980032
8.83333	0.984389	1.01048	0.97287
9	0.980975	1.02196	1.01454
9.16667	0.985976	1.01703	1.01335
9.33333	0.987717	1.02869	0.97253
9.5	0.970279	0.996272	0.996355
9.66667	0.976792	1.03274	0.9981
9.83333	0.971861	1.02702	0.992753
10	0.974876	1.02736	0.979975
10.1667	0.971891	1.01044	0.986244
10.3333	0.98067	1.0277	0.976061
10.5	0.981	1.03563	0.954831
10.6667	0.987064	1.03581	0.95415
10.8333	0.978939	1.0141	0.980075
11	0.978649	1.0227	0.946038
11.1667	0.977556	1.01929	0.961808
11.3333	0.973489	1.02049	0.969608
11.5	0.976263	1.03974	0.94879
11.6667	0.981644	1.02679	0.957894
11.8333	0.973728	1.03	0.974842
12	0.974741	1.04952	0.940777
12.1667	0.964275	1.02162	0.994583
12.3333	0.967864	1.0293	0.948846
12.5	0.965643	1.05424	0.936437
12.6667	0.957473	1.0312	0.922695
12.8333	0.968732	1.02151	0.937345
13	0.961206	1.01026	0.921163
13.1667	0.966247	1.03197	0.917306
13.3333	0.967105	1.03488	0.924057
13.5	0.973718	1.02413	0.915462
13.6667	0.975021	1.05377	0.925021
13.8333	0.966526	1.02492	0.902756
14	0.968238	1.02372	0.909152
14.1667	0.968977	1.02474	0.90433
14.3333	0.968558	1.03565	0.878462
14.5	0.966786	1.02657	0.902571
14.6667	0.964804	1.0249	0.862139
14.8333	0.96441	1.02065	0.840809
15	0.965468	1.00556	0.881525
15.1667	0.960877	1.03425	0.891921
15.3333	0.96745	1.02478	0.907506
15.5	0.968188	1.02487	0.872719
15.6667	0.969935	1.01595	0.863288
15.8333	0.962858	1.03624	0.880674
16	0.955037	1.0352	0.87391
16.1667	0.96172	1.02736	0.849716
16.3333	0.965458	1.00861	0.837264
16.5	0.967045	1.02711	0.858182
16.6667	0.962414	1.03082	0.825039
16.8333	0.956699	1.0307	0.823848
17	0.961421	1.03133	0.817566
17.1667	0.954853	1.00797	0.790237
17.3333	0.967574	1.00131	0.842057
17.5	0.963427	1.03996	0.81948
17.6667	0.971148	1.00958	0.775162
17.8333	0.970304	1.02833	0.811425
18	0.965094	1.01884	0.76332
18.1667	0.95884	1.01663	0.788209
18.3333	0.955382	1.05512	0.800335
18.5	0.94834	1.05648	0.791258
18.6667	0.951124	1.02734	0.809397
18.8333	0.952756	1.02569	0.760668
19	0.945041	1.04688	0.776141
19.1667	0.947451	0.998893	0.790181
19.3333	0.948055	1.011	0.759505
19.5	0.950835	1.00445	0.779431
19.6667	0.947376	1.00131	0.796392
19.8333	0.957433	0.985609	0.7583
20	0.952392	1.00395	0.756059
20.1667	0.945709	1.01773	0.744359
20.3333	0.948669	1.01753	0.728093
20.5	0.947311	1.02569	0.731298
20.6667	0.95088	0.998644	0.739495
20.8333	0.950301	0.993019	0.742331
21	0.954498	0.982401	0.742728
21.1667	0.955332	0.97917	0.713315
21.3333	0.948315	1.02169	0.719569
21.5	0.94835	1.01417	0.715102
21.6667	0.937509	0.979216	0.715499
21.8333	0.946523	1.01496	0.736588
22	0.942355	0.99006	0.726689
22.1667	0.945959	0.986987	0.696723
22.3333	0.943997	1.0066	0.726334
22.5	0.93464	0.998351	0.713415
22.6667	0.937834	1.00251	0.702523
22.8333	0.927617	0.99991	0.727213
23	0.929489	0.997628	0.694454
23.1667	0.930712	0.973048	0.688157
23.3333	0.938537	0.975917	0.681605
23.5	0.938173	0.9545	0.672358
23.6667	0.935418	0.947678	0.705175
23.8333	0.931855	0.970789	0.676868
24	0.940828	0.966451	0.689901
24.1667	0.932758	0.97045	0.680541
24.3333	0.930397	0.970676	0.683292
24.5	0.937295	0.9742	0.65327
24.6667	0.933696	0.950886	0.682668
24.8333	0.934625	0.954342	0.681009
25	0.937974	0.942007	0.684952
25.1667	0.925831	0.952987	0.661977
25.3333	0.914047	0.930689	0.67199
25.5	0.923111	0.967219	0.66185
25.6667	0.919867	0.940019	0.643981
25.8333	0.923964	0.958702	0.655397
26	0.920056	0.93114	0.639102
26.1667	0.923809	0.915823	0.643966
26.3333	0.922582	0.931253	0.647356
26.5	0.916148	0.926464	0.614412
26.6667	0.917421	0.962837	0.624566
26.8333	0.915445	0.952851	0.635897
27	0.919587	0.933693	0.631742
27.1667	0.922941	0.921426	0.656673
27.3333	0.906616	0.914603	0.640208
27.5	0.914831	0.914287	0.645299
27.6667	0.915929	0.933919	0.621885
27.8333	0.917047	0.911463	0.628494
28	0.906032	0.899625	0.648703
28.1667	0.906681	0.907419	0.609689
28.3333	0.90445	0.923527	0.639527
28.5	0.908218	0.912389	0.607349
28.6667	0.90975	0.891673	0.614227
28.8333	0.907774	0.906177	0.62319
29	0.908108	0.908775	0.620425
29.1667	0.894418	0.903262	0.636422
29.3333	0.899948	0.904505	0.61071
29.5	0.907943	0.879541	0.620992
29.6667	0.90699	0.895423	0.607179
29.8333	0.898007	0.881213	0.619134
30	0.900198	0.891515	0.629898
30.1667	0.8936	0.87622	0.611036
30.3333	0.89599	0.880038	0.620155
30.5	0.902618	0.875271	0.61115
30.6667	0.900871	0.874006	0.598826
30.8333	0.894763	0.878005	0.592231
31	0.889128	0.863817	0.590714
31.1667	0.888734	0.883924	0.567002
31.3333	0.886862	0.847664	0.570292
31.5	0.885959	0.855232	0.555415
31.6667	0.889502	0.884376	0.565513
31.8333	0.895536	0.84493	0.581028
32	0.890715	0.864224	0.567527
32.1667	0.884856	0.875407	0.560705
32.3333	0.882785	0.847054	0.560776
32.5	0.898291	0.850172	0.556465
32.6667	0.878832	0.833612	0.553487
32.8333	0.883104	0.834335	0.569682
33	0.8823	0.849223	0.564903
33.1667	0.88522	0.863072	0.553132
33.3333	0.885524	0.836165	0.519862
33.5	0.883972	0.863139	0.55784
33.6667	0.885355	0.8417	0.550282
33.8333	0.88229	0.849358	0.552778
34	0.881657	0.840254	0.534157
34.1667	0.884616	0.831624	0.539248
34.3333	0.885275	0.854803	0.546396
34.5	0.878058	0.794528	0.548622
34.6667	0.876776	0.830946	0.531661
34.8333	0.878907	0.834855	0.522343
35	0.870312	0.832256	0.532696
35.1667	0.877619	0.834086	0.521776
35.3333	0.87707	0.822045	0.526045
35.5	0.872174	0.842988	0.531902
35.6667	0.86863	0.830675	0.529902
35.8333	0.875638	0.840728	0.524386
36	0.859602	0.819018	0.536979
36.1667	0.875578	0.811608	0.502361
36.3333	0.878882	0.831488	0.50507
36.5	0.879845	0.848251	0.529746
36.6667	0.871815	0.804717	0.510445
36.8333	0.864583	0.831782	0.523152
37	0.872423	0.815877	0.490633
37.1667	0.877339	0.809077	0.507169
37.3333	0.871181	0.81154	0.497752
37.5	0.866894	0.825027	0.523974
37.6667	0.865611	0.785718	0.508034
37.8333	0.862202	0.813166	0.50958
38	0.869579	0.847144	0.486081
38.1667	0.868501	0.823604	0.516699
38.3333	0.871231	0.797375	0.510757
38.5	0.867537	0.840819	0.488577
38.6667	0.868081	0.796878	0.478167
38.8333	0.873991	0.778579	0.486463
39	0.866744	0.802548	0.492789
39.1667	0.871525	0.807089	0.483471
39.3333	0.871281	0.814499	0.492306
39.5	0.873012	0.816262	0.487017
39.6667	0.874355	0.807067	0.498362
39.8333	0.869858	0.803136	0.484648
40	0.870322	0.792766	0.474863
