# Supplementary material for: Cargoes move from cis to trans-Golgi compartments and concentrate in the TGN before exiting
Source: EMBO Rep. 2025 Sep 3;26(19):4742–65. doi: 10.1038/s44319-025-00548-9 (PMC12508209; doi:10.1038/s44319-025-00548-9)
Supplement: Supplementary file 8 — Figure EV2 Source Data [file 44319_2025_548_MOESM8_ESM.zip › FigEV2/FigEV2d.xlsx]

## Sheet: summary
			VSVG trafficking Replicate 2 from experiment in fig 2b
Distance from GM130 of VSVG					Localization of VSVG between GM130 and TGN46
Time (min)	Median	SE			Time (min)	Median	SE
5	0.105726	0.0256419			5	0	0.0409643
15	0.250385	0.0620579			15	0.25	0.0620579
25	0.339368	0.020266			25	0.5	0.020266
40	0.523824	0.022614			40	0.666667	0.022614
GLIM-based measurement					Line-scan mesured
