# Supplementary material for: Cargoes move from cis to trans-Golgi compartments and concentrate in the TGN before exiting
Source: EMBO Rep. 2025 Sep 3;26(19):4742–65. doi: 10.1038/s44319-025-00548-9 (PMC12508209; doi:10.1038/s44319-025-00548-9)
Supplement: Supplementary file 8 — Figure EV2 Source Data [file 44319_2025_548_MOESM8_ESM.zip › FigEV2/FigEV2c.xlsx]

## Sheet:  VSVG-GFP HeLa
	1	2	3	4	Mean	SD
BG -before bleaching	0.08	0.17	0.35	0.64	0.31	0.279438
BG- After bleaching	0.05	0.1	0.3	0.74	0.2965	0.310037
ER-before bleaching	6	7	8	10.43	7.85675	1.80066
ER-after bleaching	0.3	0.4	0.5	1.386	0.6465	0.519391
Golgi-before bleaching	38	40	42	57.47	44.3675	8.88413
Golgi-after bleaching	37.8	39.9	41.2	55.5	43.1562	9.05916
