# Supplementary material for: Cargoes move from cis to trans-Golgi compartments and concentrate in the TGN before exiting
Source: EMBO Rep. 2025 Sep 3;26(19):4742–65. doi: 10.1038/s44319-025-00548-9 (PMC12508209; doi:10.1038/s44319-025-00548-9)
Supplement: Supplementary file 8 — Figure EV2 Source Data [file 44319_2025_548_MOESM8_ESM.zip › FigEV2/FigEV2b.xlsx]

## Sheet: VSVG-GFP HeLa
	VSVG-GFP Golgi intensity
Minutes	not normalized to total			normalized to total
0	1			1
0.166667	1.02207			0.983729
0.333333	1.01566			0.954136
0.5	1.02936			0.96136
0.666667	1.02473			0.952315
0.833333	1.02261			0.944027
1	1.00443			0.924598
1.16667	1.00739			0.935604
1.33333	0.998572			0.921561
1.5	0.981529			0.916059
1.66667	0.980248			0.915834
1.83333	0.961137			0.906333
2	0.959708			0.912609
2.16667	0.957098			0.905552
2.33333	0.949956			0.902278
2.5	0.954389			0.911357
2.66667	0.953108			0.896158
2.83333	0.944882			0.891956
3	0.942666			0.891946
3.16667	0.936459			0.892347
3.33333	0.919909			0.891342
3.5	0.916806			0.888202
3.66667	0.912767			0.878695
3.83333	0.901734			0.887396
4	0.905625			0.88746
4.16667	0.912028			0.893833
4.33333	0.9106			0.883174
4.5	0.918284			0.883367
4.66667	0.925623			0.888444
4.83333	0.936558			0.895395
5	0.94769			0.896351
5.16667	0.953059			0.895555
5.33333	0.955817			0.890831
5.5	0.968328			0.910282
5.66667	0.967885			0.90333
5.83333	0.960644			0.900413
6	0.962664			0.902388
6.16667	0.961186			0.898336
6.33333	0.96424			0.90095
6.5	0.961925			0.891735
6.66667	0.971382			0.902334
6.83333	0.971136			0.904413
7	0.948035			0.888309
7.16667	0.937051			0.883658
7.33333	0.938824			0.884539
7.5	0.940006			0.899404
7.66667	0.924786			0.891948
7.83333	0.924589			0.898274
8	0.912915			0.890978
8.16667	0.922618			0.894352
8.33333	0.913752			0.885061
8.5	0.918087			0.885399
8.66667	0.914639			0.885762
8.83333	0.914343			0.883885
9	0.914393			0.889586
9.16667	0.919762			0.890288
9.33333	0.924884			0.887912
9.5	0.924392			0.887174
9.66667	0.924441			0.889772
9.83333	0.927446			0.89766
10	0.922963			0.889889
10.1667	0.920156			0.888073
10.3333	0.926657			0.869751
10.5	0.916314			0.888557
10.6667	0.917742			0.898629
10.8333	0.924096			0.9017
11	0.924342			0.899839
11.1667	0.925919			0.89687
11.3333	0.948133			0.897102
11.5	0.955078			0.902831
11.6667	0.947788			0.89021
11.8333	0.947345			0.884581
12	0.948823			0.883495
12.1667	0.946458			0.877496
12.3333	0.954093			0.882506
12.5	0.939612			0.875927
12.6667	0.930105			0.874101
12.8333	0.916314			0.873173
13	0.903113			0.869034
13.1667	0.904738			0.879393
13.3333	0.894986			0.877948
13.5	0.897399			0.874899
13.6667	0.882869			0.872077
13.8333	0.895872			0.874562
14	0.870358			0.852418
14.1667	0.86952			0.858847
14.3333	0.873461			0.86402
14.5	0.879913			0.856893
14.6667	0.884593			0.86131
14.8333	0.889075			0.856268
15	0.891932			0.852698
15.1667	0.886858			0.848785
15.3333	0.886661			0.851373
15.5	0.883213			0.852029
15.6667	0.881194			0.845917
15.8333	0.891144			0.857496
16	0.879421			0.84568
16.1667	0.875185			0.84193
16.3333	0.882327			0.839113
16.5	0.881982			0.846114
16.6667	0.880455			0.840421
16.8333	0.873953			0.832601
17	0.875628			0.831783
17.1667	0.87947			0.829922
17.3333	0.867156			0.816825
17.5	0.883755			0.828559
17.6667	0.868043			0.827776
17.8333	0.875431			0.833304
18	0.872377			0.829661
18.1667	0.87351			0.829278
18.3333	0.858635			0.819523
18.5	0.861787			0.81676
18.6667	0.856911			0.815577
18.8333	0.853315			0.808498
19	0.851542			0.80542
19.1667	0.843808			0.792628
19.3333	0.831938			0.782923
19.5	0.816865			0.772721
19.6667	0.815634			0.775049
19.8333	0.808492			0.772312
20	0.793666			0.765143
20.1667	0.78544			0.761137
20.3333	0.777214			0.763159
20.5	0.765048			0.754395
20.6667	0.74106			0.737322
20.8333	0.739435			0.737363
21	0.739632			0.736116
21.1667	0.728943			0.724948
21.3333	0.728253			0.721485
21.5	0.715447			0.711065
21.6667	0.710521			0.714268
21.8333	0.709487			0.707221
22	0.709191			0.705204
22.1667	0.700128			0.698866
22.3333	0.696385			0.699729
22.5	0.687863			0.690126
22.6667	0.682938			0.682021
22.8333	0.686336			0.687241
23	0.673875			0.669285
23.1667	0.659787			0.655681
23.3333	0.659196			0.653275
23.5	0.667914			0.660321
23.6667	0.660231			0.6525
23.8333	0.651906			0.646094
24	0.647079			0.644546
24.1667	0.636982			0.638345
24.3333	0.636637			0.636341
24.5	0.628214			0.629451
24.6667	0.622648			0.630363
24.8333	0.631317			0.637731
25	0.620333			0.622476
25.1667	0.622845			0.624357
25.3333	0.617969			0.627586
25.5	0.598562			0.60908
25.6667	0.600089			0.617168
25.8333	0.585312			0.609211
26	0.580041			0.610346
26.1667	0.577529			0.609913
26.3333	0.573293			0.606421
26.5	0.571225			0.603774
26.6667	0.57221			0.607736
26.8333	0.566151			0.599238
27	0.57083			0.604694
27.1667	0.566545			0.599839
27.3333	0.576199			0.605864
27.5	0.581371			0.607667
27.6667	0.564723			0.595059
27.8333	0.56487			0.590845
28	0.575904			0.600102
28.1667	0.557088			0.581447
28.3333	0.557827			0.579783
28.5	0.560093			0.580246
28.6667	0.558073			0.578776
28.8333	0.559403			0.578221
29	0.566053			0.582374
29.1667	0.570436			0.589017
29.3333	0.565905			0.584242
29.5	0.56029			0.579084
29.6667	0.551079			0.566063
29.8333	0.549847			0.56663
30	0.551818			0.572432
30.1667	0.540932			0.559669
30.3333	0.531475			0.555056
30.5	0.532903			0.555382
30.6667	0.531081			0.554212
30.8333	0.529997			0.553659
31	0.534824			0.556818
31.1667	0.538715			0.559568
31.3333	0.531425			0.551303
31.5	0.516846			0.536351
31.6667	0.519456			0.543374
31.8333	0.516501			0.537318
32	0.516747			0.539144
32.1667	0.510245			0.53756
32.3333	0.504876			0.5274
32.5	0.509211			0.53548
32.6667	0.504088			0.531831
32.8333	0.504138			0.529817
33	0.504827			0.52659
33.1667	0.498818			0.521329
33.3333	0.497439			0.518442
33.5	0.495271			0.517492
33.6667	0.500493			0.524419
33.8333	0.501675			0.523138
34	0.493547			0.515275
34.1667	0.498375			0.524998
34.3333	0.485814			0.513159
34.5	0.482859			0.508821
34.6667	0.480889			0.508857
34.8333	0.4768			0.505829
35	0.474929			0.50758
35.1667	0.465028			0.501087
35.3333	0.455325			0.492097
35.5	0.463846			0.498556
35.6667	0.463255			0.497598
35.8333	0.452468			0.487617
36	0.449118			0.482536
36.1667	0.449463			0.480482
36.3333	0.451187			0.482694
36.5	0.438528			0.468418
36.6667	0.444636			0.47054
36.8333	0.441878			0.469761
37	0.445966			0.470672
37.1667	0.443602			0.470977
37.3333	0.440646			0.466611
37.5	0.448182			0.475267
37.6667	0.437445			0.458168
37.8333	0.432076			0.453921
38	0.432568			0.455086
38.1667	0.442666			0.464002
38.3333	0.432568			0.45254
38.5	0.443405			0.462518
38.6667	0.433307			0.453034
38.8333	0.435573			0.451846
39	0.431091			0.450214
39.1667	0.430696			0.451048
39.3333	0.426707			0.446922
39.5	0.431829			0.454318
39.6667	0.426116			0.450068
39.8333	0.426362			0.454834
40	0.420254			0.446809
40.1667	0.420599			0.448048
40.3333	0.416708			0.444738
40.5	0.41523			0.445017
40.6667	0.409812			0.44162
40.8333	0.40528			0.435965
41	0.40858			0.441624
41.1667	0.397646			0.430995
41.3333	0.403014			0.437065
41.5	0.398975			0.433825
41.6667	0.398828			0.432118
41.8333	0.39671			0.430624
42	0.390356			0.42545
42.1667	0.395429			0.430842
42.3333	0.39735			0.434458
42.5	0.401044			0.438175
42.6667	0.397695			0.43276
42.8333	0.395823			0.428503
43	0.389469			0.424574
43.1667	0.386514			0.420396
43.3333	0.383755			0.420302
43.5	0.390454			0.427868
43.6667	0.389469			0.42673
43.8333	0.395577			0.435103
44	0.381046			0.419792
44.1667	0.383608			0.424841
44.3333	0.383903			0.427449
44.5	0.376909			0.419249
44.6667	0.374938			0.419491
44.8333	0.374397			0.416537
45	0.377253			0.421171
45.1667	0.369028			0.413325
45.3333	0.367107			0.413258
45.5	0.360753			0.41046
45.6667	0.354497			0.403106
45.8333	0.35361			0.40471
46	0.348931			0.401171
46.1667	0.351788			0.405157
46.3333	0.351246			0.405836
46.5	0.339129			0.392183
46.6667	0.347404			0.404663
46.8333	0.340952			0.397336
47	0.342922			0.400568
47.1667	0.32849			0.385006
47.3333	0.341247			0.394839
47.5	0.337011			0.392293
47.6667	0.342183			0.398412
47.8333	0.337307			0.39126
48	0.333071			0.386853
48.1667	0.344646			0.399081
48.3333	0.345582			0.399461
48.5	0.33972			0.3917
48.6667	0.345286			0.397156
48.8333	0.342331			0.395087
49	0.345532			0.396966
49.1667	0.34898			0.398638
49.3333	0.346271			0.391468
49.5	0.349818			0.393512
49.6667	0.3477			0.395612
49.8333	0.351837			0.397836
50	0.343316			0.388703
50.1667	0.352428			0.396888
50.3333	0.347059			0.391554
50.5	0.348488			0.391856
50.6667	0.348586			0.393855
50.8333	0.347897			0.394098
51	0.345927			0.390979
51.1667	0.347355			0.39198
51.3333	0.35036			0.395526
51.5	0.346468			0.394471
51.6667	0.346222			0.39228
51.8333	0.34701			0.391667
52	0.343858			0.385488
52.1667	0.342035			0.381656
52.3333	0.341001			0.387491
52.5	0.343168			0.391241
52.6667	0.345976			0.390825
52.8333	0.344449			0.385239
53	0.342134			0.382872
53.1667	0.340804			0.385943
53.3333	0.342725			0.38794
53.5	0.343365			0.385096
53.6667	0.344646			0.384064
53.8333	0.34435			0.385661
54	0.346567			0.38614
54.1667	0.344301			0.385188
54.3333	0.339671			0.379759
54.5	0.33844			0.375548
54.6667	0.341986			0.379819
54.8333	0.339375			0.376146
55	0.3444			0.383975
55.1667	0.344843			0.385395
55.3333	0.341346			0.380677
55.5	0.334893			0.375523
55.6667	0.335484			0.37307
55.8333	0.331987			0.369019
56	0.329869			0.364637
56.1667	0.327652			0.366418
56.3333	0.331593			0.369469
56.5	0.331199			0.367661
56.6667	0.329573			0.365943
56.8333	0.326224			0.366067
57	0.323564			0.361075
57.1667	0.32253			0.362081
57.3333	0.319821			0.358835
57.5	0.316324			0.355739
57.6667	0.310314			0.352766
57.8333	0.318245			0.359273
58	0.314895			0.357529
58.1667	0.310561			0.353537
58.3333	0.305241			0.349252
58.5	0.30795			0.349666

## Sheet: VSVG-GFP A375
	VSVG-GFP Golgi intensity
Minutes	not normalized to total			normalized to total
0	1			1
0.166667	0.981286			1.0034
0.333333	0.978573			0.983818
0.5	0.977398			0.991005
0.666667	0.970075			0.994219
0.833333	0.964108			0.996479
1	0.964108			0.993373
1.16667	0.970979			0.979706
1.33333	0.9689			0.981097
1.5	0.953802			0.979446
1.66667	0.961486			0.974585
1.83333	0.951993			0.95989
2	0.955339			0.965338
2.16667	0.960401			0.96908
2.33333	0.95335			0.961808
2.5	0.942772			0.962459
2.66667	0.936986			0.946046
2.83333	0.937709			0.946277
3	0.925052			0.948796
3.16667	0.92686			0.955066
3.33333	0.923334			0.955043
3.5	0.928035			0.954425
3.66667	0.934093			0.962799
3.83333	0.938613			0.968155
4	0.932104			0.949783
4.16667	0.931561			0.950582
4.33333	0.927764			0.954018
4.5	0.918995			0.959803
4.66667	0.912485			0.959012
4.83333	0.914293			0.964208
5	0.908327			0.951536
5.16667	0.912124			0.953173
5.33333	0.905524			0.925466
5.5	0.899828			0.864646
5.66667	0.906066			0.859432
5.83333	0.907603			0.860071
6	0.911581			0.849807
6.16667	0.909954			0.861504
6.33333	0.90697			0.869175
6.5	0.914384			0.881124
6.66667	0.910316			0.889407
6.83333	0.902902			0.913252
7	0.908598			0.893554
7.16667	0.914022			0.900154
7.33333	0.913661			0.898042
7.5	0.910496			0.896528
7.66667	0.908417			0.898382
7.83333	0.908779			0.90623
8	0.901365			0.902834
8.16667	0.896122			0.917079
8.33333	0.901184			0.922531
8.5	0.88681			0.914141
8.66667	0.885453			0.888965
8.83333	0.881566			0.861862
9	0.876413			0.865191
9.16667	0.871802			0.859579
9.33333	0.868547			0.85185
9.5	0.871621			0.841428
9.66667	0.868909			0.851329
9.83333	0.870446			0.837394
10	0.855167			0.826957
10.1667	0.843504			0.811679
10.3333	0.836181			0.804535
10.5	0.824247			0.790611
10.6667	0.81819			0.788247
10.8333	0.810957			0.783973
11	0.792514			0.751498
11.1667	0.785191			0.755676
11.3333	0.782298			0.747823
11.5	0.767743			0.742027
11.6667	0.76268			0.737675
11.8333	0.753277			0.736591
12	0.737004			0.729741
12.1667	0.725522			0.721983
12.3333	0.716933			0.723224
12.5	0.708977			0.712701
12.6667	0.70075			0.714574
12.8333	0.688545			0.708381
13	0.682398			0.693168
13.1667	0.652834			0.679494
13.3333	0.634843			0.663223
13.5	0.629419			0.649721
13.6667	0.615948			0.662368
13.8333	0.603562			0.647666
14	0.586294			0.642611
14.1667	0.575626			0.63529
14.3333	0.571829			0.628717
14.5	0.546605			0.607413
14.6667	0.553295			0.605983
14.8333	0.541181			0.597698
15	0.515505			0.554828
15.1667	0.502396			0.528257
15.3333	0.480156			0.505114
15.5	0.472923			0.498856
15.6667	0.46569			0.493711
15.8333	0.4524			0.481207
16	0.447157			0.474653
16.1667	0.437121			0.46014
16.3333	0.420938			0.442853
16.5	0.404032			0.418502
16.6667	0.383238			0.420624
16.8333	0.377			0.416687
17	0.370401			0.413546
17.1667	0.353223			0.4072
17.3333	0.34807			0.407498
17.5	0.346352			0.40522
17.6667	0.329898			0.390734
17.8333	0.323027			0.384229
18	0.308019			0.370003
18.1667	0.295452			0.346064
18.3333	0.295362			0.346521
18.5	0.282163			0.334854
18.6667	0.276467			0.334019
18.8333	0.27719			0.341293
19	0.267878			0.333881
19.1667	0.266522			0.332966
19.3333	0.260826			0.330076
19.5	0.251062			0.319158
19.6667	0.245638			0.313513
19.8333	0.236868			0.306281
20	0.240123			0.311127
20.1667	0.236597			0.309193
20.3333	0.236687			0.308673
20.5	0.232619			0.296462
20.6667	0.221318			0.28121
20.8333	0.211283			0.270498
21	0.200615			0.257591
21.1667	0.195281			0.253205
21.3333	0.19058			0.244181
21.5	0.184884			0.240904
21.6667	0.177651			0.236465
21.8333	0.174035			0.23031
22	0.154507			0.204619
22.1667	0.149082			0.198095
22.3333	0.148811			0.195709
22.5	0.145556			0.192464
22.6667	0.136335			0.178602
22.8333	0.135702			0.18055
23	0.127294			0.169518
23.1667	0.122593			0.161447
23.3333	0.118344			0.15415
23.5	0.115541			0.148158
23.6667	0.112015			0.141606
23.8333	0.114185			0.141093
24	0.111382			0.138322
24.1667	0.110388			0.135882
24.3333	0.113371			0.14015
24.5	0.108489			0.133315
24.6667	0.107676			0.133264
24.8333	0.108037			0.134057
25	0.103517			0.130719
25.1667	0.100714			0.129055
25.3333	0.101618			0.131299
25.5	0.0977308			0.126647
25.6667	0.0970979			0.125866
25.8333	0.0962842			0.1243
26	0.0971883			0.125744
26.1667	0.0956514			0.12609
26.3333	0.0907694			0.118963
26.5	0.0895941			0.118041
26.6667	0.0900461			0.118744
26.8333	0.0866106			0.115553
27	0.0880571			0.118678
27.1667	0.0848929			0.113942
27.3333	0.0849833			0.114509
27.5	0.0843504			0.113971
27.6667	0.0810053			0.109061
27.8333	0.0805533			0.109253
28	0.0810053			0.109088
28.1667	0.0816382			0.110401
28.3333	0.0807341			0.108205
28.5	0.0799204			0.108649
28.6667	0.0808245			0.109582
28.8333	0.0787451			0.106327
29	0.0795588			0.109048
29.1667	0.0778411			0.107668
29.3333	0.0735015			0.0994604
29.5	0.0721454			0.0977881
29.6667	0.0717837			0.0982066
29.8333	0.0669017			0.0922293
30	0.0643703			0.0911296
30.1667	0.060302			0.0861677
30.3333	0.0594883			0.0852651
30.5	0.0599403			0.0867276
30.6667	0.060302			0.0856122
30.8333	0.0586746			0.0836858
31	0.0576801			0.0837203
31.1667	0.0592171			0.0853018
31.3333	0.0581322			0.0834785
31.5	0.0580418			0.0835258
31.6667	0.0586746			0.0841379
31.8333	0.0574089			0.0832945
32	0.0565048			0.0825112
32.1667	0.0601211			0.0878284
32.3333	0.0569569			0.0832573
32.5	0.0582226			0.0842186
32.6667	0.058313			0.0844283
32.8333	0.0570473			0.0819417
33	0.055872			0.0813735
33.1667	0.0546063			0.0795474
33.3333	0.0546063			0.0784582
33.5	0.0543351			0.0781994
33.6667	0.0555103			0.0797944
33.8333	0.0540638			0.078492
34	0.0513516			0.0762161
34.1667	0.0518036			0.0768541
34.3333	0.0512612			0.0768074
34.5	0.0505379			0.0767225
34.6667	0.0502667			0.0766302
34.8333	0.0491818			0.0752915
35	0.049001			0.0753668
35.1667	0.0486394			0.0745597
35.3333	0.0488202			0.0737464
35.5	0.0489106			0.0743009
35.6667	0.0458367			0.0704841
35.8333	0.0460175			0.0697501
36	0.0459271			0.0695654
36.1667	0.0436669			0.0658491
36.3333	0.0439382			0.0665489
36.5	0.0436669			0.0653705
36.6667	0.0438477			0.0660133
36.8333	0.0413163			0.0621017
37	0.0427629			0.0637218
37.1667	0.0437574			0.0647032
37.3333	0.0435765			0.0643073
37.5	0.0425821			0.0629136
37.6667	0.0423108			0.0621669
37.8333	0.0418588			0.0625878
38	0.0420396			0.0629203
38.1667	0.0415876			0.0625862
38.3333	0.0426725			0.0650526
38.5	0.0413163			0.0628473
38.6667	0.0413163			0.0641834
38.8333	0.0405027			0.0631627
39	0.0410451			0.0642678
39.1667	0.0410451			0.0645785
39.3333	0.0405027			0.0635176
39.5	0.0405027			0.0646855
39.6667	0.0389657			0.0620816
39.8333	0.0405931			0.0650539
40	0.040141			0.063999
40.1667	0.0373384			0.0599561
40.3333	0.0393274			0.0628801
40.5	0.0373384			0.0597871
40.6667	0.0377904			0.0607846
40.8333	0.0363439			0.0584261
41	0.0362535			0.0580635
41.1667	0.0348974			0.0561477
41.3333	0.0351686			0.056791
41.5	0.0333605			0.0540181
41.6667	0.0338125			0.0551297
41.8333	0.0339933			0.0548413
42	0.0336317			0.0543738
42.1667	0.0341741			0.0559502
42.3333	0.0338125			0.0551126
42.5	0.0336317			0.0552457
42.6667	0.0337221			0.0554907
42.8333	0.0329084			0.0540635
43	0.0335413			0.0548382
43.1667	0.0339933			0.0553069
43.3333	0.0336317			0.0541563
43.5	0.0332701			0.0534927
55	0.3444			0.383975
55.1667	0.344843			0.385395
55.3333	0.341346			0.380677
55.5	0.334893			0.375523
55.6667	0.335484			0.37307
55.8333	0.331987			0.369019
56	0.329869			0.364637
56.1667	0.327652			0.366418
56.3333	0.331593			0.369469
56.5	0.331199			0.367661
56.6667	0.329573			0.365943
56.8333	0.326224			0.366067
57	0.323564			0.361075
57.1667	0.32253			0.362081
57.3333	0.319821			0.358835
57.5	0.316324			0.355739
57.6667	0.310314			0.352766
57.8333	0.318245			0.359273
58	0.314895			0.357529
58.1667	0.310561			0.353537
58.3333	0.305241			0.349252
58.5	0.30795			0.349666

## Sheet: VSVG GFP RPE
	VSVG-GFP Golgi intensity
Minutes	not normalized to total			normalized to total
0	1			1
0.166667	1.01084			0.99711
0.333333	0.996929			0.999779
0.5	1.00488			0.99279
0.666667	0.996026			0.992154
0.833333	1.02655			0.993108
1	1.02095			0.992332
1.16667	1.03378			0.989003
1.33333	1.04606			0.990407
1.5	1.04408			0.983955
1.66667	1.04534			0.984244
1.83333	1.0513			0.985266
2	1.06087			0.980537
2.16667	1.08201			0.984593
2.33333	1.06991			0.976077
2.5	1.07533			0.977997
2.66667	1.06665			0.972394
2.83333	1.08978			0.974885
3	1.0914			0.974689
3.16667	1.1082			0.972628
3.33333	1.10387			0.967088
3.5	1.10405			0.965694
3.66667	1.09754			0.972534
3.83333	1.10061			0.964771
4	1.08508			0.962317
4.16667	1.0905			0.964198
4.33333	1.08074			0.961874
4.5	1.08092			0.961947
4.66667	1.06593			0.958595
4.83333	1.05871			0.959855
5	1.04462			0.955378
5.16667	1.01969			0.953056
5.33333	1.03649			0.951839
5.5	1.02348			0.94916
5.66667	1.01861			0.95037
5.83333	1.0009			0.945459
6	1.00488			0.949049
6.16667	0.999819			0.946091
6.33333	0.994942			0.94355
6.5	0.980672			0.944144
6.66667	0.981033			0.946085
6.83333	0.978504			0.942641
7	0.944003			0.935943
7.16667	0.933345			0.932196
7.33333	0.926481			0.925515
7.5	0.928649			0.930205
7.66667	0.913837			0.927856
7.83333	0.891799			0.921622
8	0.865246			0.914106
8.16667	0.859465			0.908525
8.33333	0.840679			0.899265
8.5	0.80979			0.895375
8.66667	0.798591			0.889579
8.83333	0.794436			0.885455
9	0.768064			0.881726
9.16667	0.748916			0.882949
9.33333	0.762103			0.877873
9.5	0.754335			0.873183
9.66667	0.749819			0.868582
9.83333	0.742413			0.869485
10	0.736272			0.867655
10.1667	0.709176			0.85741
10.3333	0.697435			0.85372
10.5	0.658418			0.839629
10.6667	0.650831			0.838132
10.8333	0.627529			0.82726
11	0.618497			0.811897
11.1667	0.601698			0.813173
11.3333	0.588512			0.809428
11.5	0.571171			0.805588
11.6667	0.552926			0.794738
11.8333	0.560513			0.793899
12	0.541366			0.776167
12.1667	0.530347			0.764438
12.3333	0.524386			0.758675
12.5	0.520773			0.760486
12.6667	0.501084			0.748717
12.8333	0.487536			0.742174
13	0.475614			0.735954
13.1667	0.455564			0.726287
13.3333	0.453396			0.719301
13.5	0.451409			0.715421
13.6667	0.432262			0.7052
13.8333	0.422688			0.697052
14	0.386019			0.665236
14.1667	0.381684			0.672629
14.3333	0.364162			0.638764
14.5	0.366329			0.643321
14.6667	0.351156			0.63358
14.8333	0.348627			0.630591
15	0.335621			0.618728
15.1667	0.321712			0.608767
15.3333	0.307442			0.591034
15.5	0.319906			0.598485
15.6667	0.299494			0.575544
15.8333	0.292991			0.575339
16	0.287211			0.568535
16.1667	0.284321			0.563236
16.3333	0.271496			0.55131
16.5	0.274205			0.543742
16.6667	0.270592			0.5462
16.8333	0.267341			0.529911
17	0.271857			0.542153
17.1667	0.259935			0.527061
17.3333	0.25			0.522278
17.5	0.247471			0.514751
17.6667	0.244762			0.507649
17.8333	0.252168			0.512631
18	0.239884			0.499752
18.1667	0.246026			0.516936
18.3333	0.240607			0.504291
18.5	0.236814			0.507001
18.6667	0.233201			0.493795
18.8333	0.231395			0.484143
19	0.23284			0.497855
19.1667	0.218569			0.463614
19.3333	0.219292			0.477414
19.5	0.229408			0.473981
19.6667	0.225795			0.468534
19.8333	0.236091			0.478411
20	0.227601			0.466711
20.1667	0.238439			0.475113
20.3333	0.220195			0.457895
20.5	0.221098			0.455015
20.6667	0.225253			0.455828
20.8333	0.218569			0.450742
21	0.218027			0.457259
21.1667	0.21026			0.441249
21.3333	0.213873			0.453794
21.5	0.208815			0.444149
21.6667	0.195448			0.432608
21.8333	0.19888			0.441059
22	0.1931			0.427689
22.1667	0.188042			0.423571
22.3333	0.186236			0.417163
22.5	0.186597			0.425556
22.6667	0.19039			0.435461
22.8333	0.171785			0.401963
23	0.17052			0.401935
23.1667	0.172146			0.404584
23.3333	0.177023			0.408743
23.5	0.177023			0.419381
23.6667	0.172146			0.398904
23.8333	0.164379			0.396321
24	0.167269			0.399744
24.1667	0.161669			0.3855
24.3333	0.155166			0.372056
24.5	0.159682			0.392549
24.6667	0.15354			0.371897
24.8333	0.145592			0.368746
25	0.148483			0.361717
25.1667	0.147579			0.365411
25.3333	0.145412			0.368789
25.5	0.143967			0.363755
25.6667	0.140896			0.344723
25.8333	0.148121			0.370145
26	0.139451			0.344559
26.1667	0.138367			0.348452
26.3333	0.139631			0.344869
26.5	0.138728			0.351357
26.6667	0.139812			0.342138
26.8333	0.134393			0.339114
27	0.138909			0.34286
27.1667	0.135838			0.346629
27.3333	0.128432			0.319782
27.5	0.131503			0.326882
27.6667	0.13078			0.328707
27.8333	0.133671			0.332962
28	0.127348			0.326116
28.1667	0.127168			0.323926
28.3333	0.128432			0.319434
28.5	0.122832			0.312583
28.6667	0.118497			0.304053
28.8333	0.124097			0.315652
29	0.128974			0.323233
29.1667	0.123194			0.312969
29.3333	0.118316			0.305296
29.5	0.122471			0.308021
29.6667	0.121026			0.311979
29.8333	0.120123			0.31424
30	0.121929			0.317203
30.1667	0.119942			0.305615
30.3333	0.113078			0.293879
30.5	0.117594			0.301748
30.6667	0.113801			0.287055
30.8333	0.109104			0.283227
31	0.10784			0.281122
31.1667	0.114342			0.287741
31.3333	0.109285			0.286345
31.5	0.109465			0.279538
31.6667	0.110368			0.277575
31.8333	0.111994			0.287761
32	0.104949			0.276773
32.1667	0.105311			0.274493
32.3333	0.106575			0.271926
32.5	0.107659			0.275851
32.6667	0.105853			0.272559
32.8333	0.103685			0.267375
33	0.102601			0.265324
33.1667	0.107478			0.278874
33.3333	0.0973627			0.256466
33.5	0.101337			0.267117
33.6667	0.103143			0.274316
33.8333	0.0991691			0.260056
34	0.102601			0.266401
34.1667	0.0982659			0.256854
34.3333	0.100072			0.263551
34.5	0.106395			0.272541
34.6667	0.0975434			0.257748
34.8333	0.0971821			0.257697
35	0.0948338			0.248198
35.1667	0.10224			0.259981
35.3333	0.0991691			0.25629
35.5	0.0989884			0.252193
35.6667	0.0962789			0.249094
35.8333	0.0988078			0.247597
36	0.0988078			0.254391
36.1667	0.104588			0.258202
36.3333	0.105853			0.263426
36.5	0.0953757			0.242009
36.6667	0.0993497			0.253906
36.8333	0.0970015			0.244043
37	0.0959176			0.24371
37.1667	0.0971821			0.246578
37.3333	0.0968208			0.249477
37.5	0.0988078			0.248539
37.6667	0.0915824			0.228505
37.8333	0.0933887			0.238225
38	0.0944725			0.241147
38.1667	0.0935694			0.237012
38.3333	0.0964595			0.242598
38.5	0.0904985			0.22602
38.6667	0.0903179			0.231435
38.8333	0.0915824			0.229916
39	0.0914017			0.230703
39.1667	0.0932081			0.242239
39.3333
39.5
39.6667
39.8333
40
40.1667
40.3333
40.5
40.6667
40.8333
41
41.1667
41.3333
41.5
41.6667
41.8333
42
42.1667
42.3333
42.5
42.6667
42.8333
43

## Sheet: VSVG-GFP COS7
	VSVG-GFP Golgi intensity
Minutes	not normalized to total			normalized to total
0	1			1
0.166667	0.976804			0.98056
0.333333	0.985395			0.989681
0.5	1.00064			0.992438
0.666667	0.940507			0.990576
0.833333	0.935567			0.984655
1	0.940292			0.978326
1.16667	0.93707			0.986819
1.33333	0.94738			0.978828
1.5	0.964777			0.988
1.66667	0.949098			1.00187
1.83333	0.939863			0.99327
2	0.918385			0.997728
2.16667	0.880155			0.990961
2.33333	0.863187			0.994779
2.5	0.919888			0.988619
2.66667	0.88445			0.99865
2.83333	0.888316			0.99745
3	0.902277			1.00152
3.16667	0.855885			0.9878
3.33333	0.87457			0.997823
3.5	0.869631			0.99607
3.66667	0.844072			0.996299
3.83333	0.856314			1.00078
4	0.842998			0.995055
4.16667	0.853952			0.98764
4.33333	0.827749			0.979336
4.5	0.801976			0.985647
4.66667	0.799399			0.98408
4.83333	0.770619			0.966829
5	0.795103			0.976576
5.16667	0.830756			0.986589
5.33333	0.849656			0.988428
5.5	0.840636			0.982376
5.66667	0.816151			0.991782
5.83333	0.861684			0.994708
6	0.85073			1.00165
6.16667	0.861684			0.993131
6.33333	0.862543			0.993634
6.5	0.862113			0.999422
6.66667	0.855885			0.992468
6.83333	0.839562			0.980229
7	0.874785			0.993368
7.16667	0.842998			0.976196
7.33333	0.846005			0.983171
7.5	0.83677			0.980368
7.66667	0.845146			0.988026
7.83333	0.83677			0.990461
8	0.864691			0.994663
8.16667	0.874141			1.00178
8.33333	0.840636			0.991865
8.5	0.867053			0.993018
8.66667	0.882088			0.99487
8.83333	0.857818			0.988819
9	0.837629			0.989832
9.16667	0.839777			0.98985
9.33333	0.823668			0.983124
9.5	0.794029			0.975838
9.66667	0.822595			0.980066
9.83333	0.799184			0.98611
10	0.804768			0.987418
10.1667	0.796177			0.978614
10.3333	0.806486			0.9785
10.5	0.777491			0.979161
10.6667	0.800687			0.988965
10.8333	0.813144			0.984655
11	0.84128			0.991428
11.1667	0.837844			0.98548
11.3333	0.853522			0.988093
11.5	0.83677			0.978713
11.6667	0.833978			0.986762
11.8333	0.810782			0.982881
12	0.817225			0.97848
12.1667	0.831186			0.985085
12.3333	0.816151			0.979131
12.5	0.808204			0.978972
12.6667	0.827749			0.977316
12.8333	0.845146			0.989543
13	0.814433			0.978474
13.1667	0.7936			0.978469
13.3333	0.819802			0.984621
13.5	0.782861			0.971224
13.6667	0.777062			0.970312
13.8333	0.795103			0.978074
14	0.786727			0.965388
14.1667	0.766753			0.974209
14.3333	0.772981			0.972982
14.5	0.767826			0.964127
14.6667	0.767826			0.974137
14.8333	0.785223			0.969709
15	0.774699			0.983657
15.1667	0.783076			0.974676
15.3333	0.785438			0.9762
15.5	0.765464			0.978871
15.6667	0.783076			0.977389
15.8333	0.769759			0.959758
16	0.731744			0.959759
16.1667	0.757517			0.981037
16.3333	0.713273			0.970644
16.5	0.72079			0.965424
16.6667	0.705541			0.962313
16.8333	0.709407			0.968303
17	0.713273			0.968118
17.1667	0.716495			0.962212
17.3333	0.701246			0.950948
17.5	0.712629			0.958799
17.6667	0.704038			0.962765
17.8333	0.693299			0.945854
18	0.68793			0.949791
18.1667	0.701246			0.960641
18.3333	0.682775			0.960381
18.5	0.699742			0.960316
18.6667	0.691796			0.953518
18.8333	0.69738			0.959052
19	0.685782			0.963956
19.1667	0.670318			0.961367
19.3333	0.667096			0.963404
19.5	0.627577			0.96128
19.6667	0.631443			0.956911
19.8333	0.618986			0.958834
20	0.625644			0.965623
20.1667	0.635954			0.959986
20.3333	0.62457			0.961354
20.5	0.627363			0.960593
20.6667	0.628007			0.96182
20.8333	0.608247			0.95912
21	0.617053			0.963691
21.1667	0.576031			0.948036
21.3333	0.612973			0.955501
21.5	0.599442			0.955567
21.6667	0.609321			0.950247
21.8333	0.563789			0.940064
22	0.567225			0.931658
22.1667	0.552405			0.924738
22.3333	0.538875			0.920296
22.5	0.525773			0.91203
22.6667	0.536297			0.920509
22.8333	0.534149			0.922473
23	0.538445			0.929324
23.1667	0.540808			0.929944
23.3333	0.502577			0.914173
23.5	0.493771			0.91643
23.6667	0.49549			0.904389
23.8333	0.477878			0.919373
24	0.458763			0.905558
24.1667	0.444373			0.905389
24.3333	0.425687			0.901168
24.5	0.429983			0.899838
24.6667	0.428909			0.895748
24.8333	0.416452			0.890335
25	0.400773			0.870179
25.1667	0.38939			0.864594
25.3333	0.390034			0.864675
25.5	0.376074			0.845673
25.6667	0.368557			0.854414
25.8333	0.353093			0.837173
26	0.343213			0.829297
26.1667	0.357603			0.829988
26.3333	0.351589			0.832723
26.5	0.328608			0.809578
26.6667	0.345576			0.815932
26.8333	0.338058			0.833696
27	0.325601			0.802989
27.1667	0.321306			0.80927
27.3333	0.315507			0.795546
27.5	0.299399			0.783756
27.6667	0.283505			0.770232
27.8333	0.284149			0.776402
28	0.292526			0.776673
28.1667	0.291452			0.7825
28.3333	0.284149			0.776428
28.5	0.301117			0.789651
28.6667	0.283505			0.779116
28.8333	0.277491			0.778633
29	0.26439			0.763933
29.1667	0.277921			0.790891
29.3333	0.275344			0.78007
29.5	0.245704			0.736398
29.6667	0.249356			0.747885
29.8333	0.258806			0.765271
30	0.244416			0.760627
30.1667	0.236469			0.724311
30.3333	0.231314			0.741871
30.5	0.244416			0.747599
30.6667	0.234536			0.725991
30.8333	0.237758			0.731537
31	0.240979			0.712298
31.1667	0.244631			0.73058
31.3333	0.235825			0.717605
31.5	0.231529			0.721565
31.6667	0.222938			0.705981
31.8333	0.227878			0.719443
32	0.22079			0.718488
32.1667	0.217354			0.728942
32.3333	0.22079			0.744367
32.5	0.201246			0.72177
32.6667	0.215636			0.722953
32.8333	0.199527			0.704696
33	0.202105			0.730705
33.1667	0.192869			0.704787
33.3333	0.193299			0.704667
33.5	0.195662			0.707738
33.6667	0.20146			0.734026
33.8333	0.179768			0.681837
34	0.183419			0.687386
34.1667	0.178694			0.685052
34.3333	0.174399			0.677908
34.5	0.174184			0.688427
34.6667	0.168385			0.680755
34.8333	0.171607			0.683274
35	0.164948			0.673217
35.1667	0.157216			0.6666
35.3333	0.162156			0.660245
35.5	0.155284			0.655996
35.6667	0.156357			0.661809
35.8333	0.148625			0.622558
36	0.1439			0.628988
36.1667	0.142397			0.617849
36.3333	0.143686			0.616325
36.5	0.153565			0.626904
36.6667	0.143041			0.599271
36.8333	0.153995			0.634691
37	0.150129			0.620135
37.1667	0.142612			0.588764
37.3333	0.133591			0.577007
37.5	0.137027			0.609981
37.6667	0.137672			0.59146
37.8333	0.13488			0.602846
38	0.130369			0.573537
38.1667	0.133806			0.574951
38.3333	0.122852			0.563987
38.5	0.131229			0.580496
38.6667	0.128007			0.568257
38.8333	0.115979			0.532262
39	0.123067			0.555212
39.1667	0.122208			0.517034
39.3333	0.128436			0.512522
39.5	0.123067			0.525003
39.6667	0.125			0.524397
39.8333	0.126503			0.532288
40	0.121993			0.514002
40.1667	0.123711			0.529631
40.3333	0.131443			0.538012
40.5	0.126074			0.51591
40.6667	0.12994			0.538697
40.8333	0.133806			0.547024
41	0.122423			0.514154
41.1667	0.124356			0.52075
41.3333	0.119201			0.517099
41.5	0.116838			0.5067
41.6667	0.122208			0.526552
41.8333	0.112543			0.490434
42	0.10073			0.456712
42.1667	0.103093			0.461996
42.3333	0.10073			0.466301
42.5	0.0983677			0.449946
42.6667	0.0979381			0.44248
42.8333	0.104167			0.450249
43	0.0964347			0.427939
43.1667	0.095146			0.449349
43.3333	0.101589			0.459204
43.5	0.0962199			0.439372
43.6667	0.0938574			0.448605
43.8333	0.0927835			0.445189
44	0.0938574			0.449275
44.1667	0.0949313			0.44779
44.3333	0.0882732			0.425844
44.5	0.086555			0.430009
44.6667	0.0899914			0.413347
44.8333	0.0889175			0.407081
45	0.0880584			0.415151
45.1667	0.0876289			0.412197
45.3333	0.0891323			0.417592
45.5	0.0861254			0.411609
45.6667	0.0844072			0.410332
45.8333	0.0880584			0.402714
46	0.0874141			0.391136
46.1667	0.0902062			0.386392
46.3333	0.0960051			0.415403
46.5	0.0856959			0.384112
46.6667	0.0839777			0.373339
46.8333	0.0779639			0.37409
47	0.0811856			0.370374
47.1667	0.0792526			0.36896
47.3333	0.0844072			0.392325
47.5	0.0814003			0.384128
47.6667	0.0745275			0.371853
47.8333	0.0779639			0.377143
48	0.0816151			0.398628
48.1667	0.0809708			0.386851
48.3333	0.0803265			0.397174
48.5	0.0745275			0.382952
48.6667	0.0798969			0.407619
48.8333	0.0779639			0.409361
49	0.0760309			0.410485
49.1667	0.074957			0.401304
49.3333	0.0715206			0.392298
49.5	0.0674399			0.363337
49.6667	0.0642182			0.357707
49.8333	0.0661512			0.372098
50	0.0665808			0.375456
50.1667	0.0642182			0.356011
50.3333	0.0637887			0.362882
50.5	0.0633591			0.34925
50.6667	0.0633591			0.355367
50.8333	0.0573454			0.341148
51	0.060567			0.350734
51.1667	0.0560567			0.33712
51.3333	0.0506873			0.315747
51.5	0.0590636			0.352586
51.6667	0.0590636			0.333748
51.8333	0.0526203			0.31695
52	0.0485395			0.292365
52.1667	0.0478952			0.286942
52.3333	0.050043			0.289928
52.5	0.0524055			0.299257
52.6667	0.0489691			0.285531
52.8333	0.0468213			0.27939
53	0.0496134			0.292996
53.1667	0.0485395			0.283453
53.3333	0.0466065			0.273495
53.5	0.0474656			0.289227
53.6667	0.0435997			0.276733
53.8333	0.0457474			0.281324
54	0.0433849			0.273139
54.1667	0.0451031			0.27637
54.3333	0.0433849			0.254268
54.5	0.0433849			0.256233
54.6667	0.0431701			0.257962
54.8333	0.0401632			0.24884
55	0.0478952			0.283029
55.1667	0.0536942			0.305893
55.3333	0.0408076			0.2552
55.5	0.0425258			0.259043
55.6667	0.0466065			0.295126
55.8333	0.0393041			0.255014
56	0.0410223			0.26078
56.1667	0.046177			0.290102
56.3333	0.0433849			0.279073
56.5	0.0466065			0.291226
56.6667	0.0395189			0.266611
56.8333	0.0418814			0.256954
57	0.0412371			0.260605
57.1667	0.0420962			0.260086
57.3333	0.0418814			0.252978
57.5	0.0435997			0.267911
57.6667	0.04811			0.271307
57.8333	0.0397337			0.259624
58	0.0410223			0.262969
58.1667	0.0410223			0.268116
58.3333	0.0425258			0.26093
58.5	0.0354381			0.228397
