# Supplementary material for: Cargoes move from cis to trans-Golgi compartments and concentrate in the TGN before exiting
Source: EMBO Rep. 2025 Sep 3;26(19):4742–65. doi: 10.1038/s44319-025-00548-9 (PMC12508209; doi:10.1038/s44319-025-00548-9)
Supplement: Supplementary file 9 — Figure EV3 Source Data [file 44319_2025_548_MOESM9_ESM.zip]

Archive with 28 entries (27 files):
- FigEV3/
- __MACOSX/._FigEV3
- FigEV3/FigEV3A_3h giantin.tif
- __MACOSX/FigEV3/._FigEV3A_3h giantin.tif
- FigEV3/FIGEV3A_6h vsvg.tif
- __MACOSX/FigEV3/._FIGEV3A_6h vsvg.tif
- FigEV3/FIGEV3A_3h gm130.tif
- __MACOSX/FigEV3/._FIGEV3A_3h gm130.tif
- FigEV3/FIGEV3A_3h merge CROP.tif
- __MACOSX/FigEV3/._FIGEV3A_3h merge CROP.tif
- FigEV3/FIGEV3A_6h gm130.tif
- __MACOSX/FigEV3/._FIGEV3A_6h gm130.tif
- FigEV3/FigEV3c.xlsx
- __MACOSX/FigEV3/._FigEV3c.xlsx
- FigEV3/FIGEV3A_6h merge CROP.tif
- __MACOSX/FigEV3/._FIGEV3A_6h merge CROP.tif
- FigEV3/FigEV3b.xlsx
- __MACOSX/FigEV3/._FigEV3b.xlsx
- FigEV3/FIGEV3A_3h vsvg.tif
- __MACOSX/FigEV3/._FIGEV3A_3h vsvg.tif
- FigEV3/FigEV3d.tif
- __MACOSX/FigEV3/._FigEV3d.tif
- FigEV3/FIGEV3A_6h merge.tif
- __MACOSX/FigEV3/._FIGEV3A_6h merge.tif
- FigEV3/FIGEV3A_6h giantin.tif
- __MACOSX/FigEV3/._FIGEV3A_6h giantin.tif
- FigEV3/FIGEV3A_3h merge.tif
- __MACOSX/FigEV3/._FIGEV3A_3h merge.tif
