# Supplementary material for: Cargoes move from cis to trans-Golgi compartments and concentrate in the TGN before exiting
Source: EMBO Rep. 2025 Sep 3;26(19):4742–65. doi: 10.1038/s44319-025-00548-9 (PMC12508209; doi:10.1038/s44319-025-00548-9)
Supplement: Supplementary file 9 — Figure EV3 Source Data [file 44319_2025_548_MOESM9_ESM.zip › FigEV3/FigEV3c.xlsx]

## Sheet: Foglio1
Experiment 1	Image	Z plane	Tubule originating from CIS	Tubule originating from TRANS
	1	2		ok
		5	ok	ok	NOT CLEAR
	2	4	ok	ok	NOT CLEAR
		4		ok
		7		ok
	3	3	ok	ok	NOT CLEAR
	5	2	ok	ok	NOT CLEAR
Experiment 2	1	2	ok	ok	NOT CLEAR
	2	2	ok	ok	NOT CLEAR
	3	1		ok
	4	2		ok
	5	5		ok
	6	1		ok
			Tubules originating from both CIS and TRANS markers were defined as tubules with a NOT CLEAR origin
