# Supplementary material for: Cargoes move from cis to trans-Golgi compartments and concentrate in the TGN before exiting
Source: EMBO Rep. 2025 Sep 3;26(19):4742–65. doi: 10.1038/s44319-025-00548-9 (PMC12508209; doi:10.1038/s44319-025-00548-9)
Supplement: Supplementary file 9 — Figure EV3 Source Data [file 44319_2025_548_MOESM9_ESM.zip › FigEV3/FigEV3b.xlsx]

## Sheet: Foglio1
				Number of ministacks with the indicated markers:			3 hours NZ	6 hours NZ		Number of ministacks with the indicated markers:			3 hours NZ	6 hours NZ		Number of ministacks with the indicated markers:			3 hours NZ	6 hours NZ
				GM130	VSVG	GIANTIN	81	89		GM130	VSVG	GIANTIN	91	92		GM130	VSVG	GIANTIN	85	86
				GM130	VSVG		11	5		GM130	VSVG		4	5		GM130	VSVG		9	7
				GM130	GIANTIN		5	4		GM130	GIANTIN		4	1		GM130	GIANTIN		3	5
				GM130			2	1		GM130			0	1		GM130			2	1
				100 ministack analysed						100 ministack analysed						100 ministack analysed
						I experiment							II experiment						III experiment
		3h	1.33333	4	8	85.6667
		6h	1	3.33333	5.66667	89
			GM130	GM130 GIANTIN	GM130 VSVG	GM130 GIANTIN VSVG
	St dev	3h	1.1547	1.70783	3.60555	5.03322
		6h	0	2.08167	1.1547	3
