# Supplementary material for: Cargoes move from cis to trans-Golgi compartments and concentrate in the TGN before exiting
Source: EMBO Rep. 2025 Sep 3;26(19):4742–65. doi: 10.1038/s44319-025-00548-9 (PMC12508209; doi:10.1038/s44319-025-00548-9)
Supplement: Supplementary file 10 — Figure EV4 Source Data [file 44319_2025_548_MOESM10_ESM.zip]

Archive with 14 entries (13 files):
- FigEV4/
- __MACOSX/._FigEV4
- FigEV4/FigEV4f.tif
- __MACOSX/FigEV4/._FigEV4f.tif
- FigEV4/FigEV4e.tif
- __MACOSX/FigEV4/._FigEV4e.tif
- FigEV4/FigEV4d.png
- __MACOSX/FigEV4/._FigEV4d.png
- FigEV4/FigEV4A.png
- __MACOSX/FigEV4/._FigEV4A.png
- FigEV4/FigEV4b.png
- __MACOSX/FigEV4/._FigEV4b.png
- FigEV4/FigEV4c.png
- __MACOSX/FigEV4/._FigEV4c.png
